# Supplementary material for: Manipulation with Mutational Status of VHL Regulates Hypoxic Metabolism and Pro-Angiogenic Phenotypes in ccRCC Caki-1 Cells
Source: Int J Mol Sci. 2025 Oct 31;26(21):10629. doi: 10.3390/ijms262110629 (PMC12608846; doi:10.3390/ijms262110629)
Supplement: Supplementary file 1 [file ijms-26-10629-s001.zip › Supplementary Table S1.xlsx]

## Sheet: Sheet1
	names	scores	logfoldchanges	pvals	pvals_adj
0	NPM1	40.972	0.23718	0	0
1	RMRP	34.3648	1.31117	8.46451e-259	2.54641e-256
2	RACK1	31.3893	0.136244	2.83583e-216	7.31239e-214
3	OAZ1	30.4914	0.178617	3.38935e-204	7.80993e-202
4	YARS	29.0844	0.568478	5.65626e-186	1.13439e-183
5	TARS	28.8825	0.39719	1.97828e-183	3.89541e-181
6	CCT5	28.0592	0.244887	3.08705e-173	5.76426e-171
7	GAL	27.4538	0.426541	6.26194e-166	1.13028e-163
8	U2SURP	26.8891	0.328318	2.94422e-159	5.14289e-157
9	CCT6A	26.6519	0.2113	1.70216e-156	2.92609e-154
10	CKB	26.5249	0.264227	5.00948e-155	8.47698e-153
11	NACA	25.0858	0.114714	7.10223e-139	1.01207e-136
12	EIF3E	24.7941	0.221189	1.03697e-135	1.42157e-133
13	HNRNPDL	24.0738	0.23322	4.70064e-128	5.85148e-126
14	EIF4A1	23.2883	0.127992	5.82222e-120	6.85376e-118
15	SSBP1	23.1731	0.193687	8.51335e-119	9.70521e-117
16	HSP90AB1	23.172	0.0927486	8.72329e-119	9.84096e-117
17	TAGLN2	22.578	0.322613	7.12721e-113	7.49395e-111
18	IPO5	22.5434	0.455053	1.55807e-112	1.60703e-110
19	MAP1B	21.8121	0.713374	1.78e-105	1.6763e-103
20	HNRNPA3	21.7113	0.195914	1.60465e-104	1.47274e-102
21	ENAH	21.5013	0.293082	1.51504e-102	1.33397e-100
22	EEF1G	21.3759	0.0678323	2.23892e-101	1.95544e-99
23	PSAT1	21.3674	0.477669	2.68839e-101	2.32922e-99
24	ATF4	21.1253	0.30879	4.65265e-99	3.93658e-97
25	NDUFA4	20.9376	0.188775	2.43321e-97	1.99634e-95
26	CCT3	20.8828	0.126107	7.66978e-97	6.19878e-95
27	ATP5MC1	20.8536	0.263045	1.41492e-96	1.13508e-94
28	SNU13	19.2701	0.208622	9.57361e-83	6.77661e-81
29	ADK	19.1635	0.571681	7.46213e-82	5.18044e-80
30	EPRS	19.1187	0.159397	1.76282e-81	1.20831e-79
31	QPRT	19.0017	1.9308	1.65154e-80	1.11789e-78
32	SSR3	18.9205	0.326001	7.73441e-80	5.20271e-78
33	HSP90AA1	18.904	0.0643426	1.05651e-79	7.06295e-78
34	GNL3	18.8188	0.290173	5.29518e-79	3.47557e-77
35	CHCHD10	18.5659	0.288524	6.07155e-77	3.93742e-75
36	NME1	18.5416	0.140528	9.54068e-77	6.15033e-75
37	CA2	18.1967	0.458012	5.48004e-74	3.43057e-72
38	THOC2	17.9099	0.290434	9.87282e-72	5.94015e-70
39	SRSF7	17.8939	0.179831	1.3166e-71	7.87778e-70
40	PSMB6	17.8533	0.238162	2.72426e-71	1.61223e-69
41	HNRNPA2B1	17.7583	0.137922	1.4867e-70	8.75053e-69
42	ODC1	17.703	0.282735	3.97386e-70	2.31381e-68
43	SELENOH	17.6668	0.453386	7.55537e-70	4.37565e-68
44	ATP5MC2	17.521	0.128641	9.91161e-69	5.59077e-67
45	SMC3	17.4036	0.195022	7.74985e-68	4.30415e-66
46	CCT4	17.1915	0.112007	3.07694e-66	1.66616e-64
47	NFIA	17.1192	0.376297	1.06677e-65	5.74781e-64
48	LIN28B	17.0987	0.608434	1.51702e-65	8.09326e-64
49	DDX21	17.0879	0.167435	1.82624e-65	9.6952e-64
50	PSMA2	17.037	0.189909	4.36623e-65	2.28436e-63
51	PHGDH	16.7743	0.276719	3.75956e-63	1.92967e-61
52	AKAP12	16.6274	0.353466	4.41183e-62	2.20185e-60
53	RBM3	16.5776	0.174553	1.01187e-61	5.02687e-60
54	DFFA	16.5433	0.264024	1.78823e-61	8.84317e-60
55	PSMC5	16.4951	0.29369	3.9783e-61	1.94955e-59
56	PRDX3	16.3533	0.213784	4.12162e-60	1.98387e-58
57	SNRPE	16.3177	0.0934176	7.38655e-60	3.53966e-58
58	UBB	16.3096	0.100816	8.43548e-60	4.00685e-58
59	HMGA1	16.2062	0.272859	4.56218e-59	2.13889e-57
60	SEC11A	16.0949	0.267411	2.77237e-58	1.28311e-56
61	ARGLU1	16.0666	0.576698	4.37085e-58	2.01431e-56
62	EIF4EBP1	16.0631	0.301472	4.62517e-58	2.12248e-56
63	ZC3H13	16.0363	0.410943	7.12759e-58	3.25704e-56
64	TMEM205	15.9871	0.586859	1.57133e-57	7.15021e-56
65	HOTAIRM1	15.9841	0.438465	1.64969e-57	7.47539e-56
66	CYSTM1	15.7959	0.632524	3.32035e-56	1.46176e-54
67	SERBP1	15.6897	0.0837964	1.77786e-55	7.67101e-54
68	VARS	15.6408	0.470999	3.83716e-55	1.64907e-53
69	NR2F1	15.6354	0.390179	4.17591e-55	1.78755e-53
70	CDKN2A	15.6173	0.198692	5.55157e-55	2.36707e-53
71	ARL6IP5	15.4871	0.337225	4.24092e-54	1.75974e-52
72	BTF3	15.4421	0.056338	8.52171e-54	3.50913e-52
73	EIF2S2	15.4331	0.109648	9.81181e-54	4.02507e-52
74	PSMD14	15.427	0.252847	1.07801e-53	4.40559e-52
75	PAWR	15.2886	0.394833	9.10228e-53	3.69205e-51
76	ETFB	15.28	0.334137	1.03965e-52	4.20128e-51
77	POMP	15.2587	0.115857	1.44069e-52	5.80025e-51
78	STIP1	15.2516	0.230069	1.60617e-52	6.44255e-51
79	LIMA1	15.1512	0.540549	7.44311e-52	2.96356e-50
80	MRPL21	15.1484	0.287499	7.75913e-52	3.07807e-50
81	CCT8	15.1333	0.155022	9.7726e-52	3.83468e-50
82	UPF3A	15.0308	0.797699	4.61625e-51	1.77284e-49
83	PA2G4	14.9327	0.0805727	2.01976e-50	7.67508e-49
84	EXOSC8	14.9324	0.422876	2.02961e-50	7.68554e-49
85	HNRNPA1	14.9317	0.0641373	2.05056e-50	7.73781e-49
86	PRMT1	14.9175	0.262475	2.53724e-50	9.5411e-49
87	SLC38A1	14.9139	0.36783	2.67597e-50	1.00279e-48
88	HMGN5	14.7313	0.252696	4.05569e-49	1.48389e-47
89	NPM3	14.7117	0.273802	5.42644e-49	1.97209e-47
90	VDAC2	14.6927	0.120173	7.17966e-49	2.60052e-47
91	DDX5	14.5996	0.167129	2.82652e-48	1.01362e-46
92	MDK	14.593	0.740202	3.11409e-48	1.11306e-46
93	IFI30	14.5316	1.09906	7.6402e-48	2.68647e-46
94	ACAT2	14.46	0.344472	2.16748e-47	7.52367e-46
95	NOC3L	14.3501	0.274782	1.06349e-46	3.61055e-45
96	EIF3I	14.2746	0.100978	3.15004e-46	1.05619e-44
97	GLRX3	14.2065	0.201863	8.34727e-46	2.77304e-44
98	DAP3	14.1808	0.336567	1.20544e-45	3.96806e-44
99	APRT	14.1713	0.091018	1.37915e-45	4.52611e-44
100	PSMD8	14.1579	0.152524	1.66937e-45	5.44555e-44
101	GTPBP4	14.087	0.213712	4.56631e-45	1.47621e-43
102	EIF2S3	14.0633	0.19206	6.38509e-45	2.03384e-43
103	SNX6	13.9941	0.206414	1.69348e-44	5.37841e-43
104	CYP51A1	13.9684	0.324423	2.4318e-44	7.67826e-43
105	PSMA5	13.9329	0.247264	3.99695e-44	1.25469e-42
106	TUBA1C	13.8715	0.157205	9.42595e-44	2.94188e-42
107	EXOSC1	13.7473	0.408591	5.28842e-43	1.63173e-41
108	RUVBL1	13.735	0.214241	6.26286e-43	1.92144e-41
109	IARS	13.6464	0.209546	2.12079e-42	6.3978e-41
110	PHB	13.6344	0.14029	2.5011e-42	7.50331e-41
111	SUB1	13.5906	0.105128	4.55236e-42	1.35818e-40
112	HNRNPD	13.5759	0.0887035	5.56479e-42	1.65114e-40
113	PHLDA2	13.5591	1.05718	7.00355e-42	2.06672e-40
114	ATP5PB	13.4919	0.154415	1.74519e-41	5.09446e-40
115	ITGB3BP	13.446	0.150687	3.24785e-41	9.43007e-40
116	EIF4G2	13.4353	0.14302	3.75626e-41	1.08771e-39
117	NSA2	13.4339	0.0867287	3.82527e-41	1.10474e-39
118	MRPL1	13.4333	0.279638	3.85863e-41	1.11141e-39
119	LAPTM4B	13.3777	0.279978	8.16743e-41	2.33386e-39
120	PSMB1	13.3596	0.109918	1.04079e-40	2.96626e-39
121	PDLIM1	13.3241	0.324849	1.67639e-40	4.75268e-39
122	LINC00632	13.3021	0.53081	2.25161e-40	6.35024e-39
123	ABCE1	13.2464	0.229754	4.73251e-40	1.32437e-38
124	ARF6	13.2442	0.349034	4.87377e-40	1.36039e-38
125	EGR1	13.2413	0.976547	5.06569e-40	1.41032e-38
126	CCT2	13.1709	0.0884179	1.28966e-39	3.58129e-38
127	KIF5B	13.1253	0.218708	2.35954e-39	6.48574e-38
128	EIF5A	13.075	0.0828106	4.57426e-39	1.25099e-37
129	SRP72	12.9986	0.21796	1.24556e-38	3.37236e-37
130	PFDN6	12.978	0.3234	1.63152e-38	4.38445e-37
131	PSMA3	12.966	0.160305	1.90698e-38	5.0994e-37
132	CACNB4	12.9261	0.670024	3.20662e-38	8.53259e-37
133	HNRNPM	12.9222	0.0637505	3.37322e-38	8.95391e-37
134	EIF2B3	12.8369	0.396395	1.01835e-37	2.67686e-36
135	NMT1	12.7689	0.222065	2.44611e-37	6.32252e-36
136	HELLS	12.7543	0.199557	2.94976e-37	7.60617e-36
137	NDUFS8	12.7432	0.164601	3.40185e-37	8.75108e-36
138	UBE2E1	12.7389	0.429706	3.59282e-37	9.22043e-36
139	FDFT1	12.7142	0.345823	4.92985e-37	1.2592e-35
140	SSRP1	12.6988	0.104334	6.00587e-37	1.53044e-35
141	RAD23A	12.685	0.196726	7.16545e-37	1.82164e-35
142	SNRPA1	12.655	0.172836	1.0495e-36	2.66184e-35
143	HOXA9	12.6231	0.322712	1.57466e-36	3.9752e-35
144	COTL1	12.5841	0.439733	2.5812e-36	6.50101e-35
145	SLC25A6	12.5668	0.108796	3.21644e-36	8.04481e-35
146	SF3B6	12.4948	0.104999	7.9746e-36	1.9718e-34
147	XRCC5	12.4831	0.084389	9.22844e-36	2.27663e-34
148	SQLE	12.4726	0.315906	1.05339e-35	2.59278e-34
149	CCNB1IP1	12.4431	0.396861	1.52531e-35	3.74582e-34
150	ARPC1B	12.4265	0.401877	1.87573e-35	4.5856e-34
151	ALDH1A2	12.4127	0.581774	2.22897e-35	5.4004e-34
152	ATP5F1B	12.4118	0.0754395	2.25595e-35	5.45355e-34
153	CNN3	12.3932	0.335186	2.84477e-35	6.86166e-34
154	METTL5	12.3797	0.303456	3.36454e-35	8.09733e-34
155	SSB	12.3659	0.0814638	3.99465e-35	9.57126e-34
156	EEF1B2	12.3595	0.0286183	4.32824e-35	1.03476e-33
157	MPC2	12.2943	0.224872	9.71949e-35	2.30838e-33
158	SKA2	12.2651	0.251386	1.39462e-34	3.29057e-33
159	NDUFAB1	12.2523	0.118621	1.63282e-34	3.84422e-33
160	DHRS3	12.2435	1.73381	1.82077e-34	4.27742e-33
161	CHCHD2	12.2095	0.0455093	2.76623e-34	6.45652e-33
162	OLMALINC	12.1995	0.884285	3.12668e-34	7.28213e-33
163	SELENOT	12.1877	0.401242	3.6135e-34	8.39791e-33
164	PRMT5	12.1832	0.324431	3.82094e-34	8.84205e-33
165	NEAT1	12.1799	0.27854	3.97603e-34	9.18132e-33
166	FADS1	12.1687	0.336863	4.56526e-34	1.05195e-32
167	ALG5	12.1603	0.38931	5.05926e-34	1.16331e-32
168	HNRNPF	12.1376	0.157235	6.67904e-34	1.51644e-32
169	PBX1	12.1297	0.376731	7.35026e-34	1.6584e-32
170	NOP56	12.0579	0.122181	1.76136e-33	3.9331e-32
171	VCAN	12.0529	0.924919	1.87346e-33	4.17482e-32
172	SLC7A11	12.0527	1.18185	1.8776e-33	4.17544e-32
173	RO60	12.0403	0.255768	2.18175e-33	4.84187e-32
174	ATP5MC3	12.0231	0.0579466	2.68786e-33	5.94072e-32
175	POLR3G	12.019	0.479094	2.82399e-33	6.21709e-32
176	GARS	12.019	0.194829	2.82438e-33	6.21709e-32
177	BCCIP	12.016	0.208704	2.92959e-33	6.42256e-32
178	PAK1IP1	12.0031	0.362918	3.42158e-33	7.486e-32
179	ARG2	11.9663	0.632061	5.33567e-33	1.16035e-31
180	IDI1	11.9458	0.323513	6.82843e-33	1.47904e-31
181	TMEM38B	11.939	0.422503	7.4148e-33	1.59965e-31
182	NUDT5	11.9379	0.184191	7.51165e-33	1.61732e-31
183	WLS	11.9213	0.33704	9.17172e-33	1.97083e-31
184	TMEM126B	11.9036	0.270103	1.13361e-32	2.4311e-31
185	UCHL5	11.8958	0.239728	1.24404e-32	2.66264e-31
186	MARS	11.8855	0.360397	1.40729e-32	3.00609e-31
187	KPNB1	11.8753	0.0927135	1.58997e-32	3.38964e-31
188	PPM1K	11.8676	0.428557	1.74451e-32	3.71179e-31
189	RBMX	11.8615	0.0926341	1.87669e-32	3.9774e-31
190	TFDP1	11.8563	0.330996	1.99549e-32	4.22093e-31
191	DNAJC7	11.8537	0.167802	2.05823e-32	4.34515e-31
192	HADHA	11.8461	0.212569	2.25487e-32	4.7418e-31
193	TCP1	11.84	0.101898	2.42511e-32	5.08007e-31
194	NOLC1	11.837	0.144272	2.51401e-32	5.25612e-31
195	DNAJC12	11.8165	0.438785	3.2067e-32	6.67856e-31
196	DCAF13	11.8078	0.294532	3.55947e-32	7.38487e-31
197	EIF3K	11.8023	0.128332	3.79857e-32	7.86587e-31
198	INSIG1	11.802	0.602422	3.8135e-32	7.88172e-31
199	CCT7	11.7615	0.0975552	6.16168e-32	1.26146e-30
200	ACSL3	11.7606	0.384783	6.22757e-32	1.27254e-30
201	TMEM126A	11.7215	0.397611	9.88528e-32	2.01236e-30
202	ACSL4	11.7197	0.421679	1.00992e-31	2.05204e-30
203	CREB5	11.7112	0.493823	1.11747e-31	2.26632e-30
204	HELLPAR	11.7008	0.450615	1.26292e-31	2.55652e-30
205	PCMT1	11.6693	0.166329	1.82907e-31	3.69567e-30
206	POLR2G	11.6321	0.298297	2.83146e-31	5.68919e-30
207	SFXN4	11.6087	0.318814	3.72172e-31	7.4166e-30
208	GPN3	11.6045	0.311	3.91042e-31	7.77062e-30
209	BAG1	11.5824	0.273584	5.0599e-31	1.0018e-29
210	CLIC1	11.5491	0.213026	7.46057e-31	1.47442e-29
211	EIF3G	11.5059	0.15159	1.23176e-30	2.42987e-29
212	MRPL20	11.4804	0.105266	1.65476e-30	3.25836e-29
213	SNF8	11.4069	0.200725	3.86104e-30	7.5207e-29
214	COMTD1	11.4009	0.353393	4.13836e-30	8.04639e-29
215	EMP3	11.3935	0.390966	4.50482e-30	8.74322e-29
216	CDC123	11.3906	0.163906	4.65822e-30	9.02479e-29
217	DCTPP1	11.3599	0.222114	6.623e-30	1.27402e-28
218	EEF2	11.3595	0.0132634	6.65411e-30	1.27773e-28
219	TNIK	11.3349	0.468071	8.81363e-30	1.68941e-28
220	SNRPC	11.3332	0.149941	8.98504e-30	1.71922e-28
221	HSPA14.1	11.3212	0.303581	1.03e-29	1.9639e-28
222	S100A11	11.3144	0.247034	1.114e-29	2.11661e-28
223	TUBB2B	11.245	0.429344	2.45178e-29	4.634e-28
224	PABPC4	11.2304	0.166538	2.89163e-29	5.43687e-28
225	TPP2	11.2041	0.655971	3.89367e-29	7.28297e-28
226	PROCR	11.2024	0.611576	3.96955e-29	7.41211e-28
227	UBXN1	11.1812	0.230577	5.03798e-29	9.37479e-28
228	CUTC	11.1801	0.46322	5.10238e-29	9.47834e-28
229	GAS5	11.1621	0.222106	6.24658e-29	1.1584e-27
230	ZNRD2	11.1366	0.307969	8.32036e-29	1.5377e-27
231	DAD1	11.1334	0.165329	8.63186e-29	1.59256e-27
232	KCNQ1OT1	11.1124	0.33484	1.09137e-28	2.00332e-27
233	SUCLG1	11.1122	0.218809	1.09423e-28	2.00517e-27
234	SSR2	11.1006	0.190659	1.24658e-28	2.28048e-27
235	PRPF4B	11.0753	0.20564	1.65374e-28	2.985e-27
236	PMPCB	11.069	0.332072	1.77398e-28	3.1914e-27
237	PNPT1	11.0155	0.341314	3.21892e-28	5.76214e-27
238	AL035425.3	10.9973	0.318109	3.93902e-28	7.01828e-27
239	EBNA1BP2	10.9972	0.19436	3.94009e-28	7.01828e-27
240	FUOM	10.9116	0.345538	1.01491e-27	1.78723e-26
241	XPO1	10.9002	0.173349	1.1496e-27	2.01459e-26
242	UBE2T	10.8872	0.236877	1.32615e-27	2.31649e-26
243	PCLAF	10.8733	0.16472	1.54541e-27	2.6908e-26
244	HAX1	10.8723	0.204716	1.56297e-27	2.71701e-26
245	ITPA	10.8714	0.313608	1.57704e-27	2.73707e-26
246	PAM16	10.8239	0.227586	2.65135e-27	4.5578e-26
247	APLP2	10.7778	0.161169	4.38048e-27	7.50643e-26
248	DDX17	10.7271	0.119396	7.59404e-27	1.29517e-25
249	IQGAP2	10.7143	0.437311	8.72352e-27	1.48081e-25
250	RGS10	10.6932	0.27523	1.09564e-26	1.85403e-25
251	GLRX2	10.6889	0.291615	1.14665e-26	1.93733e-25
252	PRDX1	10.6806	0.0404789	1.2547e-26	2.11328e-25
253	ACLY	10.6748	0.186274	1.33566e-26	2.24615e-25
254	MRPS9	10.6678	0.252206	1.43959e-26	2.41343e-25
255	PSMD13	10.651	0.235705	1.72519e-26	2.88776e-25
256	FDPS	10.5919	0.21019	3.24776e-26	5.40296e-25
257	CACYBP	10.5903	0.10212	3.30676e-26	5.49267e-25
258	GNG5	10.5582	0.104172	4.65312e-26	7.65855e-25
259	RAB29	10.4742	0.371634	1.13535e-25	1.84901e-24
260	PWWP3A	10.4675	0.291751	1.21801e-25	1.98064e-24
261	CBX3	10.4539	0.0709006	1.40636e-25	2.28007e-24
262	RSRC1	10.4474	0.268978	1.50644e-25	2.43867e-24
263	FAU	10.4339	0.0166505	1.73585e-25	2.80586e-24
264	EIF3M	10.4243	0.127546	1.92121e-25	3.09164e-24
265	POLR2K	10.4201	0.203269	2.00777e-25	3.22613e-24
266	HSPB1	10.4154	4.56094	2.10834e-25	3.38272e-24
267	GCSH	10.4117	0.138607	2.19203e-25	3.51179e-24
268	HSPA9	10.411	0.131359	2.20822e-25	3.5325e-24
269	MRPS36	10.3571	0.222185	3.8851e-25	6.16042e-24
270	SNX5	10.3541	0.171611	4.00755e-25	6.34528e-24
271	COPZ1	10.3534	0.256719	4.03857e-25	6.38507e-24
272	TATDN1	10.3492	0.320897	4.21984e-25	6.65223e-24
273	DBNDD2	10.3376	0.425658	4.76318e-25	7.49785e-24
274	CALML4	10.3151	0.606038	6.02468e-25	9.45613e-24
275	WARS	10.3126	0.360773	6.18125e-25	9.68784e-24
276	NUDC	10.2972	0.102993	7.25722e-25	1.13414e-23
277	DNAJC2	10.2663	0.210649	9.99283e-25	1.5594e-23
278	GPATCH4	10.2585	0.124418	1.08404e-24	1.68681e-23
279	NRDC	10.2059	0.22506	1.86595e-24	2.88277e-23
280	NDUFS6	10.174	0.0845078	2.59108e-24	3.99167e-23
281	TIMM44	10.1721	0.207257	2.6424e-24	4.06495e-23
282	GMPS	10.1698	0.211171	2.70536e-24	4.15001e-23
283	EIF3J	10.1556	0.128041	3.12951e-24	4.79387e-23
284	MTDH	10.1549	0.0779592	3.15216e-24	4.82174e-23
285	RSL1D1	10.1441	0.0968956	3.52144e-24	5.36388e-23
286	ATP5PO	10.0996	0.102526	5.54698e-24	8.36683e-23
287	VAPA	10.087	0.244935	6.30469e-24	9.4965e-23
288	GEMIN6	10.083	0.264075	6.57188e-24	9.8852e-23
289	BZW2	10.0766	0.225704	7.00923e-24	1.05138e-22
290	IGFBP2	10.0759	0.36146	7.05781e-24	1.05721e-22
291	NSMCE4A	10.0721	0.301063	7.33935e-24	1.09786e-22
292	SNCA	10.0661	0.409291	7.80445e-24	1.16582e-22
293	GJA1	10.0604	0.852933	8.26393e-24	1.23276e-22
294	POLR1E	10.0413	0.381553	1.0031e-23	1.4902e-22
295	ATP1B3	9.97842	0.121915	1.89457e-23	2.78401e-22
296	PDAP1	9.96746	0.15548	2.11577e-23	3.10485e-22
297	GART	9.9662	0.161244	2.14274e-23	3.14017e-22
298	ATP5F1D	9.93218	0.0942604	3.01579e-23	4.4077e-22
299	NDUFC2	9.93077	0.0663313	3.05892e-23	4.4647e-22
300	IGF2BP3	9.92492	0.34666	3.24368e-23	4.728e-22
301	CHD7	9.90576	0.272969	3.92967e-23	5.71253e-22
302	RHOBTB3	9.90273	0.277471	4.05083e-23	5.88076e-22
303	SRSF5	9.8743	0.131613	5.38099e-23	7.7598e-22
304	LDHB	9.87146	-0.0129037	5.53546e-23	7.96135e-22
305	FRA10AC1	9.81818	0.221921	9.40268e-23	1.34875e-21
306	TSR1	9.81698	0.199765	9.5149e-23	1.36305e-21
307	PSMB2	9.81169	0.141752	1.00275e-22	1.43458e-21
308	ZNHIT1	9.80441	0.149145	1.07777e-22	1.53988e-21
309	RAB31	9.80217	0.340188	1.10189e-22	1.57226e-21
310	ASRGL1	9.78855	0.419737	1.2609e-22	1.78972e-21
311	CKS1B	9.77688	0.202717	1.41509e-22	2.00333e-21
312	TMED5	9.75283	0.281082	1.79396e-22	2.53306e-21
313	PHB2	9.74771	0.101807	1.88683e-22	2.66073e-21
314	FERMT2	9.66985	0.359963	4.04968e-22	5.6811e-21
315	MRTO4	9.63527	0.169198	5.67441e-22	7.92953e-21
316	ATG3	9.62574	0.253125	6.22565e-22	8.66629e-21
317	HNRNPA1P48	9.60687	0.405937	7.47865e-22	1.03838e-20
318	MTREX	9.5967	0.254781	8.25485e-22	1.14031e-20
319	NARS	9.59636	0.147372	8.28155e-22	1.14254e-20
320	TAF9B	9.59107	0.539987	8.71739e-22	1.19961e-20
321	DMKN	9.58816	0.176405	8.96714e-22	1.23241e-20
322	HMOX1	9.57943	0.760972	9.75801e-22	1.33771e-20
323	PSMB10	9.57141	0.35357	1.05455e-21	1.44202e-20
324	PYCR1	9.56181	0.284714	1.15716e-21	1.58033e-20
325	BLVRB	9.53954	0.402496	1.43469e-21	1.95443e-20
326	ATP5F1C	9.53684	0.113422	1.47246e-21	2.00336e-20
327	POPDC3	9.53399	0.499769	1.51359e-21	2.05674e-20
328	B2M	9.4919	0.11493	2.26854e-21	3.0672e-20
329	BRK1	9.49029	0.172921	2.30398e-21	3.11123e-20
330	C12orf10	9.48502	0.324799	2.42332e-21	3.26831e-20
331	RAB2A	9.47883	0.196564	2.57154e-21	3.4639e-20
332	CDC16	9.45845	0.675638	3.12554e-21	4.20493e-20
333	SPCS1	9.45647	0.114751	3.18512e-21	4.27975e-20
334	PTER	9.45628	0.431483	3.19087e-21	4.28217e-20
335	C1orf35	9.44337	0.20647	3.60988e-21	4.83849e-20
336	UCP2	9.44323	0.671652	3.6146e-21	4.83883e-20
337	CEBPB	9.4379	0.552857	3.80341e-21	5.07902e-20
338	BATF3	9.43123	0.747546	4.05294e-21	5.40558e-20
339	MGST1	9.42678	0.296728	4.22867e-21	5.63302e-20
340	PRR13	9.41635	0.212142	4.67043e-21	6.20622e-20
341	TBCA	9.41407	0.034281	4.77311e-21	6.3349e-20
342	PDCD11	9.38521	0.159505	6.27913e-21	8.29304e-20
343	TOMM6	9.3741	0.0791552	6.97668e-21	9.2031e-20
344	TXNRD1	9.3536	0.191552	8.47118e-21	1.11609e-19
345	MRPS10	9.33973	0.211351	9.65845e-21	1.26943e-19
346	ELOVL6	9.3346	0.491802	1.01371e-20	1.33072e-19
347	TIMM10	9.32605	0.203271	1.09886e-20	1.44076e-19
348	LDLR	9.31736	0.598788	1.19266e-20	1.55808e-19
349	IER2	9.28712	0.384901	1.58517e-20	2.05352e-19
350	SCD	9.27188	0.166565	1.82886e-20	2.36637e-19
351	RTKN2	9.27104	0.383825	1.84332e-20	2.38224e-19
352	PHF14	9.26758	0.257435	1.90421e-20	2.458e-19
353	TFPI	9.25479	1.50243	2.14653e-20	2.75764e-19
354	PSMD4	9.23315	0.163006	2.62781e-20	3.36397e-19
355	PSMG1	9.21211	0.199237	3.19789e-20	4.0841e-19
356	WDR12	9.21093	0.256278	3.23309e-20	4.12419e-19
357	RPF2	9.20826	0.162423	3.31468e-20	4.22329e-19
358	DCXR	9.20238	0.170338	3.50097e-20	4.45017e-19
359	RPA3	9.19103	0.16122	3.89099e-20	4.94015e-19
360	DIMT1	9.17587	0.359884	4.47935e-20	5.67384e-19
361	MRPS16	9.17483	0.161601	4.52307e-20	5.72253e-19
362	WDR74	9.17155	0.360234	4.66289e-20	5.89254e-19
363	ABLIM1	9.17085	0.328622	4.69298e-20	5.92365e-19
364	PSMD7	9.15854	0.114727	5.26018e-20	6.63187e-19
365	COX4I1	9.14354	0.0461818	6.04424e-20	7.57629e-19
366	NDUFAF3	9.14182	0.17523	6.14123e-20	7.68896e-19
367	ACTR6	9.14002	0.274999	6.24408e-20	7.8087e-19
368	GOT1	9.13034	0.341227	6.82829e-20	8.52946e-19
369	CAPZA1	9.12995	0.159073	6.85325e-20	8.55077e-19
370	LYRM7	9.12824	0.294823	6.96222e-20	8.67674e-19
371	AK6	9.11269	0.256689	8.03676e-20	9.99289e-19
372	MRPL42	9.10608	0.174753	8.54139e-20	1.06082e-18
373	CHAMP1	9.08879	0.608873	1.00145e-19	1.24176e-18
374	SLC1A5	9.07502	0.160744	1.13652e-19	1.40508e-18
375	IFRD1	9.07187	0.398713	1.16995e-19	1.44477e-18
376	MEF2C	9.06997	0.447268	1.19053e-19	1.4685e-18
377	TUFM	9.03665	0.128566	1.61546e-19	1.98812e-18
378	PRPS1	9.02681	0.197349	1.76742e-19	2.1702e-18
379	HEATR1	9.02377	0.213461	1.81725e-19	2.22886e-18
380	MRPL22	8.98843	0.190278	2.50781e-19	3.06887e-18
381	SUMO3	8.93099	0.223674	4.22195e-19	5.12598e-18
382	MRPL2	8.89881	0.279704	5.64495e-19	6.83834e-18
383	SH3BP5	8.89361	0.429707	5.91554e-19	7.15814e-18
384	SMIM7	8.87752	0.275641	6.83682e-19	8.23612e-18
385	JUN	8.86292	0.201829	7.79441e-19	9.33778e-18
386	AARSD1	8.8443	0.330945	9.2101e-19	1.09731e-17
387	PALLD	8.82017	0.295301	1.14281e-18	1.35412e-17
388	CREM	8.81455	0.400792	1.20171e-18	1.41616e-17
389	CENPN	8.79924	0.265055	1.37744e-18	1.61797e-17
390	SELENOK	8.79733	0.132485	1.40105e-18	1.64391e-17
391	REEP3	8.79619	0.325686	1.41535e-18	1.6589e-17
392	LAS1L	8.76899	0.246095	1.80282e-18	2.10394e-17
393	CTNNAL1	8.76525	0.133924	1.86358e-18	2.1725e-17
394	MCL1	8.75864	0.2488	1.97613e-18	2.30123e-17
395	TOMM40	8.69486	0.165257	3.47254e-18	4.00081e-17
396	MRPS18B	8.69151	0.214043	3.57645e-18	4.11615e-17
397	CEP57	8.68413	0.261304	3.81667e-18	4.38795e-17
398	EXOSC5	8.6783	0.260606	4.01745e-18	4.61389e-17
399	NAA50	8.67724	0.179434	4.05473e-18	4.65177e-17
400	EIF4B	8.6743	0.124987	4.16082e-18	4.76843e-17
401	DHCR7	8.65681	0.334368	4.85158e-18	5.54246e-17
402	ANXA7	8.61128	0.260776	7.22481e-18	8.19316e-17
403	CRNDE	8.59663	0.183293	8.209e-18	9.28981e-17
404	NUP85	8.55946	0.275619	1.13397e-17	1.27792e-16
405	IDH3B	8.553	0.19634	1.19929e-17	1.35014e-16
406	CARS	8.53797	0.340924	1.36602e-17	1.53625e-16
407	MTHFD2	8.52845	0.156033	1.48321e-17	1.6663e-16
408	FARSB	8.52018	0.254549	1.59302e-17	1.78596e-16
409	EPB41	8.51241	0.189771	1.70347e-17	1.90782e-16
410	FAM98A	8.51203	0.218614	1.70914e-17	1.91219e-16
411	ACAA2	8.49968	0.298238	1.90111e-17	2.12258e-16
412	ACOT9	8.4905	0.371775	2.0575e-17	2.29246e-16
413	SLC39A1	8.47781	0.259923	2.29469e-17	2.55411e-16
414	PSMC1	8.47652	0.145218	2.32024e-17	2.5799e-16
415	C8orf88	8.47136	0.370415	2.42545e-17	2.69411e-16
416	TXN	8.44853	0.0140568	2.94987e-17	3.26324e-16
417	MID1IP1	8.44729	0.467746	2.9815e-17	3.29486e-16
418	MTHFD1	8.44043	0.166632	3.16175e-17	3.49049e-16
419	TEX15	8.43558	0.689908	3.29572e-17	3.63469e-16
420	RHOC	8.4305	0.452093	3.44198e-17	3.78827e-16
421	OLA1	8.43015	0.160016	3.4523e-17	3.79577e-16
422	EEF1E1	8.41021	0.116982	4.09292e-17	4.49101e-16
423	WDR4	8.38521	0.397892	5.06338e-17	5.53903e-16
424	BOP1	8.36254	0.228108	6.13805e-17	6.70787e-16
425	ISCU	8.33353	0.263805	7.84683e-17	8.54941e-16
426	LAMP1	8.31704	0.487504	9.01885e-17	9.80664e-16
427	CFAP298	8.3147	0.159111	9.19831e-17	9.98174e-16
428	PPP1R2	8.30734	0.273366	9.78718e-17	1.06101e-15
429	SPRTN	8.27926	0.242913	1.23939e-16	1.34226e-15
430	SLC25A11	8.267	0.228385	1.37376e-16	1.48334e-15
431	NDUFS7	8.2664	0.166155	1.38065e-16	1.48929e-15
432	ARL3	8.25499	0.176807	1.51914e-16	1.63542e-15
433	MRPL58	8.22489	0.270615	1.95375e-16	2.1012e-15
434	C1orf131	8.21664	0.151456	2.09285e-16	2.24411e-15
435	RUFY3	8.21089	0.434326	2.19558e-16	2.3473e-15
436	TPRKB	8.21063	0.20105	2.20028e-16	2.35e-15
437	SLC16A1-AS1	8.20929	0.225866	2.22492e-16	2.37398e-15
438	NUP155	8.20771	0.255302	2.25439e-16	2.40305e-15
439	SURF2	8.20449	0.231081	2.3158e-16	2.46125e-15
440	NDUFA9	8.19065	0.218826	2.59826e-16	2.75874e-15
441	PFDN2	8.15881	0.0909144	3.38335e-16	3.58529e-15
442	NDUFS4	8.15623	0.219999	3.4563e-16	3.65901e-15
443	PLAT	8.13488	1.15999	4.12349e-16	4.35682e-15
444	TRAP1	8.12587	0.177163	4.44163e-16	4.67926e-15
445	ADSL	8.11674	0.138433	4.78864e-16	5.02529e-15
446	ARL1	8.09848	0.23482	5.56489e-16	5.82297e-15
447	UTP6	8.09461	0.221217	5.74476e-16	5.98804e-15
448	PCID2	8.09148	0.631304	5.89439e-16	6.1381e-15
449	MAK16	8.07581	0.380569	6.70288e-16	6.96663e-15
450	SDHC	8.07514	0.186334	6.74013e-16	6.99862e-15
451	C12orf45	7.9856	0.221294	1.39844e-15	1.43419e-14
452	NOL7	7.97963	0.110333	1.46776e-15	1.50245e-14
453	MRPS27	7.96837	0.271566	1.6078e-15	1.64268e-14
454	LAP3	7.96773	0.20189	1.61612e-15	1.64963e-14
455	IMPA1	7.95907	0.329476	1.73342e-15	1.76603e-14
456	MRPL13	7.95617	0.148729	1.77447e-15	1.80616e-14
457	EMILIN2	7.95434	0.82773	1.80088e-15	1.8296e-14
458	PTCD3	7.95206	0.224338	1.83433e-15	1.86009e-14
459	NCAPD3	7.95091	0.184789	1.8514e-15	1.87565e-14
460	SF3A3	7.94196	0.146691	1.99015e-15	2.01174e-14
461	MRPL40	7.94189	0.164712	1.99131e-15	2.01174e-14
462	CISD3	7.94048	0.217534	2.01396e-15	2.0319e-14
463	NDUFS2	7.94042	0.136687	2.01501e-15	2.0319e-14
464	AC103591.3	7.93902	0.472493	2.03783e-15	2.05299e-14
465	PSMD1	7.92642	0.0732395	2.25553e-15	2.26179e-14
466	BRIX1	7.92536	0.14822	2.27484e-15	2.27905e-14
467	FAF1	7.92228	0.348716	2.33204e-15	2.33204e-14
468	GLUD1	7.91489	0.239569	2.47464e-15	2.46554e-14
469	DDR2	7.907	0.93896	2.63655e-15	2.62138e-14
470	UPP1	7.90692	0.566008	2.63832e-15	2.62138e-14
471	SELENOF	7.89771	0.168073	2.84085e-15	2.81744e-14
472	CYC1	7.89538	0.106265	2.89442e-15	2.86794e-14
473	EXOC6	7.88532	0.369914	3.13733e-15	3.10011e-14
474	TRIP10	7.88283	0.338767	3.20045e-15	3.15961e-14
475	TPMT	7.87781	0.442813	3.33178e-15	3.28626e-14
476	CISD1	7.86462	0.107806	3.70217e-15	3.64496e-14
477	MRPS28	7.85604	0.240464	3.96454e-15	3.89619e-14
478	GTF2F2	7.85323	0.240089	4.05454e-15	3.98103e-14
479	PLCXD1	7.84486	0.461687	4.33439e-15	4.25195e-14
480	RSL24D1	7.8309	0.161156	4.84398e-15	4.74325e-14
481	CUL4A	7.82932	0.5665	4.90512e-15	4.79877e-14
482	EXOSC7	7.82791	0.281447	4.96053e-15	4.84861e-14
483	MBNL1	7.8105	0.273378	5.69632e-15	5.55276e-14
484	CPM	7.80438	0.874069	5.97952e-15	5.82358e-14
485	NAA10	7.80294	0.10656	6.04817e-15	5.88515e-14
486	PPARG	7.79722	0.495249	6.32846e-15	6.14683e-14
487	NDFIP2	7.79174	0.326068	6.60929e-15	6.41385e-14
488	PRDX6	7.78456	0.0474091	6.99555e-15	6.78261e-14
489	HNRNPL	7.78161	0.145169	7.16093e-15	6.93675e-14
490	PMAIP1	7.76699	0.316623	8.03745e-15	7.77193e-14
491	JTB	7.76656	0.0622825	8.06447e-15	7.7911e-14
492	EEF1D	7.7606	0.0329358	8.45307e-15	8.14473e-14
493	COQ3	7.75478	0.362581	8.84993e-15	8.51322e-14
494	MRPL3	7.75476	0.103286	8.85124e-15	8.51322e-14
495	CYCS	7.75337	0.0430467	8.94826e-15	8.59891e-14
496	PDHA1	7.75099	0.124908	9.118e-15	8.75425e-14
497	EMG1	7.74512	0.222972	9.54913e-15	9.15195e-14
498	TOMM20	7.7348	0.00510179	1.03568e-14	9.9085e-14
499	SKIL	7.72407	0.460343	1.12671e-14	1.07509e-13
500	TJP2	7.71017	0.372887	1.25646e-14	1.19574e-13
501	TEX30	7.70921	0.55036	1.26604e-14	1.20379e-13
502	MPV17	7.68961	0.254132	1.47586e-14	1.39839e-13
503	ILF3	7.65874	0.075738	1.87772e-14	1.76832e-13
504	MICOS13	7.64582	0.107857	2.07623e-14	1.95018e-13
505	TRMT10C	7.64048	0.16941	2.16421e-14	2.0293e-13
506	EIF3D	7.63782	0.103953	2.20928e-14	2.06797e-13
507	IPO4	7.63634	0.23586	2.23479e-14	2.09005e-13
508	ACTR3	7.63086	0.188854	2.33188e-14	2.17897e-13
509	PRIM1	7.62673	0.258533	2.40791e-14	2.24808e-13
510	TMEM141	7.62412	0.215162	2.457e-14	2.29193e-13
511	PRPF18	7.62193	0.307618	2.49902e-14	2.32912e-13
512	RARS	7.61953	0.116122	2.54606e-14	2.37092e-13
513	METTL2A	7.61662	0.325939	2.60404e-14	2.42283e-13
514	TM9SF2	7.6095	0.287518	2.75162e-14	2.55137e-13
515	HMGA2	7.60693	0.422996	2.80678e-14	2.60029e-13
516	SPCS3	7.59959	0.186649	2.97074e-14	2.74983e-13
517	LPAR3	7.59056	0.7721	3.1853e-14	2.9409e-13
518	CHURC1	7.5857	0.104468	3.30691e-14	3.05058e-13
519	TAF1D	7.58026	0.192255	3.44861e-14	3.17859e-13
520	NVL	7.57215	0.232889	3.67105e-14	3.38073e-13
521	PFN2	7.56546	0.206213	3.86505e-14	3.55637e-13
522	PCCA-DT	7.5536	0.467046	4.23377e-14	3.88574e-13
523	PSMC3	7.54369	0.124732	4.56857e-14	4.18947e-13
524	PMVK	7.52188	0.316407	5.39941e-14	4.91805e-13
525	ACAT1	7.5147	0.165094	5.70413e-14	5.19124e-13
526	MRPL35	7.51199	0.223107	5.82355e-14	5.29103e-13
527	H3F3A	7.49346	-0.0160731	6.70797e-14	6.06405e-13
528	CLIC4	7.46737	0.2976	8.1812e-14	7.36512e-13
529	SEZ6L2	7.46489	0.353884	8.33663e-14	7.49881e-13
530	TMA16	7.46142	0.145117	8.55972e-14	7.68671e-13
531	TPM1	7.43918	0.215502	1.01311e-13	9.07525e-13
532	STRAP	7.42641	0.127792	1.11585e-13	9.97086e-13
533	ANKRD29	7.42242	0.496938	1.14999e-13	1.02589e-12
534	SAE1	7.40992	0.192111	1.26374e-13	1.1246e-12
535	PNN	7.40044	0.0926779	1.35737e-13	1.20396e-12
536	CTPS1	7.39116	0.214783	1.45555e-13	1.28998e-12
537	SHTN1	7.37345	0.252442	1.66263e-13	1.4711e-12
538	JPX	7.36681	0.143692	1.74762e-13	1.54317e-12
539	CD63	7.36675	0.0874871	1.74836e-13	1.54317e-12
540	BUD23	7.36399	0.148588	1.78488e-13	1.57412e-12
541	AGTRAP	7.35506	0.271718	1.90843e-13	1.67898e-12
542	GCAT	7.35344	0.322671	1.93169e-13	1.69807e-12
543	EZH2	7.34459	0.227332	2.06391e-13	1.81282e-12
544	MAP2K2	7.33879	0.165011	2.15531e-13	1.88939e-12
545	NDUFS3	7.33873	0.161604	2.15631e-13	1.88939e-12
546	ADAM9	7.33477	0.410219	2.22103e-13	1.94452e-12
547	SRM	7.33307	0.0695197	2.24931e-13	1.96611e-12
548	CDC37	7.32341	0.12173	2.41755e-13	2.10976e-12
549	UVRAG	7.3121	0.522151	2.62994e-13	2.29142e-12
550	IRS4	7.31012	0.302808	2.66906e-13	2.32362e-12
551	CCDC6	7.30085	0.235535	2.85956e-13	2.48548e-12
552	OXCT1	7.2793	0.339195	3.35551e-13	2.90722e-12
553	TMEM161B-AS1	7.26876	0.255662	3.62791e-13	3.1382e-12
554	MIR222HG	7.25492	0.393297	4.01905e-13	3.471e-12
555	SND1	7.2531	0.209546	4.07342e-13	3.51515e-12
556	KRI1	7.25087	0.206509	4.14106e-13	3.57067e-12
557	OSGEP	7.24758	0.274835	4.2428e-13	3.64968e-12
558	MCM7	7.22966	0.0969711	4.84203e-13	4.14539e-12
559	KIN	7.21772	0.259262	5.28681e-13	4.52023e-12
560	MCOLN3	7.21768	0.748407	5.28821e-13	4.52023e-12
561	ORMDL2	7.21475	0.225172	5.40317e-13	4.60764e-12
562	AURKAIP1	7.21421	0.0630378	5.42485e-13	4.62243e-12
563	GHITM	7.21148	0.0697204	5.53481e-13	4.71242e-12
564	TBCB	7.20965	0.211495	5.60972e-13	4.77245e-12
565	EBP	7.20796	0.158634	5.67974e-13	4.82822e-12
566	MRPS15	7.2016	0.128954	5.95116e-13	5.05102e-12
567	CHD1	7.19838	0.180456	6.09344e-13	5.16773e-12
568	MIR17HG	7.19196	0.574897	6.38687e-13	5.40389e-12
569	CABLES1	7.19026	0.409312	6.46688e-13	5.46305e-12
570	FAM241A	7.18657	0.311093	6.64371e-13	5.60369e-12
571	RAB13	7.17527	0.16516	7.21649e-13	6.07524e-12
572	C19orf48	7.17521	0.19944	7.21961e-13	6.07524e-12
573	S100A13	7.17249	0.132023	7.36479e-13	6.18779e-12
574	EIF2S1	7.1497	0.159087	8.69701e-13	7.27326e-12
575	WDR46	7.14941	0.238317	8.71502e-13	7.28269e-12
576	POLR3A	7.12543	0.236965	1.03753e-12	8.65005e-12
577	USP15	7.1209	0.230684	1.07222e-12	8.91872e-12
578	EPB41L2	7.11162	0.182162	1.14686e-12	9.52492e-12
579	SRP54	7.09691	0.201926	1.27579e-12	1.05714e-11
580	WDR3	7.07393	0.202443	1.50604e-12	1.24412e-11
581	CCDC25	7.06845	0.216224	1.56668e-12	1.29224e-11
582	NUDCD1	7.06568	0.309499	1.59831e-12	1.31733e-11
583	GPX3	7.06253	0.701538	1.635e-12	1.3445e-11
584	VHL	7.04884	0.313405	1.80411e-12	1.48244e-11
585	PIN1	7.04394	0.135645	1.86883e-12	1.53445e-11
586	EIF3H	7.03712	0.109809	1.96257e-12	1.60777e-11
587	PWP1	7.03537	0.13763	1.98728e-12	1.62678e-11
588	UBE2E2	7.02579	0.280941	2.12855e-12	1.73978e-11
589	TXLNG	7.02048	0.193841	2.21108e-12	1.80588e-11
590	MMADHC	7.019	0.165274	2.23458e-12	1.8237e-11
591	BBIP1	7.00234	0.374787	2.51723e-12	2.0482e-11
592	FOXP1	7.00211	0.211177	2.52133e-12	2.05e-11
593	SNHG7	7.00197	0.174627	2.52382e-12	2.05048e-11
594	SNRPB	6.99197	0.00856047	2.71044e-12	2.20046e-11
595	DLEU2	6.9901	0.358491	2.747e-12	2.22847e-11
596	XPOT	6.98815	0.222449	2.78531e-12	2.25785e-11
597	C1QBP	6.98631	-0.010952	2.82205e-12	2.28592e-11
598	MRPS23	6.96414	0.155872	3.3041e-12	2.66841e-11
599	MDH2	6.96349	0.0920519	3.31939e-12	2.67876e-11
600	MAP4K3-DT	6.96329	0.328021	3.32405e-12	2.68052e-11
601	ATG12	6.95916	0.211009	3.42315e-12	2.75839e-11
602	GNG12	6.9415	0.298886	3.87967e-12	3.11236e-11
603	TJP1	6.94067	0.223338	3.90238e-12	3.12826e-11
604	PITHD1	6.92237	0.228784	4.44137e-12	3.5472e-11
605	NXN	6.92017	0.316101	4.51111e-12	3.59759e-11
606	PPIC	6.90849	0.306527	4.89848e-12	3.89219e-11
607	SRSF10	6.9083	0.0879984	4.90486e-12	3.8944e-11
608	APTR	6.90262	0.514536	5.10533e-12	4.03876e-11
609	PRKDC	6.89924	0.0351175	5.22833e-12	4.13305e-11
610	FUBP1	6.89415	0.156673	5.41878e-12	4.27736e-11
611	NUP37	6.88641	0.236504	5.72181e-12	4.50998e-11
612	IL6R	6.88104	1.40337	5.9417e-12	4.6765e-11
613	MECOM	6.86451	0.316577	6.67176e-12	5.24348e-11
614	GOLGA4	6.86345	0.173054	6.72179e-12	5.27897e-11
615	COPS3	6.85807	0.147919	6.97976e-12	5.46966e-11
616	SPA17	6.85306	0.272851	7.22889e-12	5.6608e-11
617	DHRS7	6.85153	0.260182	7.30661e-12	5.71753e-11
618	SNX2	6.85059	0.163347	7.3547e-12	5.751e-11
619	GADD45B	6.84987	0.724689	7.39155e-12	5.77565e-11
620	PRELID1	6.84435	0.00823532	7.68256e-12	5.98576e-11
621	ATIC	6.82651	0.15213	8.70046e-12	6.76911e-11
622	SPAG9	6.82209	0.180969	8.9727e-12	6.97591e-11
623	MVB12A	6.8217	0.218494	8.99687e-12	6.98968e-11
624	DNAAF2	6.8175	0.325871	9.26406e-12	7.1921e-11
625	CHORDC1	6.81723	0.125297	9.28155e-12	7.20051e-11
626	COMMD1	6.81689	0.311684	9.30307e-12	7.21205e-11
627	SNRNP40	6.80696	0.164132	9.96816e-12	7.71109e-11
628	DNASE2	6.80139	0.293863	1.03613e-11	8.00032e-11
629	DUT	6.79882	0.0785611	1.05477e-11	8.13037e-11
630	TAF7	6.79377	0.226056	1.09238e-11	8.40833e-11
631	LMAN1	6.79138	0.118487	1.11063e-11	8.53661e-11
632	NMT2	6.77847	0.24448	1.21452e-11	9.32855e-11
633	PRPF40A	6.77576	0.0349197	1.23754e-11	9.49865e-11
634	PAPSS2	6.76328	0.362188	1.34898e-11	1.0332e-10
635	AP002387.2	6.7607	0.472569	1.37325e-11	1.05031e-10
636	NDUFA12	6.75784	0.0787041	1.40067e-11	1.07052e-10
637	UBL3	6.73801	0.31904	1.60566e-11	1.22633e-10
638	MTX1	6.73572	0.171067	1.63116e-11	1.24493e-10
639	H1F0	6.73444	0.370421	1.64564e-11	1.25509e-10
640	NDUFA13	6.7339	0.0420455	1.6517e-11	1.25882e-10
641	PDCD2	6.7308	0.140205	1.68728e-11	1.28504e-10
642	EIF5	6.72817	0.0625596	1.71813e-11	1.30761e-10
643	ALKBH7	6.72723	0.228547	1.72928e-11	1.31517e-10
644	RFC4	6.72663	0.258916	1.73638e-11	1.31965e-10
645	FOXC1	6.71855	0.137641	1.83545e-11	1.39103e-10
646	RMDN1	6.70053	0.278615	2.07671e-11	1.5673e-10
647	THOC7	6.69124	0.134136	2.21293e-11	1.66662e-10
648	NAT8L	6.68704	0.532441	2.27725e-11	1.71387e-10
649	TWISTNB	6.68685	0.168935	2.28028e-11	1.71496e-10
650	EEF2KMT	6.65138	0.352524	2.90357e-11	2.17166e-10
651	DAZAP1	6.64765	0.16618	2.97801e-11	2.2258e-10
652	BAZ2B	6.64122	0.373948	3.11095e-11	2.32195e-10
653	ZC3HAV1	6.64082	0.205673	3.11948e-11	2.32672e-10
654	MRPL52	6.63168	0.0916217	3.3188e-11	2.47198e-10
655	FAM229B	6.62065	0.291499	3.57634e-11	2.6565e-10
656	TMPO	6.61827	0.0928334	3.6342e-11	2.69763e-10
657	EIF4E2	6.61324	0.162442	3.75996e-11	2.78335e-10
658	STOML2	6.60268	0.0705522	4.03783e-11	2.98496e-10
659	SLC7A5	6.60137	0.297646	4.07373e-11	3.00944e-10
660	HNRNPC	6.60059	-0.033882	4.09513e-11	3.0232e-10
661	CTH	6.58314	0.886449	4.60619e-11	3.39354e-10
662	TRMT13	6.58195	0.309188	4.64305e-11	3.41837e-10
663	RRP9	6.5768	0.31017	4.80668e-11	3.53404e-10
664	ABCC4	6.56624	0.469564	5.16032e-11	3.78121e-10
665	NDFIP1	6.56604	0.193307	5.16711e-11	3.78253e-10
666	RAP1GDS1	6.56598	0.279722	5.16911e-11	3.78253e-10
667	C12orf65	6.56158	0.256984	5.32391e-11	3.89318e-10
668	CMTM8	6.55819	0.293921	5.4466e-11	3.97752e-10
669	TSPAN13	6.55452	0.454954	5.58201e-11	4.07366e-10
670	DYNC2H1	6.54848	0.244971	5.81266e-11	4.23628e-10
671	NR6A1	6.54789	0.324167	5.8357e-11	4.24735e-10
672	SEPTIN7	6.54764	0.0994003	5.84534e-11	4.25151e-10
673	UTP11	6.54326	0.109883	6.01922e-11	4.37211e-10
674	PCGF6	6.52872	0.199524	6.6332e-11	4.81163e-10
675	TRIP6	6.52535	0.21683	6.78434e-11	4.91468e-10
676	JMJD4	6.51206	0.221403	7.41282e-11	5.35935e-10
677	CARS2	6.51205	0.451257	7.41303e-11	5.35935e-10
678	SLC1A3	6.49291	0.292641	8.41946e-11	6.07075e-10
679	SMOC1	6.47609	0.46789	9.41295e-11	6.76907e-10
680	SLC25A5	6.47212	0.00989241	9.66403e-11	6.94502e-10
681	CYTOR	6.45111	0.328168	1.11036e-10	7.94267e-10
682	SLC3A2	6.44828	0.191796	1.13129e-10	8.08708e-10
683	FUCA2	6.44661	0.196112	1.1438e-10	8.17106e-10
684	CINP	6.44498	0.207003	1.15619e-10	8.25416e-10
685	POLR2I	6.42994	0.115637	1.27657e-10	9.09553e-10
686	PUSL1	6.42079	0.254936	1.35571e-10	9.64676e-10
687	MEIS2	6.41441	0.242707	1.41373e-10	1.00332e-09
688	PSMA1	6.40947	0.0672119	1.46023e-10	1.03564e-09
689	DGKH	6.40493	0.314942	1.50436e-10	1.06625e-09
690	PSMD12	6.39858	0.0877196	1.56824e-10	1.1079e-09
691	DSCC1	6.39709	0.279922	1.58365e-10	1.11805e-09
692	GYG1	6.38228	0.284848	1.74475e-10	1.22938e-09
693	NR3C1	6.37244	0.274521	1.86046e-10	1.30921e-09
694	RAB8A	6.372	0.179953	1.86578e-10	1.31211e-09
695	WDR77	6.35824	0.168778	2.04077e-10	1.43238e-09
696	HLTF	6.35129	0.163087	2.13522e-10	1.4977e-09
697	SFXN2	6.35111	0.335808	2.13764e-10	1.49843e-09
698	COA7	6.34495	0.221713	2.22496e-10	1.55762e-09
699	NAA15	6.34324	0.150047	2.24986e-10	1.57403e-09
700	ZRANB2	6.34114	0.102159	2.28071e-10	1.59458e-09
701	FARP1	6.33687	0.469	2.34474e-10	1.63829e-09
702	RRP12	6.33626	0.266741	2.35412e-10	1.64379e-09
703	MRPL45	6.33295	0.215636	2.40517e-10	1.67835e-09
704	RDH10	6.32997	0.404409	2.4521e-10	1.71e-09
705	HOXC4	6.32887	0.381798	2.46964e-10	1.72112e-09
706	MPHOSPH10	6.3281	0.147551	2.48192e-10	1.72745e-09
707	RFK	6.32169	0.164267	2.58725e-10	1.7973e-09
708	GEMIN2	6.3183	0.245926	2.64454e-10	1.83475e-09
709	DCTN2	6.30758	0.151481	2.83426e-10	1.9626e-09
710	PTPMT1	6.30557	0.186026	2.87136e-10	1.98702e-09
711	WDR43	6.29116	0.0696921	3.15094e-10	2.17632e-09
712	CD46	6.28702	0.236582	3.23611e-10	2.23372e-09
713	POR	6.28691	0.230423	3.23843e-10	2.2339e-09
714	MRPS24	6.28163	0.0528871	3.35043e-10	2.30822e-09
715	DPH6	6.27945	0.391468	3.39764e-10	2.33925e-09
716	LTV1	6.27808	0.121921	3.42775e-10	2.35687e-09
717	PEF1	6.27799	0.1853	3.42975e-10	2.35687e-09
718	DANCR	6.27626	0.0670195	3.46807e-10	2.38169e-09
719	CTSC	6.27445	0.211263	3.50876e-10	2.4081e-09
720	CPSF3	6.27141	0.199434	3.578e-10	2.44942e-09
721	HBS1L	6.23317	0.191894	4.57087e-10	3.11925e-09
722	FLOT1	6.23288	0.238408	4.5795e-10	3.12317e-09
723	TUBGCP3	6.23206	0.558408	4.60346e-10	3.13754e-09
724	IRF3	6.23141	0.267965	4.62244e-10	3.14849e-09
725	CAST	6.22432	0.116189	4.83637e-10	3.29007e-09
726	ORC3	6.22296	0.226363	4.87857e-10	3.31669e-09
727	NUP107	6.22046	0.192625	4.95688e-10	3.36781e-09
728	MID1	6.21905	0.222402	5.00184e-10	3.39623e-09
729	METTL2B	6.21107	0.196551	5.26235e-10	3.56641e-09
730	UTP15	6.20618	0.334947	5.42887e-10	3.67466e-09
731	RBM26	6.20252	0.16799	5.55672e-10	3.75651e-09
732	HIP1	6.19432	0.311376	5.85389e-10	3.95247e-09
733	RRP1B	6.18005	0.107714	6.40802e-10	4.32391e-09
734	MRPS22	6.17715	0.178427	6.52709e-10	4.39878e-09
735	CKMT1B	6.17422	0.355541	6.64917e-10	4.47548e-09
736	UACA	6.16671	0.200301	6.97236e-10	4.69011e-09
737	PPIL4	6.16629	0.153451	6.99094e-10	4.69968e-09
738	MRPS30	6.1619	0.206795	7.18773e-10	4.82898e-09
739	PLIN3	6.15737	0.24326	7.39645e-10	4.96304e-09
740	SLC7A2	6.15726	0.390264	7.40163e-10	4.96345e-09
741	RERE	6.15712	0.250839	7.40783e-10	4.96453e-09
742	SDHD	6.14456	0.207566	8.01855e-10	5.35724e-09
743	PSMG3	6.14156	0.173021	8.17148e-10	5.45605e-09
744	GNL2	6.13981	0.180383	8.26177e-10	5.51294e-09
745	UQCC2	6.13918	0.113186	8.29475e-10	5.53153e-09
746	RNASEH1	6.12332	0.158953	9.16481e-10	6.10049e-09
747	PSMB3	6.12192	0.0678649	9.2452e-10	6.15022e-09
748	MSRB3	6.11629	0.430741	9.57799e-10	6.35598e-09
749	GATA6	6.1104	0.451502	9.93807e-10	6.58283e-09
750	GPRIN3	6.109	0.628391	1.00257e-09	6.63276e-09
751	SEMA6A	6.09724	0.421085	1.07916e-09	7.13512e-09
752	DNAJA3	6.08674	0.183969	1.15234e-09	7.60039e-09
753	NMD3	6.08154	0.226709	1.19035e-09	7.84633e-09
754	ESRRA	6.07526	0.376384	1.23783e-09	8.14938e-09
755	PSD3	6.07116	0.433242	1.26991e-09	8.3504e-09
756	GSTO1	6.06765	0.0848298	1.29793e-09	8.52653e-09
757	POLG2	6.06761	0.386892	1.29827e-09	8.52653e-09
758	NUCB2	6.06368	0.186069	1.33044e-09	8.72722e-09
759	NIFK	6.06266	0.0964238	1.33889e-09	8.77732e-09
760	NUDT21	6.0621	0.167855	1.34353e-09	8.80242e-09
761	DNAJC3	6.055	0.261835	1.40419e-09	9.17764e-09
762	DCLRE1C	6.04988	0.3388	1.44949e-09	9.46805e-09
763	BMS1	6.03803	0.11056	1.56005e-09	1.01718e-08
764	LAMTOR4	6.03528	0.0672928	1.58687e-09	1.03342e-08
765	FAM49B	6.03078	0.205412	1.63174e-09	1.062e-08
766	SLC35F2	6.02677	0.334909	1.67265e-09	1.08732e-08
767	ARHGAP8	6.02643	0.318001	1.67616e-09	1.08895e-08
768	PPARGC1B	6.02123	0.26219	1.731e-09	1.12323e-08
769	MSMO1	6.01982	0.314939	1.74611e-09	1.13236e-08
770	ACADM	5.99726	0.148063	2.00679e-09	1.2983e-08
771	HES6	5.99138	0.489407	2.08064e-09	1.34367e-08
772	DDX10	5.98607	0.158136	2.14968e-09	1.38743e-08
773	DNAJC10	5.98422	0.183855	2.17434e-09	1.40167e-08
774	SNHG15	5.98261	0.174622	2.19584e-09	1.41469e-08
775	TMX2	5.97885	0.208947	2.24718e-09	1.44691e-08
776	LARS	5.97728	0.110612	2.26896e-09	1.46006e-08
777	LSM2	5.95476	0.11527	2.60456e-09	1.67304e-08
778	EED	5.95009	0.276512	2.67995e-09	1.72044e-08
779	DYNLT1	5.94871	0.0928236	2.70261e-09	1.73396e-08
780	COQ5	5.93701	0.385719	2.90263e-09	1.85789e-08
781	NDUFB9	5.92994	0.0708725	3.0305e-09	1.9363e-08
782	KIF20B	5.91983	0.118311	3.22282e-09	2.05433e-08
783	TIPIN	5.91762	0.148052	3.26637e-09	2.08087e-08
784	SNHG17	5.91491	0.232555	3.32052e-09	2.11412e-08
785	EXTL2	5.90427	0.344486	3.5421e-09	2.24991e-08
786	GRTP1	5.89379	1.07761	3.77442e-09	2.39327e-08
787	MITD1	5.892	0.252513	3.81552e-09	2.41791e-08
788	SLC7A1	5.87674	0.18938	4.18413e-09	2.64377e-08
789	VMP1	5.87147	0.232548	4.31935e-09	2.72285e-08
790	MIA2	5.87102	0.325777	4.33128e-09	2.72878e-08
791	LRRFIP1	5.8691	0.120836	4.38158e-09	2.75886e-08
792	MRPS35	5.86886	0.160153	4.38809e-09	2.76136e-08
793	PGRMC1	5.86728	0.113427	4.43013e-09	2.7862e-08
794	GGPS1	5.86198	0.213057	4.57383e-09	2.87491e-08
795	PITPNB	5.86	0.135402	4.62876e-09	2.90774e-08
796	SIGIRR	5.85728	0.189265	4.70506e-09	2.95396e-08
797	ZWILCH	5.8558	0.216195	4.74712e-09	2.97864e-08
798	GALNT7	5.84968	0.329489	4.92534e-09	3.08689e-08
799	DHX33	5.84177	0.175914	5.16494e-09	3.23144e-08
800	GTF2H2	5.84148	0.163105	5.1738e-09	3.23512e-08
801	CEBPG	5.83218	0.211485	5.47066e-09	3.4109e-08
802	TSC22D3	5.83196	0.890318	5.47809e-09	3.41356e-08
803	DDX49	5.83149	0.177364	5.49349e-09	3.42119e-08
804	METTL1	5.82397	0.354748	5.74652e-09	3.57671e-08
805	RSBN1L	5.81952	0.176684	5.90175e-09	3.67122e-08
806	ELP2	5.81771	0.227846	5.96601e-09	3.70906e-08
807	NASP	5.81408	0.0228135	6.09673e-09	3.78816e-08
808	RANBP1	5.81066	0.00232237	6.22278e-09	3.86205e-08
809	AC245297.3	5.80187	0.36632	6.55812e-09	4.06551e-08
810	IVNS1ABP	5.79107	0.242992	6.99397e-09	4.33322e-08
811	LEPROTL1	5.7882	0.262513	7.1143e-09	4.40022e-08
812	NIP7	5.7804	0.168361	7.45251e-09	4.5989e-08
813	UCHL3	5.77761	0.0981717	7.577e-09	4.6704e-08
814	ERH	5.77315	0.047824	7.78011e-09	4.7847e-08
815	VRK1	5.7673	0.140579	8.05505e-09	4.94536e-08
816	MRPL47	5.75809	0.137199	8.50716e-09	5.21702e-08
817	MTUS1	5.75038	0.525754	8.90452e-09	5.45452e-08
818	TSEN15	5.73848	0.304688	9.553e-09	5.84184e-08
819	IDE	5.73527	0.182907	9.73579e-09	5.95026e-08
820	CHCHD3	5.73141	0.149084	9.96017e-09	6.08053e-08
821	FRAT2	5.73122	0.205688	9.97101e-09	6.08372e-08
822	RTF2	5.72563	0.150337	1.0305e-08	6.28394e-08
823	VCL	5.72528	0.130072	1.03262e-08	6.29332e-08
824	MYBBP1A	5.72426	0.200237	1.03889e-08	6.32797e-08
825	CHRNA5	5.71832	0.183901	1.07582e-08	6.54557e-08
826	TKT	5.71611	0.0511616	1.08988e-08	6.62738e-08
827	CSDE1	5.70862	0.0215699	1.13895e-08	6.91413e-08
828	GAMT	5.7072	0.281494	1.1485e-08	6.96434e-08
829	GAR1	5.69261	0.138243	1.25116e-08	7.58256e-08
830	SREBF1	5.69236	0.575966	1.25298e-08	7.58933e-08
831	DNAJC1	5.68955	0.181355	1.27375e-08	7.70656e-08
832	TMEM219	5.68749	0.218098	1.28922e-08	7.79142e-08
833	CSE1L	5.67885	0.0917571	1.35604e-08	8.18154e-08
834	PSMD11	5.67681	0.0897625	1.37229e-08	8.27037e-08
835	CETN3	5.6731	0.221045	1.4024e-08	8.43919e-08
836	FH	5.67307	0.212534	1.40264e-08	8.43919e-08
837	AUP1	5.66834	0.15184	1.44191e-08	8.67067e-08
838	BMI1	5.66782	0.120113	1.44622e-08	8.69177e-08
839	EIF2A	5.65672	0.161208	1.54297e-08	9.25783e-08
840	PSMC2	5.65458	0.144898	1.56224e-08	9.36827e-08
841	PTGES3	5.64876	-0.000955253	1.61607e-08	9.68571e-08
842	TTL	5.64652	0.219318	1.63729e-08	9.80744e-08
843	SEC63	5.64195	0.124994	1.68132e-08	1.00601e-07
844	IGF2BP2	5.63811	0.205545	1.71924e-08	1.02812e-07
845	MGST2	5.63706	0.261776	1.72973e-08	1.03383e-07
846	EXOSC9	5.63401	0.158047	1.76069e-08	1.05175e-07
847	PIP4K2A	5.62576	0.256014	1.84688e-08	1.10202e-07
848	AP2S1	5.62016	0.055603	1.90783e-08	1.13714e-07
849	FAH	5.60793	0.482827	2.04757e-08	1.21909e-07
850	KRAS	5.60522	0.156575	2.0799e-08	1.23766e-07
851	GTF2E2	5.58619	0.224997	2.32106e-08	1.37587e-07
852	FAM161A	5.58551	0.251377	2.33018e-08	1.38052e-07
853	KDM1B	5.58253	0.373832	2.37051e-08	1.40287e-07
854	NFKBIB	5.57234	0.318119	2.51339e-08	1.48419e-07
855	EMC2	5.57192	0.210897	2.51941e-08	1.48693e-07
856	NR1D2	5.56216	0.272401	2.66451e-08	1.57086e-07
857	TUBB	5.55883	-0.00622784	2.71595e-08	1.5977e-07
858	LAMC1	5.55219	0.198848	2.82113e-08	1.65688e-07
859	SLC25A13	5.55037	0.170842	2.85071e-08	1.67334e-07
860	ANKRD10	5.54835	0.575487	2.88376e-08	1.68999e-07
861	CRCP	5.5448	0.238768	2.94288e-08	1.72278e-07
862	PSMC4	5.54165	0.132112	2.99629e-08	1.7531e-07
863	FTX	5.53424	0.243084	3.12578e-08	1.8259e-07
864	OCLN	5.52764	0.598662	3.24559e-08	1.89384e-07
865	FANCD2	5.51806	0.270149	3.42753e-08	1.99678e-07
866	DRG2	5.51699	0.234989	3.44856e-08	2.00795e-07
867	DDX46	5.51392	0.0471059	3.50923e-08	2.04109e-07
868	AGPS	5.51323	0.186365	3.52298e-08	2.04798e-07
869	PSPH	5.50983	0.280034	3.59189e-08	2.08433e-07
870	USP3	5.5098	0.289061	3.59242e-08	2.08433e-07
871	YIPF2	5.50976	0.272634	3.59321e-08	2.08433e-07
872	AC012360.3	5.50809	0.275942	3.62744e-08	2.10194e-07
873	TIPRL	5.50736	0.123122	3.64261e-08	2.1096e-07
874	SCRN1	5.49071	0.236396	4.00321e-08	2.30979e-07
875	CXXC5	5.48793	0.400784	4.06662e-08	2.34388e-07
876	CLU	5.47846	0.296654	4.29037e-08	2.47021e-07
877	VPS26A	5.47541	0.131243	4.3649e-08	2.51045e-07
878	QTRT2	5.47431	0.231357	4.39223e-08	2.52349e-07
879	SLC29A2	5.47373	0.529775	4.40659e-08	2.5304e-07
880	ELF1	5.47091	0.258922	4.47728e-08	2.56827e-07
881	DNM1	5.4669	0.332388	4.57982e-08	2.6257e-07
882	TIMM10B	5.46482	0.258468	4.63377e-08	2.65522e-07
883	GEMIN5	5.46201	0.191085	4.70768e-08	2.69473e-07
884	NOP10	5.46032	0.0805904	4.75289e-08	2.7163e-07
885	HERPUD1	5.44487	0.236836	5.18442e-08	2.94891e-07
886	SRRM1	5.43138	0.0164606	5.59187e-08	3.17567e-07
887	HDDC2	5.4291	0.0903417	5.66378e-08	3.21482e-07
888	ARHGAP5	5.42848	0.181739	5.68367e-08	3.22442e-07
889	NOC4L	5.41644	0.252476	6.07981e-08	3.44014e-07
890	PRMT3	5.41016	0.289226	6.29682e-08	3.55736e-07
891	NOL11	5.40193	0.130468	6.59281e-08	3.71876e-07
892	STX8	5.40076	0.260187	6.63586e-08	3.74109e-07
893	FBXO17	5.39867	0.243603	6.71368e-08	3.78299e-07
894	GALNT6	5.39817	1.42751	6.73247e-08	3.79161e-07
895	NDUFB4	5.39659	0.0643209	6.79204e-08	3.82317e-07
896	DBN1	5.38761	0.199804	7.13996e-08	4.01067e-07
897	ZFHX4	5.37276	0.188631	7.75414e-08	4.3489e-07
898	GTPBP6	5.37255	0.212117	7.76301e-08	4.35163e-07
899	STK26	5.36316	0.199738	8.17806e-08	4.57481e-07
900	SNHG21	5.35641	0.320593	8.48919e-08	4.74151e-07
901	DICER1	5.3513	0.14629	8.73226e-08	4.87225e-07
902	CHD9	5.34916	0.210045	8.83644e-08	4.92734e-07
903	MCTS1	5.34908	0.123959	8.8401e-08	4.92734e-07
904	SHLD2	5.3488	0.216583	8.85398e-08	4.93254e-07
905	C19orf53	5.34735	0.0160353	8.92518e-08	4.96965e-07
906	TMEM14C	5.34587	0.141945	8.99858e-08	5.00795e-07
907	RTN3	5.34243	0.132453	9.1709e-08	5.09861e-07
908	TLCD1	5.34232	0.296086	9.17659e-08	5.09915e-07
909	RRP15	5.33793	0.104834	9.40155e-08	5.22147e-07
910	RANGRF	5.33612	0.196889	9.4957e-08	5.27106e-07
911	DNAJC8	5.33485	0.00655028	9.56217e-08	5.30524e-07
912	PIK3CD-AS2	5.32899	0.343965	9.87581e-08	5.46805e-07
913	RTRAF	5.3283	0.0551969	9.91373e-08	5.48344e-07
914	LUC7L3	5.32206	0.0629956	1.02598e-07	5.66906e-07
915	NDUFV2	5.31347	0.100135	1.07555e-07	5.93087e-07
916	AC068587.4	5.3129	0.432332	1.07896e-07	5.94664e-07
917	CHMP2A	5.31014	0.155951	1.09543e-07	6.02821e-07
918	FDX1	5.30882	0.149943	1.1034e-07	6.069e-07
919	STRBP	5.30804	0.120213	1.10807e-07	6.09158e-07
920	CCDC28B	5.30417	0.172684	1.13186e-07	6.21607e-07
921	CHPT1	5.30127	0.14742	1.14997e-07	6.30271e-07
922	DDX55	5.29735	0.18878	1.17494e-07	6.42659e-07
923	GATAD1	5.29559	0.172133	1.18633e-07	6.4823e-07
924	CSTB	5.29347	0.0492451	1.20019e-07	6.55474e-07
925	CKMT1A	5.28648	0.28828	1.24693e-07	6.79631e-07
926	SUSD5	5.27887	0.456017	1.29981e-07	7.06674e-07
927	IDH1	5.27775	0.209066	1.30777e-07	7.10643e-07
928	SRPK2	5.27517	0.165104	1.32636e-07	7.20026e-07
929	TMEM33	5.2737	0.152312	1.33698e-07	7.25423e-07
930	ZADH2	5.27206	0.206835	1.34903e-07	7.31229e-07
931	SERPINB1	5.26622	0.366992	1.39261e-07	7.54477e-07
932	MMAB	5.25328	0.177475	1.49414e-07	8.08266e-07
933	CPE	5.24818	0.224437	1.53613e-07	8.28914e-07
934	SIPA1L2	5.24667	0.643141	1.54875e-07	8.35306e-07
935	NCR3LG1	5.23238	0.332991	1.67339e-07	9.00291e-07
936	TXNDC9	5.22215	0.187279	1.76854e-07	9.49593e-07
937	RNF115	5.21953	0.179629	1.7938e-07	9.62202e-07
938	ARRB2	5.21561	0.191391	1.83216e-07	9.81321e-07
939	ZFAND6	5.2118	0.164299	1.87017e-07	1.00019e-06
940	COLEC12	5.2115	0.651965	1.87324e-07	1.00134e-06
941	CDK5RAP1	5.21113	0.24098	1.87689e-07	1.0028e-06
942	EPB41L4A-AS1	5.20371	0.189467	1.95352e-07	1.04271e-06
943	JAGN1	5.20338	0.185059	1.95693e-07	1.04351e-06
944	SLK	5.19922	0.119682	2.00131e-07	1.06507e-06
945	LUC7L2	5.19855	0.081113	2.0085e-07	1.06837e-06
946	RXYLT1	5.19796	0.20947	2.01487e-07	1.07124e-06
947	SETD7	5.1962	0.2724	2.03405e-07	1.0809e-06
948	ETF1	5.19429	0.121601	2.05502e-07	1.09098e-06
949	DPH5	5.19157	0.189693	2.08531e-07	1.10651e-06
950	CACNG8	5.17208	0.355158	2.31508e-07	1.22304e-06
951	LAMB1	5.16905	0.482831	2.35291e-07	1.24242e-06
952	THADA	5.1668	0.300279	2.3814e-07	1.25685e-06
953	HERC5	5.16574	0.228055	2.39485e-07	1.26272e-06
954	TMEM167A	5.16106	0.124954	2.45559e-07	1.29348e-06
955	MCC	5.16006	0.499911	2.46867e-07	1.29911e-06
956	PDLIM3	5.15702	0.484182	2.50909e-07	1.31974e-06
957	KAZN	5.15677	0.320715	2.51249e-07	1.32089e-06
958	NEMF	5.15624	0.1428	2.51961e-07	1.32399e-06
959	TM7SF3	5.15478	0.255662	2.53931e-07	1.33369e-06
960	SLC39A10	5.14866	0.131264	2.62354e-07	1.3746e-06
961	MORF4L1	5.14087	0.0139464	2.73474e-07	1.42941e-06
962	NSUN6	5.12468	0.295133	2.98037e-07	1.55404e-06
963	POLR3C	5.12114	0.2671	3.03693e-07	1.58201e-06
964	ASL	5.11866	0.298999	3.07707e-07	1.60215e-06
965	SCFD1	5.11846	0.13786	3.08034e-07	1.60308e-06
966	SRPRB	5.11541	0.15435	3.13056e-07	1.62765e-06
967	AC124798.1	5.11424	0.331466	3.15e-07	1.6354e-06
968	PSMA6	5.11107	0.0693347	3.20339e-07	1.66233e-06
969	NLE1	5.10801	0.245055	3.25565e-07	1.68574e-06
970	NDUFA7	5.10798	0.0692076	3.25629e-07	1.68574e-06
971	ARHGAP29	5.1027	0.244921	3.34845e-07	1.73096e-06
972	ECHS1	5.09711	0.0772159	3.44883e-07	1.78116e-06
973	HSPA4	5.09653	0.069799	3.4594e-07	1.78576e-06
974	GCLM	5.0942	0.139311	3.50215e-07	1.80697e-06
975	SH3BGRL	5.08598	0.210405	3.65731e-07	1.88433e-06
976	LSM5	5.06996	0.0574366	3.97897e-07	2.04714e-06
977	AARS	5.06307	0.14998	4.12549e-07	2.11849e-06
978	CBS	5.05884	0.606628	4.21809e-07	2.16297e-06
979	ZMPSTE24	5.05746	0.184314	4.24874e-07	2.17766e-06
980	GPX8	5.05559	0.185776	4.29064e-07	2.19601e-06
981	TMEM160	5.05194	0.130917	4.37356e-07	2.2374e-06
982	CNTNAP2	5.04751	0.309648	4.47615e-07	2.2888e-06
983	TP53BP2	5.0461	0.163437	4.50915e-07	2.30458e-06
984	VAMP7	5.04597	0.235825	4.51228e-07	2.30509e-06
985	TIMM29	5.04562	0.211654	4.52059e-07	2.30825e-06
986	OCIAD1	5.04442	0.132916	4.549e-07	2.32057e-06
987	NUTM2A-AS1	5.04106	0.188737	4.62967e-07	2.3595e-06
988	SORD	5.03689	0.167002	4.7316e-07	2.40918e-06
989	EIF6	5.03666	0.119692	4.73716e-07	2.41088e-06
990	CORO1C	5.03507	0.175017	4.77683e-07	2.42992e-06
991	UTP20	5.02576	0.157	5.01436e-07	2.54717e-06
992	NSL1	5.02534	0.136442	5.0253e-07	2.55152e-06
993	PHTF1	5.01363	0.359318	5.34134e-07	2.70438e-06
994	PDCD2L	4.99537	0.237955	5.87216e-07	2.96068e-06
995	PCYT2	4.99485	0.501172	5.88801e-07	2.9673e-06
996	RDX	4.99428	0.038924	5.9055e-07	2.97472e-06
997	RPF1	4.98927	0.0992978	6.06081e-07	3.05154e-06
998	DUSP12	4.96901	0.25207	6.7295e-07	3.3741e-06
999	TALDO1	4.9678	0.0860673	6.77169e-07	3.39368e-06
1000	COX15	4.96464	0.209596	6.88271e-07	3.44772e-06
1001	CTBP2	4.95966	0.136279	7.06182e-07	3.53417e-06
1002	FAM27C	4.9541	0.175479	7.26651e-07	3.62823e-06
1003	CCDC167	4.95381	0.105446	7.27739e-07	3.63199e-06
1004	NIPSNAP1	4.94822	0.206637	7.4897e-07	3.73279e-06
1005	REX1BD	4.9473	0.150568	7.52488e-07	3.74687e-06
1006	ZNF503	4.93598	0.0431752	7.9749e-07	3.96184e-06
1007	PNP	4.93074	0.150533	8.19175e-07	4.06584e-06
1008	ERP29	4.92979	0.132211	8.2318e-07	4.08385e-06
1009	TRMT61A	4.92825	0.313891	8.29685e-07	4.11424e-06
1010	CD55	4.92668	0.190602	8.364e-07	4.14564e-06
1011	NEK3	4.92374	0.288171	8.49035e-07	4.20634e-06
1012	PPM1G	4.92165	0.023222	8.58161e-07	4.24961e-06
1013	PIGBOS1	4.91944	0.365431	8.67918e-07	4.29596e-06
1014	GNPDA1	4.91408	0.127217	8.92009e-07	4.41117e-06
1015	TRMT6	4.91094	0.149231	9.06397e-07	4.47823e-06
1016	BAG6	4.91034	0.143187	9.0918e-07	4.48789e-06
1017	GTF2H1	4.90707	0.229282	9.2446e-07	4.56123e-06
1018	UTP4	4.90228	0.176597	9.47309e-07	4.66759e-06
1019	DYNC2LI1	4.90048	0.351326	9.56017e-07	4.70835e-06
1020	PLPBP	4.88489	0.217935	1.03485e-06	5.08734e-06
1021	AHI1	4.88468	0.21771	1.03598e-06	5.09057e-06
1022	ZNF217	4.88118	0.565776	1.05452e-06	5.17934e-06
1023	LRRC40	4.87973	0.222985	1.06232e-06	5.21528e-06
1024	TMCO3	4.87714	0.629382	1.07637e-06	5.28185e-06
1025	NBEAL1	4.87436	0.222948	1.09163e-06	5.35431e-06
1026	TMEM161A	4.87228	0.193725	1.10319e-06	5.40856e-06
1027	LYPLA1	4.8708	0.104123	1.11147e-06	5.44669e-06
1028	GSR	4.86906	0.224174	1.1213e-06	5.48989e-06
1029	RPP38	4.86328	0.16569	1.15457e-06	5.64516e-06
1030	TSN	4.8572	0.140253	1.1906e-06	5.81605e-06
1031	KRT18	4.85487	0.131973	1.20465e-06	5.8794e-06
1032	HAUS7	4.85042	0.367661	1.23198e-06	6.00735e-06
1033	OMA1	4.84483	0.177474	1.2672e-06	6.17355e-06
1034	MYO19	4.84348	0.205927	1.27581e-06	6.2127e-06
1035	UBE2E3	4.84254	0.135815	1.28187e-06	6.23661e-06
1036	MLLT11	4.84209	0.808391	1.28479e-06	6.24798e-06
1037	TFDP2	4.83577	0.118946	1.32631e-06	6.43544e-06
1038	NUP188	4.83259	0.126822	1.34766e-06	6.53322e-06
1039	AAAS	4.83074	0.177553	1.36025e-06	6.5854e-06
1040	PFKM	4.82538	0.17222	1.39737e-06	6.75602e-06
1041	SKAP2	4.82528	0.149137	1.39808e-06	6.75643e-06
1042	ZNF703	4.82372	0.0996247	1.40903e-06	6.80025e-06
1043	TNNT1	4.82276	0.322509	1.41583e-06	6.82699e-06
1044	TRIM16	4.82135	0.330521	1.42593e-06	6.87266e-06
1045	HRK	4.81968	0.509366	1.43786e-06	6.92707e-06
1046	FAM50A	4.81529	0.124767	1.46983e-06	7.07479e-06
1047	NUSAP1	4.81182	0.0944326	1.49559e-06	7.1956e-06
1048	TYW1	4.79765	0.269171	1.60536e-06	7.68952e-06
1049	MORF4L2	4.79252	0.0331714	1.64696e-06	7.87137e-06
1050	GTF3A	4.79105	0.0839049	1.65913e-06	7.92257e-06
1051	STAT6	4.78944	1.01703	1.67245e-06	7.97913e-06
1052	PRPF6	4.78095	0.124335	1.74465e-06	8.31626e-06
1053	BUB3	4.78076	0.065886	1.74631e-06	8.32053e-06
1054	MTA3	4.7795	0.267572	1.75732e-06	8.36927e-06
1055	NUDT16L1	4.76867	0.211192	1.85443e-06	8.80853e-06
1056	ATP11C	4.76545	0.209488	1.88433e-06	8.94665e-06
1057	RER1	4.76108	0.140693	1.92558e-06	9.13048e-06
1058	CCNH	4.75344	0.214091	1.99988e-06	9.47034e-06
1059	BANF1	4.74937	0.0533343	2.04055e-06	9.64608e-06
1060	MRPS5	4.74506	0.0892564	2.08444e-06	9.84494e-06
1061	RABEP1	4.7419	0.120009	2.1172e-06	9.98663e-06
1062	IMP4	4.7408	0.145307	2.12879e-06	1.00369e-05
1063	DLC1	4.73813	0.367303	2.15699e-06	1.01654e-05
1064	AIMP1	4.73693	0.0815789	2.1698e-06	1.02125e-05
1065	HAT1	4.73393	0.111558	2.20216e-06	1.03603e-05
1066	ILF2	4.72492	0.0354646	2.30201e-06	1.08159e-05
1067	GTPBP3	4.72395	0.17795	2.31309e-06	1.08633e-05
1068	ACTL6A	4.72336	0.161977	2.31974e-06	1.08851e-05
1069	CLYBL	4.72325	0.895953	2.32104e-06	1.08865e-05
1070	NAE1	4.72052	0.0732263	2.35244e-06	1.1029e-05
1071	UCK2	4.71723	0.137344	2.39077e-06	1.1199e-05
1072	HOXA11	4.7164	0.340018	2.40059e-06	1.12401e-05
1073	SRSF4	4.71573	0.0422549	2.40849e-06	1.12722e-05
1074	TARS2	4.71147	0.196669	2.45941e-06	1.15006e-05
1075	MSH2	4.70761	0.118186	2.50639e-06	1.17152e-05
1076	SESN2	4.70712	0.237017	2.51235e-06	1.1733e-05
1077	MDC1	4.70246	0.164916	2.5705e-06	1.19994e-05
1078	BICD1	4.70049	0.510904	2.5954e-06	1.21104e-05
1079	SYNJ2	4.70007	0.298503	2.60073e-06	1.213e-05
1080	FKBP3	4.6974	0.0557193	2.63494e-06	1.22843e-05
1081	PTMS	4.69673	0.0503826	2.64358e-06	1.23193e-05
1082	KAT8	4.68863	0.286748	2.75042e-06	1.28006e-05
1083	C1orf109	4.68729	0.218831	2.76851e-06	1.28793e-05
1084	SUMF2	4.68248	0.189163	2.83429e-06	1.31683e-05
1085	CSTF3	4.68039	0.115615	2.86324e-06	1.32971e-05
1086	CHKA	4.67939	0.293519	2.87726e-06	1.33565e-05
1087	GADD45A	4.6684	0.292957	3.0356e-06	1.40494e-05
1088	TIMMDC1	4.66819	0.131068	3.03867e-06	1.40576e-05
1089	RUVBL2	4.66209	0.127927	3.13014e-06	1.44684e-05
1090	MPP6	4.65841	0.151966	3.18668e-06	1.47172e-05
1091	APC	4.65776	0.161002	3.19662e-06	1.47568e-05
1092	MBD2	4.65657	0.175735	3.21522e-06	1.48363e-05
1093	AIF1L	4.65347	0.276077	3.26388e-06	1.5048e-05
1094	ROCK1	4.65287	0.0844394	3.27343e-06	1.50856e-05
1095	JPT1	4.65089	0.0446716	3.30503e-06	1.52248e-05
1096	AOPEP	4.64713	0.413617	3.36581e-06	1.54916e-05
1097	ATP6V1D	4.64208	0.14415	3.44914e-06	1.58549e-05
1098	NSMCE2	4.63894	0.202846	3.50194e-06	1.60619e-05
1099	LITAF	4.63321	0.187996	3.60044e-06	1.64896e-05
1100	SNHG32	4.63318	0.228256	3.60091e-06	1.64896e-05
1101	ME1	4.62979	0.159636	3.66042e-06	1.67479e-05
1102	TARBP1	4.62399	0.183731	3.76421e-06	1.72155e-05
1103	WDR75	4.62374	0.137979	3.76877e-06	1.72235e-05
1104	HOXA3	4.61804	0.48922	3.87385e-06	1.76871e-05
1105	ANP32A	4.61675	0.00491821	3.89795e-06	1.77896e-05
1106	ARL2	4.61199	0.0923536	3.98832e-06	1.81638e-05
1107	GCDH	4.60948	0.234124	4.03671e-06	1.83687e-05
1108	SCAMP1	4.60709	0.179457	4.08342e-06	1.85579e-05
1109	C5orf51	4.60049	0.199262	4.21494e-06	1.91235e-05
1110	ZNRD1	4.59927	0.159876	4.23981e-06	1.92202e-05
1111	MPP5	4.59475	0.208028	4.33276e-06	1.9617e-05
1112	FXR1	4.59248	0.0916065	4.38008e-06	1.98229e-05
1113	TUBE1	4.59169	0.258449	4.39667e-06	1.98814e-05
1114	TMEM99	4.58642	0.194428	4.50921e-06	2.03563e-05
1115	FAM136A	4.57903	0.0594499	4.67148e-06	2.10537e-05
1116	PUS3	4.57858	0.183276	4.68153e-06	2.10903e-05
1117	FIS1	4.57281	0.116748	4.8123e-06	2.16434e-05
1118	PPP2R2A	4.56123	0.111324	5.08542e-06	2.28027e-05
1119	PFDN5	4.56117	0.00312659	5.08692e-06	2.28027e-05
1120	MTX2	4.55927	0.166513	5.13312e-06	2.29813e-05
1121	NOL10	4.55655	0.144747	5.20011e-06	2.32716e-05
1122	DARS2	4.55585	0.170746	5.21733e-06	2.33294e-05
1123	AGPAT4	4.5552	0.389722	5.23346e-06	2.33918e-05
1124	TOR3A	4.54695	0.213517	5.44301e-06	2.42683e-05
1125	SARS	4.54449	0.0465403	5.50678e-06	2.45224e-05
1126	MED28	4.54189	0.128334	5.57508e-06	2.48163e-05
1127	PSME2	4.53696	0.139595	5.7071e-06	2.53623e-05
1128	DLAT	4.53543	0.142168	5.7487e-06	2.55262e-05
1129	CHMP1A	4.52923	0.235755	5.91984e-06	2.62538e-05
1130	COPS4	4.52549	0.133717	6.02544e-06	2.66785e-05
1131	RP9	4.5219	0.190902	6.12879e-06	2.71028e-05
1132	NUDT16	4.51905	0.184709	6.21181e-06	2.74587e-05
1133	CAMLG	4.51869	0.106672	6.22222e-06	2.74935e-05
1134	MYO6	4.51639	0.173217	6.29038e-06	2.77834e-05
1135	RAD17	4.512	0.26251	6.42182e-06	2.83408e-05
1136	TSHZ2	4.50757	0.332397	6.55745e-06	2.8904e-05
1137	GSS	4.50425	0.190779	6.66078e-06	2.93237e-05
1138	RANBP6	4.50385	0.221286	6.67326e-06	2.93667e-05
1139	ZNF768	4.49967	0.23109	6.80579e-06	2.99189e-05
1140	MTHFD1L	4.49683	0.136236	6.89733e-06	3.03019e-05
1141	SLC39A4	4.49676	0.159622	6.89976e-06	3.03019e-05
1142	PLEKHH3	4.49587	0.516611	6.92876e-06	3.04169e-05
1143	PGM2L1	4.49325	0.271998	7.01456e-06	3.07686e-05
1144	PKIG	4.49192	0.26127	7.05838e-06	3.09358e-05
1145	WBP4	4.49008	0.144646	7.11975e-06	3.11921e-05
1146	BLMH	4.48944	0.118468	7.14108e-06	3.12729e-05
1147	HAGHL	4.48017	0.603866	7.45821e-06	3.2609e-05
1148	BAG2	4.47857	0.178821	7.51447e-06	3.28284e-05
1149	RWDD4	4.47355	0.159222	7.69306e-06	3.35816e-05
1150	CCDC86	4.473	0.145783	7.71301e-06	3.36551e-05
1151	HERC4	4.46621	0.183396	7.96158e-06	3.46838e-05
1152	RBM20	4.46532	0.364019	7.99473e-06	3.48002e-05
1153	NOP16	4.46363	0.11174	8.05837e-06	3.5035e-05
1154	SYNCRIP	4.46318	0.0548704	8.0752e-06	3.50941e-05
1155	LINC01602	4.46196	0.39559	8.12136e-06	3.52805e-05
1156	DDX39A	4.45404	0.091719	8.42675e-06	3.65925e-05
1157	PSMB7	4.45063	0.0305877	8.56187e-06	3.71569e-05
1158	NT5C	4.43725	0.144683	9.11144e-06	3.9455e-05
1159	PSAP	4.43155	0.109671	9.35573e-06	4.04805e-05
1160	PPIH	4.43041	0.123034	9.40521e-06	4.06783e-05
1161	FAM184A	4.42842	0.282173	9.4928e-06	4.1008e-05
1162	NEU1	4.42289	0.27363	9.73911e-06	4.20217e-05
1163	L3MBTL3	4.4195	0.327624	9.89281e-06	4.26509e-05
1164	APEX1	4.41667	0.0391501	1.00233e-05	4.3179e-05
1165	SLC4A1AP	4.41542	0.150804	1.00814e-05	4.34122e-05
1166	MRPL50	4.40442	0.108906	1.06066e-05	4.5493e-05
1167	UBA5	4.40231	0.160761	1.07104e-05	4.592e-05
1168	TMEM186	4.39644	0.367323	1.10042e-05	4.71048e-05
1169	SLC16A1	4.39549	0.0999298	1.10522e-05	4.72917e-05
1170	MRPS14	4.38906	0.106765	1.1384e-05	4.86348e-05
1171	PPAT	4.38855	0.120344	1.14109e-05	4.87301e-05
1172	ZNF711	4.38729	0.314654	1.14772e-05	4.89941e-05
1173	FAM81A	4.386	0.62192	1.15455e-05	4.92663e-05
1174	USP39	4.38233	0.144238	1.17419e-05	5.00256e-05
1175	RNF5	4.37484	0.16347	1.21521e-05	5.1712e-05
1176	ALYREF	4.37435	0.0869794	1.21795e-05	5.18082e-05
1177	PLCE1	4.37222	0.383479	1.22988e-05	5.22542e-05
1178	TDP2	4.37081	0.198598	1.23785e-05	5.25722e-05
1179	CDC40	4.36763	0.136877	1.25603e-05	5.32607e-05
1180	CAP1	4.36664	0.0916361	1.26175e-05	5.34614e-05
1181	BCS1L	4.36569	0.176963	1.2672e-05	5.36715e-05
1182	PPAN	4.36457	0.147246	1.2737e-05	5.39258e-05
1183	GPM6B	4.35905	0.333459	1.30627e-05	5.52612e-05
1184	MRPL44	4.35378	0.151146	1.33808e-05	5.6563e-05
1185	SCRN3	4.34822	0.272816	1.37249e-05	5.79046e-05
1186	CDC42BPA	4.34265	0.163533	1.40776e-05	5.93229e-05
1187	HIST1H1E	4.34148	0.205475	1.41526e-05	5.96159e-05
1188	SSBP4	4.33742	0.193591	1.44168e-05	6.07052e-05
1189	DHDDS	4.3322	0.294115	1.47628e-05	6.20603e-05
1190	HSPA4L	4.32946	0.139534	1.49472e-05	6.27922e-05
1191	CPVL	4.32666	0.171952	1.5139e-05	6.35487e-05
1192	SNAP23	4.32401	0.231898	1.53217e-05	6.42656e-05
1193	MDH1	4.3231	0.0594609	1.53854e-05	6.45079e-05
1194	LYRM4	4.32112	0.132917	1.55238e-05	6.50377e-05
1195	EPS8	4.3185	0.196296	1.57093e-05	6.57641e-05
1196	HYKK	4.31497	0.273745	1.59627e-05	6.67993e-05
1197	POLD3	4.31105	0.131352	1.62478e-05	6.79397e-05
1198	INO80B	4.30821	0.305099	1.6458e-05	6.87654e-05
1199	MELK	4.30676	0.157736	1.65663e-05	6.91673e-05
1200	ZIC2	4.30436	0.162193	1.67469e-05	6.9811e-05
1201	TBC1D30	4.30225	0.530332	1.69075e-05	7.04261e-05
1202	CLUH	4.30185	0.195819	1.6938e-05	7.05191e-05
1203	GFM1	4.30178	0.163131	1.69428e-05	7.05191e-05
1204	ZNF827	4.29761	0.350629	1.72651e-05	7.18051e-05
1205	MICU1	4.29554	0.112517	1.74266e-05	7.24214e-05
1206	TMUB1	4.29535	0.172911	1.74414e-05	7.24553e-05
1207	NCBP2	4.29377	0.128891	1.75661e-05	7.2945e-05
1208	CD164	4.29131	0.119972	1.77622e-05	7.3703e-05
1209	TMEM135	4.29109	0.514137	1.77799e-05	7.3748e-05
1210	ASS1	4.28826	0.201907	1.80077e-05	7.46645e-05
1211	TIMM50	4.28539	0.111259	1.82416e-05	7.55765e-05
1212	TLE4	4.2825	0.134632	1.84809e-05	7.65091e-05
1213	C1orf43	4.28199	0.0654833	1.85226e-05	7.66525e-05
1214	TRMT11	4.27987	0.236438	1.87002e-05	7.73283e-05
1215	GOLIM4	4.27936	0.132407	1.8743e-05	7.74757e-05
1216	OSBPL9	4.27852	0.14419	1.88142e-05	7.77406e-05
1217	TRDMT1	4.27449	0.375934	1.91575e-05	7.909e-05
1218	HAUS2	4.26649	0.196557	1.98569e-05	8.19241e-05
1219	PFAS	4.26309	0.207969	2.01615e-05	8.31173e-05
1220	CTNNBL1	4.26058	0.131027	2.03894e-05	8.39927e-05
1221	ERCC5	4.2604	0.428951	2.04062e-05	8.40301e-05
1222	GTF3C3	4.25523	0.196976	2.08831e-05	8.59054e-05
1223	NQO2	4.25239	0.155877	2.11499e-05	8.69273e-05
1224	UBAC2	4.25153	0.295429	2.12319e-05	8.71981e-05
1225	RRAS2	4.24812	0.183792	2.15569e-05	8.84994e-05
1226	RAP1B	4.24626	0.103886	2.17366e-05	8.92034e-05
1227	HS3ST3A1	4.24475	0.225247	2.18833e-05	8.97713e-05
1228	QTRT1	4.24361	0.21811	2.19956e-05	9.01976e-05
1229	ANK3	4.24043	0.239544	2.23096e-05	9.14163e-05
1230	HNRNPLL	4.2392	0.22987	2.24321e-05	9.18488e-05
1231	HSD17B11	4.23716	0.22626	2.26368e-05	9.26518e-05
1232	ISYNA1	4.23538	0.2013	2.28163e-05	9.33512e-05
1233	ABI2	4.23499	0.176437	2.2856e-05	9.34783e-05
1234	CNN2	4.23338	0.228845	2.30202e-05	9.40493e-05
1235	PBK	4.22943	0.122096	2.34282e-05	9.56739e-05
1236	ADAT2	4.22934	0.241344	2.34378e-05	9.56771e-05
1237	ARHGAP18	4.22877	0.260107	2.34975e-05	9.58485e-05
1238	FJX1	4.22738	0.19313	2.3643e-05	9.64058e-05
1239	MAGI1	4.2236	0.354431	2.40432e-05	9.80006e-05
1240	PDSS1	4.22308	0.214471	2.40989e-05	9.81909e-05
1241	CCNC	4.2218	0.127301	2.42359e-05	9.86377e-05
1242	PNPO	4.21976	0.166193	2.44565e-05	9.94608e-05
1243	MMS19	4.21933	0.185263	2.45032e-05	9.9613e-05
1244	PPP1R35	4.21918	0.196514	2.45188e-05	9.96393e-05
1245	HHEX	4.21825	0.40722	2.46209e-05	0.000100017
1246	DHTKD1	4.21527	0.184238	2.49474e-05	0.000101267
1247	COMMD3	4.21466	0.132144	2.50152e-05	0.000101504
1248	PROSER2	4.21387	0.351731	2.51029e-05	0.000101784
1249	MAP7	4.21081	0.1828	2.54456e-05	0.000103019
1250	RRS1	4.2094	0.145245	2.56047e-05	0.000103624
1251	BABAM2	4.20829	0.25855	2.57307e-05	0.000104018
1252	FKBP5	4.20578	0.136366	2.60188e-05	0.000105105
1253	LIMD2	4.20577	0.46151	2.60191e-05	0.000105105
1254	ZFAND1	4.20196	0.212847	2.6461e-05	0.000106771
1255	DNA2	4.2	0.229806	2.66916e-05	0.000107661
1256	GJC1	4.19861	0.219099	2.68559e-05	0.000108243
1257	CIP2A	4.19579	0.151816	2.71922e-05	0.000109517
1258	EFNB2	4.19544	0.757137	2.72341e-05	0.000109645
1259	ELF2	4.18305	0.159319	2.87621e-05	0.000115539
1260	MAN2C1	4.17803	0.305283	2.9404e-05	0.000118074
1261	SFRP1	4.17721	0.149435	2.95102e-05	0.000118456
1262	FYN	4.17205	0.147583	3.01867e-05	0.000121037
1263	NOL8	4.16647	0.08311	3.09354e-05	0.000123947
1264	TLCD2	4.16188	0.297088	3.15642e-05	0.00012628
1265	MRPL57	4.15936	0.0820323	3.19138e-05	0.000127632
1266	TTC27	4.14781	0.255581	3.35674e-05	0.000133899
1267	ARHGEF12	4.14646	0.157735	3.3766e-05	0.000134592
1268	NME2	4.14404	-0.0334712	3.41241e-05	0.000135969
1269	MAGOH	4.13354	0.0962377	3.57219e-05	0.00014197
1270	ECI1	4.12128	0.0991784	3.76766e-05	0.00014941
1271	ATP6V0B	4.12052	0.0540211	3.78013e-05	0.000149849
1272	ABCB1	4.11966	0.603158	3.79434e-05	0.000150358
1273	PNO1	4.11913	0.114156	3.80304e-05	0.000150592
1274	ANAPC7	4.1188	0.132372	3.80847e-05	0.000150752
1275	IGF2BP1	4.11835	0.0940987	3.81588e-05	0.00015099
1276	HEY2	4.11792	0.635572	3.82307e-05	0.000151219
1277	MTPAP	4.11705	0.226865	3.83746e-05	0.000151632
1278	SMAGP	4.11644	0.402911	3.84774e-05	0.000151973
1279	ZPR1	4.11557	0.147443	3.8623e-05	0.000152492
1280	KATNA1	4.11415	0.148268	3.88607e-05	0.000153375
1281	ZCCHC8	4.11396	0.179138	3.8893e-05	0.000153447
1282	SLC25A29	4.11337	0.773697	3.8992e-05	0.000153781
1283	CREB3L2	4.11158	0.175029	3.92964e-05	0.000154925
1284	PPP2R5A	4.11007	0.182786	3.95534e-05	0.000155882
1285	COPS5	4.10937	0.116905	3.96748e-05	0.000156246
1286	HSD17B7	4.10657	0.315351	4.01584e-05	0.000157979
1287	KPNA2	4.1056	0.0722902	4.03263e-05	0.000158582
1288	TRMT1	4.10241	0.175996	4.08873e-05	0.000160613
1289	MAN1A1	4.09975	0.210946	4.13592e-05	0.000162349
1290	RGS17	4.09504	0.482275	4.22091e-05	0.000165565
1291	NCAPH	4.09168	0.138811	4.28257e-05	0.000167862
1292	ANAPC5	4.0905	0.0826253	4.30451e-05	0.000168661
1293	DHPS	4.08838	0.181067	4.3439e-05	0.000170025
1294	DTYMK	4.08599	0.104549	4.38892e-05	0.00017172
1295	ZNF593	4.0782	0.0675975	4.53852e-05	0.000177317
1296	NUP54	4.07774	0.132165	4.54762e-05	0.000177608
1297	ABRAXAS1	4.07568	0.251608	4.58806e-05	0.000179123
1298	KCNJ8	4.0725	0.494032	4.65117e-05	0.000181521
1299	CASC9	4.06881	0.266857	4.72532e-05	0.000184282
1300	ATP1B1	4.06788	0.150642	4.74432e-05	0.000184957
1301	PSMD3	4.06639	0.0997106	4.77461e-05	0.000186004
1302	STAU2	4.06356	0.245445	4.83309e-05	0.000188079
1303	MCM6	4.0616	0.0831024	4.87368e-05	0.000189522
1304	MGAT2	4.05362	0.222955	5.04315e-05	0.000195901
1305	CLTC	4.05304	0.0697824	5.05566e-05	0.000196317
1306	CORO2A	4.03988	0.648073	5.34775e-05	0.000206991
1307	RABEPK	4.03833	0.167118	5.38339e-05	0.000208222
1308	LRP10	4.03761	0.286735	5.39985e-05	0.00020871
1309	CECR2	4.03737	0.22846	5.40533e-05	0.000208847
1310	VAMP3	4.03623	0.133918	5.43165e-05	0.000209767
1311	WDR62	4.03617	0.275844	5.43302e-05	0.000209767
1312	SCO1	4.03597	0.12621	5.43769e-05	0.000209872
1313	TAOK3	4.03563	0.174732	5.44551e-05	0.000210099
1314	AC093323.1	4.03479	0.206268	5.46513e-05	0.000210781
1315	RTCA	4.03068	0.141906	5.56165e-05	0.000214427
1316	TCF24	4.0281	0.773586	5.62305e-05	0.000216487
1317	CFAP97	4.02511	0.149447	5.69479e-05	0.000219057
1318	VBP1	4.02485	0.0545476	5.70111e-05	0.000219057
1319	MBNL2	4.0212	0.555573	5.79018e-05	0.000222289
1320	BCAT1	4.0182	0.145159	5.86436e-05	0.000224977
1321	NPAS1	4.01481	0.329599	5.94941e-05	0.000227675
1322	RPGR	4.0109	0.244341	6.04886e-05	0.000231399
1323	CDC6	4.00609	0.120978	6.17334e-05	0.000235994
1324	PLEKHJ1	3.99743	0.120406	6.40352e-05	0.000244276
1325	MAGOHB	3.99582	0.118742	6.44712e-05	0.00024568
1326	STYXL1	3.99222	0.223321	6.54571e-05	0.000249349
1327	TMOD1	3.98655	0.505961	6.70422e-05	0.000255208
1328	UBE2D3	3.98508	0.0420989	6.7457e-05	0.000256607
1329	SLC50A1	3.98469	0.194179	6.75673e-05	0.000256936
1330	C8orf33	3.97987	0.0658845	6.89524e-05	0.000261918
1331	PRSS23	3.97519	0.403861	7.03238e-05	0.000266856
1332	GADD45GIP1	3.97486	0.000938325	7.04218e-05	0.000267134
1333	PSMC6	3.97428	0.095164	7.05918e-05	0.000267685
1334	EIF2B1	3.97199	0.14724	7.12741e-05	0.000269989
1335	SRFBP1	3.97089	0.169659	7.16057e-05	0.000270961
1336	EN2	3.96872	0.149452	7.22589e-05	0.000273337
1337	UBE2D2	3.96467	0.0897894	7.3499e-05	0.000277709
1338	UXT	3.95924	0.0661532	7.51887e-05	0.000283592
1339	HMBS	3.95901	0.135219	7.52622e-05	0.000283707
1340	ACACA	3.95882	0.181242	7.53217e-05	0.000283832
1341	PARP2	3.95822	0.174855	7.55097e-05	0.000284343
1342	MGME1	3.9562	0.124285	7.61528e-05	0.000286665
1343	PLAA	3.95355	0.149342	7.70018e-05	0.00028976
1344	BTN3A2	3.94837	0.376766	7.86845e-05	0.000295784
1345	CDC25B	3.94688	0.183928	7.91748e-05	0.00029742
1346	SUPT3H	3.94413	0.325568	8.00903e-05	0.000300651
1347	CYB5B	3.94119	0.135653	8.10791e-05	0.000304152
1348	ESF1	3.9381	0.103624	8.21282e-05	0.000307981
1349	PDZD8	3.93073	0.119812	8.46886e-05	0.000317033
1350	SF3B2	3.92779	0.0147397	8.57305e-05	0.000320491
1351	ZNF33A	3.92715	0.151434	8.59583e-05	0.000321231
1352	HIST1H2AH	3.92511	0.27012	8.66883e-05	0.000323736
1353	DPY19L4	3.91379	0.396848	9.08576e-05	0.000337908
1354	NDUFB5	3.91035	0.12651	9.21617e-05	0.00034264
1355	ATAD3B	3.90813	0.154196	9.30123e-05	0.000345566
1356	ELMOD2	3.9076	0.209886	9.32161e-05	0.000346204
1357	URI1	3.90589	0.0915659	9.38794e-05	0.000348548
1358	CYB5RL	3.9047	0.229889	9.43439e-05	0.000350152
1359	DOCK4	3.90278	0.397065	9.50928e-05	0.000352569
1360	GDPD1	3.89926	0.417826	9.64863e-05	0.000357491
1361	PNISR	3.89832	0.0659043	9.6862e-05	0.000358761
1362	LAMA4	3.8976	0.568263	9.71495e-05	0.000359702
1363	SOCS2	3.89561	0.460477	9.79515e-05	0.000362424
1364	PROSER1	3.89478	0.210517	9.82864e-05	0.000363539
1365	PRKAG1	3.89303	0.162845	9.89995e-05	0.000366052
1366	ORC5	3.89247	0.218483	9.92269e-05	0.000366517
1367	SNX24	3.89117	0.462485	9.97614e-05	0.000368365
1368	PRR11	3.88719	0.165033	0.000101413	0.000374209
1369	MDN1	3.88039	0.113107	0.00010429	0.000384562
1370	TSHZ1	3.87737	0.177846	0.000105592	0.0003891
1371	POP1	3.87723	0.14835	0.000105654	0.000389193
1372	GTF2H2C	3.87657	0.162274	0.000105939	0.000390111
1373	RTN4	3.87289	0.0627039	0.000107553	0.00039592
1374	SYBU	3.86443	0.786343	0.00011135	0.000409341
1375	LINC01184	3.86176	0.253862	0.000112575	0.000413562
1376	FAM199X	3.85968	0.120128	0.000113538	0.000416959
1377	LRRC49	3.85842	0.371655	0.000114121	0.000418959
1378	RNASEH2A	3.85727	0.327285	0.000114659	0.000420793
1379	TMCO6	3.85028	0.449034	0.000117984	0.000432701
1380	HIST1H1D	3.84882	0.297657	0.000118687	0.000434836
1381	RRP1	3.84855	0.125292	0.000118821	0.000435036
1382	B3GAT3	3.84577	0.155613	0.000120174	0.000439543
1383	ARV1	3.83972	0.135116	0.000123176	0.000450068
1384	SLC25A32	3.8321	0.186038	0.000127054	0.000463298
1385	HMGCS1	3.82991	0.215952	0.00012819	0.000467188
1386	NAA25	3.82957	0.155233	0.000128367	0.000467456
1387	NDUFB3	3.82918	0.0757917	0.000128572	0.000468044
1388	IER3	3.8288	0.492075	0.000128768	0.000468603
1389	BBS4	3.82653	0.183315	0.000129963	0.000472793
1390	FDX2	3.8252	0.147933	0.000130665	0.000475026
1391	TRIM73	3.82392	0.42979	0.000131349	0.000477351
1392	SEC61B	3.82345	0.00939765	0.000131599	0.000477941
1393	TATDN3	3.81667	0.217515	0.000135264	0.000490264
1394	CTTN	3.81451	0.127654	0.000136453	0.000494408
1395	ASF1B	3.81198	0.13767	0.000137859	0.000499335
1396	INTS10	3.80975	0.146812	0.000139106	0.000503346
1397	NFRKB	3.80954	0.173467	0.000139223	0.000503604
1398	MAD2L2	3.80767	0.110257	0.00014028	0.000506748
1399	SQSTM1	3.80723	0.0683338	0.00014053	0.000507483
1400	ERBIN	3.80635	0.168914	0.000141031	0.000509123
1401	JUND	3.80456	0.100533	0.000142055	0.000512648
1402	SEC23A	3.80317	0.175221	0.000142854	0.000515187
1403	TBCC	3.80245	0.252592	0.000143274	0.000516531
1404	THYN1	3.80142	0.141434	0.000143872	0.00051834
1405	ARF3	3.80028	0.123992	0.000144531	0.000520023
1406	NAA16	3.79926	0.194037	0.000145129	0.000522002
1407	CAMK2D	3.79564	0.259439	0.000147264	0.000528977
1408	TOE1	3.79494	0.200728	0.000147682	0.000530303
1409	AKIRIN2	3.78469	0.14781	0.000153899	0.000551898
1410	CENPX	3.77873	0.0554146	0.00015763	0.000564343
1411	ASPM	3.77392	0.0996407	0.000160702	0.000574771
1412	MINPP1	3.77079	0.239915	0.000162729	0.000581636
1413	GSE1	3.76514	0.193831	0.000166454	0.000594556
1414	TGFBR3	3.76238	0.276106	0.000168302	0.00060096
1415	LETMD1	3.76066	0.228474	0.000169467	0.000604523
1416	RPRML	3.76043	0.297063	0.000169621	0.000604671
1417	PPP6R3	3.75578	0.173376	0.000172806	0.00061562
1418	BTN2A2	3.75457	0.463173	0.000173641	0.000617783
1419	PIGK	3.75393	0.153839	0.000174085	0.00061916
1420	NXPE3	3.7497	0.202799	0.000177047	0.000628663
1421	EFNA5	3.74811	0.239384	0.000178171	0.000632238
1422	RAB3B	3.74738	0.388192	0.000178694	0.000633886
1423	GK	3.74547	0.349185	0.000180056	0.00063809
1424	JMJD1C	3.74213	0.151789	0.000182466	0.000646209
1425	SYMPK	3.74133	0.16488	0.00018305	0.000647854
1426	PSMG2	3.741	0.147514	0.000183293	0.000648501
1427	CCHCR1	3.73085	0.262594	0.000190838	0.000673877
1428	CYB5R1	3.73032	0.223296	0.000191239	0.000675069
1429	ATF3	3.72746	0.401275	0.000193419	0.00068232
1430	C5orf63	3.72701	0.354599	0.000193764	0.000683316
1431	CIAO2A	3.72632	0.119436	0.000194299	0.000684755
1432	TTC39C	3.72283	0.199365	0.000197004	0.000693529
1433	C11orf49	3.72278	0.365923	0.000197044	0.000693529
1434	MIIP	3.71982	0.298492	0.000199367	0.000701249
1435	RBBP7	3.71721	0.0496094	0.000201436	0.000707838
1436	HIST1H2AL	3.71127	0.537287	0.000206219	0.000723704
1437	NME7	3.70868	0.202686	0.000208342	0.000730444
1438	XRCC2	3.70853	0.155669	0.000208469	0.000730653
1439	ATP11A	3.70797	0.47221	0.000208928	0.000732027
1440	DPM1	3.70727	0.137641	0.000209505	0.000733808
1441	ABCB7	3.70614	0.140722	0.000210445	0.000736862
1442	STK24	3.70476	0.16138	0.000211591	0.000740636
1443	APBB2	3.70295	0.479864	0.000213108	0.000745707
1444	CITED1	3.70161	0.206528	0.000214237	0.000749174
1445	PTCD2	3.7002	0.351054	0.00021543	0.000753101
1446	TSPAN7	3.69878	0.380577	0.000216638	0.000756836
1447	NDUFB11	3.69776	0.0229699	0.000217515	0.000759653
1448	CCDC88A	3.69746	0.105348	0.000217769	0.000760296
1449	PDP1	3.69705	0.418539	0.00021812	0.000761277
1450	PMM2	3.69626	0.202373	0.000218802	0.000763411
1451	BZW1	3.69591	0.0415503	0.000219097	0.000764193
1452	SEC31A	3.69284	0.0996338	0.000221766	0.000772853
1453	THOC1	3.69281	0.149966	0.000221794	0.000772853
1454	PHF6	3.68937	0.0883897	0.000224807	0.000782849
1455	ARL16	3.68475	0.11843	0.000228925	0.000796421
1456	SET	3.6824	-0.028516	0.00023105	0.000803555
1457	LRRC14	3.68137	0.212279	0.000231989	0.000806561
1458	PELP1	3.67448	0.0914719	0.000238335	0.000827562
1459	SUGT1	3.67404	0.0785188	0.000238741	0.000828062
1460	SMUG1	3.67179	0.184178	0.00024086	0.000834459
1461	NDC1	3.66714	0.143412	0.000245277	0.000849218
1462	PUF60	3.66598	0.087352	0.000246389	0.000852796
1463	WDR73	3.66556	0.148044	0.000246794	0.000853922
1464	DDX27	3.66258	0.0563982	0.000249688	0.000863111
1465	EIF3F	3.65737	0.0332068	0.000254819	0.000878883
1466	EYA4	3.65694	0.25048	0.000255245	0.000880071
1467	SLC37A3	3.65463	0.188282	0.000257557	0.000887197
1468	MFN1	3.6542	0.153097	0.000257985	0.000888386
1469	TIMP1	3.65315	0.0906367	0.00025904	0.000891454
1470	TMEM159	3.65053	0.535556	0.000261698	0.000899741
1471	MTMR2	3.6502	0.175609	0.000262031	0.000900316
1472	AUTS2	3.64948	0.182608	0.000262772	0.000902575
1473	COMMD10	3.64934	0.347699	0.000262915	0.00090278
1474	HDAC5	3.64887	0.340393	0.000263396	0.000904146
1475	TMEM120B	3.64686	0.29442	0.000265465	0.00091067
1476	RTCA-AS1	3.64244	0.356704	0.00027007	0.000925589
1477	DUSP8	3.6412	0.439393	0.000271367	0.000929443
1478	LPCAT3	3.64027	0.260421	0.000272351	0.000932522
1479	CAPZA2	3.63965	0.113942	0.000273005	0.000934463
1480	NDUFA5	3.63715	0.0490719	0.000275667	0.000942978
1481	STX5	3.63171	0.207234	0.000281549	0.000961582
1482	NFU1	3.63151	0.117114	0.000281771	0.000962036
1483	ZNF346	3.63032	0.164763	0.000283072	0.000965566
1484	SLC39A14	3.62851	0.215431	0.000285063	0.00097205
1485	TP53BP1	3.62842	0.134796	0.000285166	0.000972096
1486	CCDC125	3.62738	0.17999	0.000286314	0.000975703
1487	STXBP2	3.62327	0.237766	0.000290897	0.00099101
1488	ATAD3A	3.62203	0.147852	0.000292303	0.000995486
1489	TRIB3	3.61931	0.441249	0.000295386	0.00100378
1490	PPP1R7	3.61745	0.112963	0.000297524	0.0010105
1491	AKT3	3.61742	0.121864	0.00029755	0.0010105
1492	CDK6	3.61726	0.152575	0.000297736	0.00101063
1493	DTNBP1	3.61723	0.18095	0.000297776	0.00101063
1494	RNASEH1-AS1	3.61708	0.217268	0.00029794	0.00101087
1495	COX5A	3.61381	-0.0300541	0.000301736	0.0010231
1496	TMEM192	3.61151	0.130375	0.000304419	0.00103156
1497	LINC00342	3.6112	0.202131	0.000304783	0.00103247
1498	UTP18	3.60589	0.0905197	0.000311084	0.00105283
1499	SPOP	3.60056	0.104958	0.000317534	0.00107432
1500	DR1	3.59419	0.110784	0.000325405	0.00109957
1501	CPNE8	3.59382	0.338659	0.000325861	0.00110043
1502	ZEB2	3.59187	0.218731	0.000328315	0.00110768
1503	GNL1	3.58551	0.19346	0.000336415	0.0011343
1504	ISL1	3.58373	0.449342	0.000338723	0.00114173
1505	H2AFY	3.58318	0.0333804	0.000339436	0.00114342
1506	GPAT3	3.58283	0.332024	0.00033989	0.00114459
1507	CEP290	3.57915	0.113987	0.000344717	0.00115941
1508	CYP26A1	3.57673	1.03598	0.000347914	0.00116943
1509	ELMOD1	3.57612	0.448392	0.000348735	0.0011715
1510	SAT1	3.57604	0.195673	0.000348845	0.0011715
1511	MRPL39	3.57603	0.175627	0.000348853	0.0011715
1512	COG2	3.57528	0.118302	0.000349859	0.00117451
1513	OSGEPL1	3.57425	0.291039	0.000351234	0.0011784
1514	AL627171.2	3.57148	0.153551	0.000354973	0.00118947
1515	ACAD11	3.56853	0.262168	0.000358988	0.00120181
1516	ING1	3.56678	0.413429	0.000361389	0.0012091
1517	TBCE	3.56546	0.173334	0.000363219	0.00121484
1518	SATB2	3.56234	0.236353	0.000367567	0.00122857
1519	TMEM242	3.55932	0.174782	0.000371811	0.00124205
1520	ZFC3H1	3.5591	0.194247	0.000372126	0.00124271
1521	POLR3B	3.55852	0.185486	0.000372947	0.00124507
1522	AC005523.2	3.55684	0.200789	0.000375345	0.00125255
1523	PPHLN1	3.55657	0.118381	0.000375726	0.00125319
1524	RARS2	3.55344	0.174705	0.000380224	0.00126741
1525	MTIF2	3.55336	0.0968121	0.000380347	0.00126743
1526	TACC1	3.55301	0.154438	0.000380854	0.0012684
1527	GPR108	3.55059	0.21723	0.000384362	0.00127924
1528	FAM204A	3.54565	0.0810677	0.000391647	0.00130189
1529	ZCCHC2	3.54536	0.244428	0.000392082	0.00130293
1530	E2F8	3.54381	0.268995	0.000394383	0.00131017
1531	LGMN	3.54108	0.156195	0.000398486	0.00132259
1532	HELB	3.5394	0.211547	0.000401043	0.00133067
1533	RHOU	3.53775	0.254083	0.000403547	0.00133775
1534	TMTC4	3.53706	0.822155	0.000404604	0.00134084
1535	KNTC1	3.5345	0.228617	0.000408545	0.00135349
1536	TASOR	3.53337	0.127066	0.000410296	0.00135887
1537	RBBP9	3.53182	0.259794	0.000412705	0.0013656
1538	MBOAT2	3.53101	0.153566	0.00041398	0.0013694
1539	GLI3	3.5272	0.224633	0.000419976	0.00138796
1540	PDE8A	3.52699	0.335877	0.000420319	0.00138867
1541	ZBTB8A	3.5264	0.151766	0.000421251	0.00139132
1542	OSTF1	3.52536	0.169289	0.000422905	0.00139636
1543	ATF6B	3.52504	0.16904	0.000423421	0.00139764
1544	RNF43	3.52138	0.425363	0.000429299	0.00141532
1545	TOM1L1	3.52104	0.192737	0.000429851	0.0014167
1546	CENPW	3.51922	0.0302253	0.000432811	0.00142584
1547	NOA1	3.51708	0.164488	0.000436324	0.00143629
1548	NSMCE1	3.51665	0.146949	0.000437037	0.0014382
1549	MIA3	3.51627	0.113552	0.000437659	0.0014396
1550	TNPO1	3.51599	0.0683056	0.000438114	0.00144043
1551	HADHB	3.51289	0.117454	0.000443265	0.00145692
1552	MCUB	3.51197	0.157901	0.000444792	0.0014615
1553	NRP2	3.50708	0.283016	0.00045305	0.00148773
1554	REV1	3.50099	0.176898	0.00046353	0.00152076
1555	SGK3	3.50072	0.165832	0.000464009	0.00152187
1556	NKIRAS1	3.50003	0.277276	0.0004652	0.00152532
1557	TMEM69	3.49924	0.255266	0.000466583	0.00152939
1558	USP16	3.49878	0.0835963	0.000467401	0.0015316
1559	IGDCC3	3.49616	0.670347	0.000472005	0.00154576
1560	MIPOL1	3.49547	0.28931	0.000473225	0.00154928
1561	YME1L1	3.49491	0.0760415	0.000474226	0.00155162
1562	SS18L2	3.49353	0.113011	0.00047668	0.00155871
1563	ATE1	3.49276	0.179505	0.000478061	0.00156275
1564	FTSJ3	3.4924	0.094421	0.000478696	0.00156436
1565	ATR	3.48825	0.17274	0.000486199	0.00158744
1566	TMEM223	3.48733	0.116553	0.000487863	0.00159239
1567	MFSD13A	3.48429	0.283254	0.000493452	0.00160869
1568	BRMS1	3.48412	0.128838	0.000493752	0.00160919
1569	PLEKHA5	3.48263	0.179744	0.000496509	0.00161769
1570	HINT2	3.48082	0.109594	0.00049988	0.00162769
1571	NOC2L	3.48024	0.0840043	0.000500965	0.00163073
1572	RNH1	3.47551	0.108857	0.000509881	0.00165826
1573	SFMBT1	3.47416	0.196409	0.000512455	0.00166513
1574	IRS2	3.47279	0.924466	0.000515085	0.00167267
1575	MXRA7	3.47146	0.138714	0.000517644	0.00167947
1576	MET	3.47033	0.251816	0.00051981	0.001686
1577	ALDH6A1	3.46714	0.347257	0.000526032	0.00170465
1578	PRORP	3.46511	0.167175	0.000530021	0.0017168
1579	ITPR2	3.46502	0.161979	0.000530186	0.0017168
1580	IGF2R	3.46499	0.14999	0.000530257	0.0017168
1581	AC240274.1	3.46326	0.365825	0.000533677	0.00172632
1582	BIVM	3.46095	0.484323	0.000538279	0.00174069
1583	BTBD1	3.45973	0.180693	0.000540711	0.00174594
1584	UBA2	3.45256	0.0687176	0.000555292	0.00179089
1585	MIR4435-2HG	3.44825	0.333706	0.000564241	0.00181759
1586	LRRC20	3.43772	0.765465	0.000586624	0.00188688
1587	LHFPL5	3.43743	0.553908	0.000587255	0.00188835
1588	DRAM2	3.43516	0.188412	0.0005922	0.00190312
1589	GANAB	3.43466	0.0993257	0.000593297	0.00190575
1590	PBX3	3.43463	0.166903	0.00059337	0.00190575
1591	SYNC	3.43442	0.16836	0.000593824	0.00190608
1592	TBC1D1	3.43296	0.289819	0.000597032	0.00191581
1593	HIGD1A	3.42966	0.0795007	0.000604338	0.0019381
1594	DBT	3.42855	0.205004	0.000606814	0.00194432
1595	FSD1	3.42637	0.172877	0.000611711	0.00195943
1596	NSUN5	3.42399	0.155586	0.000617083	0.00197605
1597	VASP	3.42226	0.292493	0.000621039	0.00198637
1598	ZWINT	3.41957	0.0833741	0.000627195	0.00200488
1599	PRKCA	3.41859	0.268126	0.000629468	0.00201149
1600	PDLIM5	3.41852	0.137599	0.000629635	0.00201149
1601	FOSB	3.41672	0.454553	0.000633806	0.00202422
1602	SLC39A8	3.41639	0.169648	0.000634562	0.00202541
1603	DNAJC21	3.41632	0.0800028	0.00063474	0.00202541
1604	SDHB	3.4137	0.0603559	0.000640869	0.00204376
1605	BAZ1A	3.41335	0.0410565	0.0006417	0.00204581
1606	USO1	3.41304	0.10518	0.00064243	0.00204693
1607	CDC20	3.41202	0.114028	0.00064483	0.00205397
1608	FNTA	3.41146	0.118123	0.000646154	0.00205759
1609	APP	3.41071	0.126838	0.000647943	0.00206268
1610	NGDN	3.4044	0.140988	0.000663097	0.00210906
1611	CCDC12	3.40294	0.100467	0.000666654	0.00211913
1612	ZNF277	3.40112	0.165796	0.000671113	0.00213267
1613	NHP2	3.39996	-0.0412962	0.000673953	0.00214044
1614	OPA1	3.39803	0.157781	0.00067874	0.00215438
1615	APOOL	3.39639	0.13652	0.0006828	0.002166
1616	MED7	3.39617	0.253191	0.000683354	0.00216667
1617	PRTG	3.39104	0.340622	0.000696274	0.00220229
1618	MACO1	3.39053	0.150163	0.000697579	0.00220577
1619	ITSN1	3.38798	0.130812	0.000704103	0.00222511
1620	MRPL24	3.38564	0.0992876	0.000710136	0.00224352
1621	NCOR1	3.38232	0.0921307	0.000718751	0.00226941
1622	MSTO1	3.37817	0.200793	0.000729698	0.00229995
1623	SUPV3L1	3.37217	0.128052	0.000745788	0.0023493
1624	NDRG3	3.37017	0.147622	0.000751212	0.00236477
1625	PCK2	3.37012	0.526679	0.000751354	0.00236477
1626	DNAJC22	3.36915	0.815263	0.000754007	0.00237243
1627	C2orf74	3.36753	0.359062	0.000758447	0.00238432
1628	CASP8	3.36624	0.302991	0.000761992	0.00239477
1629	REXO2	3.36567	0.0627815	0.000763574	0.00239904
1630	GFER	3.36553	0.134302	0.000763981	0.00239963
1631	KLF3	3.36468	0.157864	0.000766315	0.00240556
1632	CWC27	3.36287	0.0994731	0.000771362	0.00242
1633	UGGT2	3.35891	0.28942	0.000782491	0.00245208
1634	CDR2	3.35774	0.221871	0.000785832	0.00246112
1635	WDR35	3.35123	0.297334	0.000804524	0.00251602
1636	NFE2L3	3.34883	0.357814	0.000811537	0.00253649
1637	NDUFS5	3.34795	-0.0210503	0.000814116	0.00254382
1638	PDCD5	3.34382	0.000344239	0.000826327	0.00257751
1639	PKN2	3.34082	0.109786	0.000835328	0.00260456
1640	CCDC51	3.34076	0.172643	0.000835479	0.00260456
1641	EML4	3.33791	0.119133	0.000844108	0.0026307
1642	RIOK3	3.33698	0.104897	0.00084695	0.00263728
1643	GLOD4	3.33635	0.109397	0.000848871	0.00264251
1644	RTCB	3.33603	0.0855666	0.000849836	0.00264475
1645	TRAPPC2L	3.33532	0.0572329	0.000852006	0.00265074
1646	GPCPD1	3.3323	0.345206	0.000861301	0.00267735
1647	KIZ	3.33174	0.204987	0.000863043	0.002682
1648	TRMT112	3.32992	0.0151791	0.000868696	0.00269724
1649	TRIB1	3.32871	0.35762	0.000872499	0.00270827
1650	ENDOD1	3.32434	0.351249	0.00088628	0.00274814
1651	ARL17B	3.32432	0.413532	0.000886358	0.00274814
1652	PAPOLA	3.3213	0.045329	0.000895995	0.00277564
1653	ATP5PF	3.31489	-0.0079109	0.000916781	0.0028384
1654	TMCC1-AS1	3.31317	0.403969	0.000922437	0.00285385
1655	PRKD3	3.30764	0.135773	0.000940841	0.00290377
1656	LONRF1	3.30445	0.362096	0.000951613	0.00293397
1657	KRT222	3.30443	0.353618	0.000951711	0.00293397
1658	PDXDC1	3.30367	0.11531	0.000954279	0.00294105
1659	GPKOW	3.30221	0.173552	0.000959256	0.00295554
1660	TRAF4	3.29695	0.161286	0.000977401	0.00300632
1661	PMS1	3.29499	0.174144	0.00098425	0.00302567
1662	NHLRC2	3.29228	0.137824	0.000993779	0.00305149
1663	ARID3B	3.29055	0.296882	0.000999914	0.00306772
1664	TFB2M	3.28958	0.252971	0.00100339	0.00307577
1665	SLCO5A1	3.28881	0.385384	0.00100612	0.00308327
1666	MRPL49	3.28869	0.188968	0.00100656	0.00308376
1667	MALSU1	3.28612	0.0980821	0.00101578	0.00311022
1668	AKR1A1	3.28323	0.111539	0.00102626	0.00314145
1669	KIAA0586	3.2791	0.159334	0.0010414	0.00318598
1670	NFIC	3.27816	0.0995842	0.00104486	0.00319566
1671	AASS	3.27807	0.124321	0.00104521	0.00319583
1672	MRPL32	3.27791	0.100132	0.00104579	0.00319669
1673	QRSL1	3.27739	0.144929	0.00104773	0.00320172
1674	PEX1	3.27649	0.205642	0.00105108	0.00320892
1675	BCAP29	3.27648	0.125723	0.0010511	0.00320892
1676	DERA	3.27628	0.223407	0.00105183	0.00320963
1677	RIPK2	3.27359	0.19469	0.00106191	0.00323684
1678	ARHGEF26	3.27195	0.18061	0.0010681	0.00325386
1679	GNPNAT1	3.2714	0.09431	0.00107015	0.00325827
1680	TMEM199	3.26902	0.19336	0.00107921	0.0032831
1681	DMD	3.26762	0.483617	0.00108457	0.00329848
1682	CASP7	3.26572	0.148522	0.00109186	0.00331877
1683	DHX36	3.26549	0.0522925	0.00109274	0.00332055
1684	PYROXD1	3.26444	0.176068	0.00109682	0.0033293
1685	VMA21	3.26222	0.0876662	0.00110544	0.00335349
1686	HPS5	3.25813	0.204407	0.00112149	0.00340027
1687	DYNLT3	3.25748	0.120677	0.00112406	0.00340711
1688	COMT	3.25596	0.113449	0.00113008	0.00342438
1689	COMMD8	3.25434	0.133765	0.00113654	0.00344108
1690	DKC1	3.2542	0.0440904	0.00113713	0.0034419
1691	ACAD9	3.25246	0.198368	0.00114412	0.00346113
1692	POP7	3.25019	0.0557304	0.00115326	0.00348488
1693	RBPMS	3.24879	0.340515	0.00115895	0.00349987
1694	FHL2	3.2441	0.209516	0.00117823	0.0035534
1695	JPH1	3.24259	0.149979	0.00118448	0.00357025
1696	FBXO16	3.24121	0.800072	0.00119021	0.00358654
1697	GRWD1	3.24004	0.0988167	0.00119512	0.00360033
1698	NT5C2	3.23613	0.185329	0.00121162	0.00364596
1699	ZMAT5	3.23377	0.139324	0.00122166	0.00367295
1700	DUS2	3.23371	0.354834	0.00122194	0.00367295
1701	COMMD9	3.23332	0.121817	0.0012236	0.0036769
1702	GUCY1B1	3.2323	0.338007	0.00122798	0.00368905
1703	LYRM2	3.22627	0.0849862	0.00125413	0.00376343
1704	ERLEC1	3.22358	0.122007	0.00126598	0.00379585
1705	AC093157.1	3.22206	0.347153	0.00127274	0.00381398
1706	URM1	3.22146	0.131937	0.00127541	0.00382051
1707	NFIB	3.22141	0.127118	0.00127562	0.00382051
1708	HMMR	3.21927	0.115047	0.00128516	0.00384803
1709	TXNL1	3.21418	0.0909891	0.0013082	0.00391374
1710	GCFC2	3.21225	0.132592	0.00131699	0.00393679
1711	PPIL3	3.21074	0.209598	0.00132395	0.00395651
1712	SMIM30	3.20973	0.0825846	0.00132861	0.00396933
1713	ARL4A	3.19591	0.187654	0.00139389	0.00415748
1714	LARP4	3.18979	0.112717	0.00142377	0.00424193
1715	SRGAP2C	3.18874	0.194538	0.00142894	0.00425382
1716	METTL15	3.1879	0.232387	0.00143308	0.00426499
1717	AL133325.3	3.18633	0.379414	0.00144091	0.00428711
1718	UTP14A	3.18539	0.100506	0.00144559	0.00429867
1719	PELI2	3.18344	0.348909	0.00145539	0.00432542
1720	AC016747.1	3.17994	0.26573	0.00147308	0.0043768
1721	TTC37	3.17829	0.100455	0.00148145	0.00440045
1722	MCM3AP	3.17503	0.139774	0.00149819	0.00444774
1723	RDH11	3.16938	0.111469	0.00152763	0.00452522
1724	FAM104A	3.16314	0.15501	0.00156079	0.00461968
1725	TSPAN31	3.16055	0.290832	0.00157472	0.00465581
1726	HIST1H3B	3.15518	0.157102	0.00160402	0.00473854
1727	TOR1AIP1	3.15472	0.114785	0.00160651	0.00474461
1728	AMMECR1	3.15299	0.144709	0.00161606	0.00476739
1729	ACSM3	3.15293	0.640578	0.00161642	0.00476739
1730	VPS13A	3.15234	0.140288	0.00161967	0.00477566
1731	NIF3L1	3.15185	0.15381	0.00162241	0.00478245
1732	NUBP1	3.14861	0.115836	0.00164051	0.00483448
1733	GON4L	3.14558	0.137779	0.00165758	0.0048808
1734	MRPL51	3.14061	-0.00505584	0.00168596	0.00496166
1735	CBFB	3.13985	0.151431	0.00169035	0.00497189
1736	HIST2H2AC	3.13847	0.153339	0.00169833	0.00499402
1737	PGM3	3.13257	0.122111	0.00173286	0.00509
1738	RBM42	3.13219	0.102934	0.0017351	0.00509382
1739	MYO1B	3.13102	0.134847	0.00174201	0.00511134
1740	MTPN	3.12943	0.0227902	0.00175143	0.00513481
1741	PPID	3.12638	0.0923359	0.00176973	0.00518706
1742	SUDS3	3.12208	0.112826	0.00179578	0.00526055
1743	DALRD3	3.12014	0.301482	0.00180766	0.00529251
1744	CCZ1	3.11806	0.115667	0.00182046	0.00532854
1745	ATP5F1A	3.11611	0.00383882	0.00183255	0.00536248
1746	CAMKMT	3.11575	0.268786	0.00183476	0.00536749
1747	YTHDC2	3.11275	0.10644	0.00185354	0.00541659
1748	ISOC2	3.11221	0.0892	0.00185693	0.00542503
1749	CCDC18	3.11084	0.137546	0.00186559	0.00544885
1750	RIMKLB	3.11026	0.336143	0.00186925	0.00545806
1751	CEP41	3.11014	0.19929	0.00187	0.0054588
1752	MRPS31	3.10979	0.0748637	0.00187221	0.00546377
1753	EAF2	3.10927	0.475806	0.00187551	0.00547193
1754	MCAM	3.10771	0.503202	0.0018854	0.00549782
1755	ANKRD28	3.10724	0.277501	0.00188845	0.00550522
1756	ATAD1	3.10699	0.161319	0.00189003	0.00550835
1757	NF1	3.10675	0.122584	0.00189153	0.00551125
1758	ASAP1	3.10539	0.12922	0.00190027	0.00553521
1759	RIOX2	3.10108	0.120836	0.00192819	0.00561051
1760	C1orf112	3.09991	0.230177	0.00193578	0.00563108
1761	CACNA2D1	3.09162	0.317971	0.00199065	0.00577362
1762	RADX	3.0896	0.113665	0.00200427	0.00581157
1763	GNG7	3.08907	0.248743	0.00200786	0.00582043
1764	NOP53	3.0876	0.107308	0.00201778	0.00584606
1765	ARF1	3.08736	0.0129507	0.00201943	0.00584929
1766	LIPA	3.0857	0.144074	0.00203071	0.00587722
1767	SEMA3C	3.08148	0.41995	0.00205978	0.00595799
1768	COX7A2L	3.0814	0.0685242	0.00206026	0.00595799
1769	RBM19	3.07847	0.182868	0.00208066	0.00601377
1770	DBNL	3.0768	0.142391	0.00209236	0.00604435
1771	LSM1	3.07591	0.0875412	0.00209862	0.0060592
1772	PACC1	3.07532	0.180456	0.00210278	0.00606799
1773	SNHG4	3.07506	0.126146	0.00210457	0.00607153
1774	COL4A1	3.07431	0.292746	0.00210992	0.00608371
1775	HIBADH	3.07339	0.234864	0.00211643	0.00610087
1776	TNPO3	3.07291	0.102801	0.00211982	0.00610738
1777	PPP2R1B	3.07235	0.13337	0.00212378	0.00611715
1778	RRP7A	3.07173	0.062485	0.00212823	0.00612836
1779	LRRC61	3.06478	0.192026	0.00217833	0.00626594
1780	LRP8	3.06314	0.323395	0.0021903	0.00629872
1781	ENOPH1	3.06127	0.117647	0.00220401	0.00633479
1782	GMPPA	3.06105	0.138504	0.00220564	0.00633777
1783	TFB1M	3.0609	0.14299	0.00220674	0.00633926
1784	SATB1	3.05324	0.224305	0.00226387	0.00648617
1785	EXOSC10	3.05234	0.108013	0.00227061	0.0065036
1786	SETDB1	3.04737	0.16051	0.00230853	0.00660275
1787	C19orf25	3.04733	0.129097	0.00230883	0.00660275
1788	MED21	3.04554	0.119706	0.00232263	0.00663871
1789	ARHGEF7	3.04399	0.358476	0.00233463	0.00666948
1790	SERP1	3.0427	0.0690066	0.00234462	0.00669627
1791	TNFRSF12A	3.04236	0.250212	0.00234732	0.00670221
1792	FANCE	3.04067	0.295979	0.00236049	0.00673627
1793	ACAD8	3.03823	0.370707	0.00237969	0.00678928
1794	REL	3.03779	0.177251	0.00238319	0.00679746
1795	KLHL13	3.03664	0.182781	0.00239229	0.00681803
1796	PET117	3.03394	0.0976927	0.00241386	0.0068777
1797	ARHGAP26	3.0336	0.336714	0.00241655	0.00688355
1798	PGP	3.03205	0.0689904	0.00242903	0.00691544
1799	PPP1R12A	3.02951	0.0864162	0.00244947	0.00696816
1800	LRRFIP2	3.02722	0.117694	0.00246813	0.00701756
1801	LRPPRC	3.02432	0.0460248	0.00249193	0.00707978
1802	UROD	3.02431	0.106125	0.00249198	0.00707978
1803	IQCB1	3.02262	0.13554	0.00250593	0.00711755
1804	TTC4	3.02204	0.100302	0.00251075	0.00712938
1805	ADNP2	3.0193	0.125637	0.00253362	0.00719244
1806	H2AFZ	3.01863	-0.0411333	0.00253924	0.00720648
1807	TEAD1	3.01673	0.132347	0.00255519	0.00724606
1808	CRABP2	3.01557	0.611823	0.002565	0.00727007
1809	INTS11	3.01228	0.125626	0.00259292	0.00734345
1810	METTL21A	3.01028	0.144982	0.0026101	0.00738824
1811	BOLA2	3.00681	0.150926	0.00264003	0.00746709
1812	NELFE	3.00654	0.0774128	0.00264237	0.00747176
1813	RBMS1	3.0059	0.109367	0.00264798	0.00748374
1814	SLC7A6OS	3.00194	0.159157	0.00268267	0.00756991
1815	AL035446.1	3.00185	0.12585	0.00268343	0.00757009
1816	RPP30	2.99953	0.0831988	0.00270396	0.00762601
1817	AP3M1	2.99935	0.127444	0.0027056	0.00762864
1818	EDC4	2.9986	0.142389	0.0027122	0.00764327
1819	L2HGDH	2.99742	0.167513	0.00272279	0.00767112
1820	LGALS1	2.99682	0.330523	0.00272814	0.00768419
1821	CXADR	2.99665	0.113898	0.00272966	0.00768648
1822	COX11	2.99522	0.0956597	0.00274246	0.00771852
1823	NFXL1	2.99478	0.146023	0.00274642	0.00772764
1824	ZNF503-AS2	2.99376	0.205272	0.00275561	0.00774947
1825	FANCL	2.99208	0.173321	0.00277082	0.00779024
1826	HMCES	2.99165	0.155375	0.00277472	0.00779919
1827	MRPS18C	2.99076	0.0462743	0.00278282	0.0078199
1828	WDR36	2.98859	0.114276	0.00280266	0.0078675
1829	ATP2B1	2.98752	0.0843617	0.00281255	0.00789118
1830	C12orf73	2.98714	0.110992	0.00281599	0.00789878
1831	ELOC	2.98499	0.0548643	0.00283589	0.00795254
1832	MRPL43	2.98417	0.0773414	0.00284345	0.00796961
1833	FASN	2.98259	0.0838562	0.00285821	0.0080089
1834	ZNF281	2.98156	0.100735	0.00286783	0.00803265
1835	LENG1	2.98152	0.154375	0.00286817	0.00803265
1836	MRPS17	2.98026	0.0608629	0.00288005	0.00806383
1837	POLR3E	2.98013	0.132769	0.00288123	0.00806505
1838	PPIP5K2	2.97671	0.135689	0.00291363	0.00815154
1839	PPARA	2.97647	0.214871	0.00291585	0.00815565
1840	SPRYD7	2.97403	0.0937481	0.00293914	0.00821443
1841	RHEB	2.97369	0.0643061	0.00294239	0.00821926
1842	SAP30BP	2.9736	0.117255	0.00294327	0.00821961
1843	PDE4A	2.96962	0.312383	0.00298171	0.00831623
1844	JUP	2.96836	0.290678	0.00299396	0.0083418
1845	ALKBH8	2.96797	0.191228	0.00299772	0.00834799
1846	ARID3A	2.96548	0.14119	0.00302213	0.00840948
1847	USP25	2.96294	0.242933	0.00304718	0.00847047
1848	TRAF3IP2	2.96222	0.542074	0.00305428	0.00848803
1849	WIPF1	2.96048	0.20777	0.00307163	0.00853055
1850	PIF1	2.96045	0.407978	0.00307194	0.00853055
1851	LRBA	2.95981	0.210797	0.00307826	0.0085459
1852	SOD2	2.95957	0.0799444	0.00308066	0.00855038
1853	ZBTB2	2.95782	0.234132	0.00309822	0.00859691
1854	TMEM97	2.9559	0.0794868	0.00311756	0.00864392
1855	NPTX1	2.95579	0.248686	0.00311865	0.00864473
1856	ECHDC1	2.95516	0.0825701	0.00312502	0.00866019
1857	ERLIN1	2.95385	0.136873	0.00313835	0.00869267
1858	DMAC2L	2.95154	0.142319	0.00316191	0.00875122
1859	COG5	2.95098	0.21577	0.00316767	0.00876492
1860	MRPL38	2.95051	0.0854385	0.00317247	0.0087737
1861	NRIP1	2.94859	0.167656	0.00319222	0.00881708
1862	SPHK1	2.94811	0.63249	0.00319723	0.00882818
1863	TBC1D31	2.94805	0.174489	0.00319787	0.00882818
1864	DPP9	2.94689	0.119189	0.00320991	0.00885915
1865	LSR	2.9464	0.368445	0.00321496	0.00887082
1866	MED8	2.94537	0.115345	0.00322567	0.00889812
1867	CORO1B	2.94453	0.171103	0.00323444	0.00892004
1868	COQ10A	2.94372	0.292803	0.00324293	0.00894119
1869	TMEM50A	2.94337	0.0747043	0.00324656	0.00894891
1870	B4GALNT1	2.94313	0.413566	0.00324907	0.00895355
1871	SUCLG2	2.93532	0.123043	0.003332	0.0091774
1872	PXN	2.93521	0.251424	0.00333325	0.00917852
1873	AL590617.2	2.93235	0.611934	0.00336406	0.00925864
1874	RPAIN	2.93031	0.0790319	0.00338627	0.00931503
1875	AP000873.2	2.92879	0.222677	0.00340283	0.00935821
1876	DNTTIP1	2.92821	0.111439	0.00340919	0.00937333
1877	PSMC3IP	2.92645	0.173702	0.00342849	0.00942161
1878	SDAD1	2.92479	0.108785	0.00344689	0.00946736
1879	TMEM241	2.9225	0.248904	0.00347237	0.00953011
1880	SLC6A9	2.92043	0.818151	0.00349551	0.00958631
1881	PPP3CB	2.91999	0.112436	0.00350038	0.0095948
1882	HAUS5	2.91964	0.232964	0.00350434	0.00960211
1883	DDIT3	2.91878	0.469839	0.00351408	0.00962506
1884	NDUFS1	2.91604	0.0798806	0.00354501	0.009703
1885	STX18	2.91574	0.159716	0.0035485	0.00970706
1886	MAP4	2.91512	0.0884376	0.00355555	0.00972137
1887	NAA20	2.91508	0.0624938	0.00355601	0.00972137
1888	DDX56	2.91439	0.0910309	0.00356381	0.0097391
1889	TRIP4	2.91404	0.242965	0.00356781	0.00974757
1890	RPA1	2.91291	0.0968996	0.00358081	0.00977651
1891	ZNF581	2.91288	0.159815	0.00358111	0.00977651
1892	CGN	2.91167	0.307796	0.00359497	0.00981187
1893	IGSF10	2.90877	0.546877	0.00362852	0.00989595
1894	SMYD3	2.90823	0.218361	0.00363478	0.00990891
1895	RSAD1	2.90802	0.176371	0.00363722	0.00991222
1896	NFATC3	2.90723	0.191002	0.00364646	0.00992988
1897	SND1-IT1	2.90633	0.281535	0.00365697	0.00995601
1898	RNF157	2.90397	0.141556	0.00368461	0.0100287
1899	NXT1	2.90066	0.108595	0.00372373	0.0101276
1900	ZFAND3	2.9005	0.305538	0.00372568	0.0101303
1901	VDR	2.90011	0.400519	0.00373026	0.0101402
1902	OXA1L	2.89239	0.0841184	0.00382321	0.0103877
1903	HOXA7	2.89198	0.174715	0.00382826	0.0103987
1904	RALB	2.88885	0.206114	0.00386648	0.0104881
1905	MUS81	2.87495	0.278074	0.00404087	0.0109406
1906	ASAH1	2.87284	0.115739	0.00406796	0.0110057
1907	FIGN	2.87146	0.249546	0.00408577	0.0110484
1908	FNDC3A	2.87108	0.143955	0.00409065	0.0110589
1909	NEK2	2.8699	0.129922	0.00410605	0.0110907
1910	PSMD6	2.86986	0.0596025	0.00410654	0.0110907
1911	PRPF19	2.86921	0.0901725	0.00411499	0.0111108
1912	GREB1L	2.8681	0.17693	0.00412939	0.0111441
1913	GLDC	2.86689	0.237946	0.00414524	0.0111841
1914	ALG14	2.86627	0.115317	0.00415346	0.0112035
1915	SMPDL3B	2.86232	0.716915	0.00420548	0.0113382
1916	PACSIN3	2.86183	0.171268	0.00421201	0.0113473
1917	ASPSCR1	2.86102	0.157215	0.00422285	0.0113736
1918	SLC35E3	2.86021	0.126263	0.00423355	0.0113996
1919	SLC25A37	2.85718	0.139744	0.00427422	0.0115046
1920	CPT1A	2.85715	0.224273	0.00427464	0.0115046
1921	MFSD14C	2.85203	0.114106	0.00434404	0.0116826
1922	ZNF780A	2.85122	0.271483	0.00435525	0.011707
1923	PCDH7	2.8507	0.145704	0.00436234	0.0117202
1924	BRF2	2.84825	0.385879	0.00439609	0.011805
1925	XPO5	2.8472	0.102321	0.00441055	0.0118409
1926	SEPTIN10	2.84415	0.0983246	0.00445305	0.0119461
1927	PLRG1	2.84273	0.105996	0.00447296	0.0119936
1928	NECAP1	2.84264	0.139964	0.00447413	0.0119938
1929	CNBP	2.84089	0.0368335	0.00449877	0.0120568
1930	AC100810.1	2.83975	0.258629	0.00451488	0.012091
1931	NCAPD2	2.83955	0.0951107	0.00451768	0.0120955
1932	UQCC1	2.83764	0.202039	0.00454477	0.0121591
1933	PRMT7	2.83616	0.138611	0.00456594	0.0122127
1934	TMEM70	2.83126	0.094915	0.00463647	0.0123921
1935	BCAT2	2.83015	0.106218	0.00465256	0.0124321
1936	USP46	2.82692	0.12519	0.00469988	0.0125431
1937	NUP93	2.82633	0.0957946	0.00470841	0.0125627
1938	LAMA1	2.82519	0.607129	0.00472524	0.0126045
1939	ALKBH4	2.82462	0.13877	0.00473365	0.0126207
1940	TECR	2.82387	0.0479335	0.00474469	0.0126471
1941	HSCB	2.82277	0.142612	0.00476106	0.0126876
1942	CLCN5	2.82258	0.196533	0.00476393	0.0126921
1943	TRIM6	2.82233	0.575486	0.00476757	0.0126987
1944	PSEN2	2.82213	0.180891	0.00477055	0.0127035
1945	HMGN4	2.81512	0.118722	0.00487597	0.0129651
1946	ERLIN2	2.81398	0.13786	0.00489327	0.0130047
1947	SPATS2	2.81309	0.102864	0.00490685	0.0130344
1948	GTF2H3	2.81034	0.0953086	0.00494891	0.0131397
1949	ARPC3	2.80919	0.0191397	0.00496661	0.0131834
1950	DTNB	2.80492	0.216524	0.00503292	0.0133449
1951	SPIRE1	2.80488	0.17785	0.00503359	0.0133449
1952	RNF125	2.80238	0.206915	0.00507265	0.0134418
1953	TRA2A	2.80188	0.0882396	0.00508054	0.0134562
1954	GDF11	2.80103	0.141605	0.00509404	0.0134853
1955	CSTF2	2.80078	0.115433	0.00509798	0.0134892
1956	TSG101	2.79952	0.105479	0.00511782	0.013535
1957	UBL4A	2.79932	0.105551	0.00512109	0.0135404
1958	MCM8	2.78872	0.104843	0.00529162	0.0139606
1959	ALG11	2.78831	0.165973	0.00529843	0.0139752
1960	NEDD4	2.78568	0.342401	0.00534154	0.0140786
1961	DUSP16	2.78534	0.267048	0.00534724	0.0140902
1962	ERCC8	2.78484	0.246524	0.0053554	0.0141083
1963	PAXIP1	2.7838	0.136917	0.00537262	0.0141502
1964	PLS1	2.78283	0.123592	0.00538875	0.0141892
1965	NCOA3	2.78262	0.196107	0.00539223	0.0141949
1966	UBE2M	2.7752	0.0296782	0.00551684	0.0144877
1967	SNAPC5	2.77372	0.127631	0.005542	0.0145503
1968	MYADM	2.76888	0.341739	0.00562493	0.0147466
1969	AKAP13	2.76713	0.110407	0.00565519	0.0148187
1970	SEC11C	2.76597	0.0620778	0.0056754	0.0148645
1971	FLNB	2.76524	0.134556	0.00568816	0.0148943
1972	TMEM59	2.76132	0.0748368	0.00575682	0.0150668
1973	PAIP2B	2.75968	0.15348	0.00578576	0.0151352
1974	FASTKD2	2.75919	0.138002	0.00579444	0.0151469
1975	GET1	2.7591	0.108671	0.00579602	0.0151474
1976	ZFPM2	2.75828	0.536478	0.00581056	0.0151818
1977	UBA3	2.75793	0.101211	0.00581695	0.0151948
1978	DNAAF3	2.75017	0.27108	0.00595645	0.0155442
1979	CHCHD1	2.75007	0.0437882	0.00595833	0.0155454
1980	JCAD	2.74717	0.324452	0.00601115	0.0156756
1981	BCAS2	2.74561	0.0640463	0.00603993	0.0157393
1982	SNHG26	2.74433	0.400608	0.00606353	0.0157894
1983	HOXA10	2.74373	0.0818565	0.00607459	0.0158144
1984	PIGL	2.7416	0.24165	0.00611399	0.0159131
1985	ABHD14B	2.73691	0.145096	0.00620198	0.0161266
1986	MRAS	2.73292	0.226962	0.0062775	0.0163191
1987	SARS2	2.72995	0.188939	0.00633435	0.016459
1988	CCNE2	2.72977	0.211138	0.00633789	0.0164642
1989	ABHD3	2.72944	0.223086	0.0063441	0.0164764
1990	UBE2N	2.72723	0.0693953	0.0063868	0.0165794
1991	PISD	2.72483	0.230789	0.00643338	0.0166923
1992	SGSM2	2.72368	0.373157	0.00645583	0.0167425
1993	USP49	2.7233	0.293303	0.00646338	0.0167581
1994	RRAS	2.72209	0.59628	0.00648708	0.0168132
1995	RNF214	2.72205	0.12302	0.00648776	0.0168132
1996	USP44	2.72177	0.373848	0.00649328	0.0168235
1997	ANKH	2.72106	0.196472	0.00650734	0.0168519
1998	NUFIP1	2.72087	0.0981907	0.00651109	0.0168575
[truncated: 8,831 more rows]
