# Supplementary material for: Manipulation with Mutational Status of VHL Regulates Hypoxic Metabolism and Pro-Angiogenic Phenotypes in ccRCC Caki-1 Cells
Source: Int J Mol Sci. 2025 Oct 31;26(21):10629. doi: 10.3390/ijms262110629 (PMC12608846; doi:10.3390/ijms262110629)
Supplement: Supplementary file 1 [file ijms-26-10629-s001.zip › Supplementary Table S2.xlsx]

## Sheet: Sheet1
	HAVHL_vs_WT_names	HAVHL_vs_WT_scores	HAVHL_vs_WT_logfoldchanges	HAVHL_vs_WT_pvals	HAVHL_vs_WT_pvals_adj	mutVHL_vs_WT_names	mutVHL_vs_WT_scores	mutVHL_vs_WT_logfoldchanges	mutVHL_vs_WT_pvals	mutVHL_vs_WT_pvals_adj	Ctr_vs_WT_names	Ctr_vs_WT_scores	Ctr_vs_WT_logfoldchanges	Ctr_vs_WT_pvals	Ctr_vs_WT_pvals_adj
0	HALLMARK_WNT_BETA_CATENIN_SIGNALING	14.743		3.41209e-49	8.53023e-48	HALLMARK_HYPOXIA	74.7304		0	0	HALLMARK_HYPOXIA	78.5271		0	0
1	HALLMARK_INFLAMMATORY_RESPONSE	13.5912		4.51438e-42	5.64298e-41	HALLMARK_GLYCOLYSIS	57.5326		0	0	HALLMARK_GLYCOLYSIS	60.8067		0	0
2	HALLMARK_ANGIOGENESIS	12.8092	4.48366	1.4566e-37	1.4566e-36	HALLMARK_MTORC1_SIGNALING	25.1193	-0.809736	3.05841e-139	5.09735e-138	HALLMARK_MTORC1_SIGNALING	24.6341	-0.731335	5.44229e-134	9.07049e-133
3	HALLMARK_TNFA_SIGNALING_VIA_NFKB	12.3137	0.830137	7.64414e-35	6.37012e-34	HALLMARK_WNT_BETA_CATENIN_SIGNALING	21.5838		2.55195e-103	2.55195e-102	HALLMARK_PI3K_AKT_MTOR_SIGNALING	20.4184	-1.42361	1.14873e-92	1.43591e-91
4	HALLMARK_HYPOXIA	12.1964	-0.366228	3.2472e-34	2.31943e-33	HALLMARK_P53_PATHWAY	18.9986	2.3282	1.75081e-80	1.45901e-79	HALLMARK_P53_PATHWAY	19.8877	2.33469	5.20566e-88	4.33805e-87
5	HALLMARK_IL2_STAT5_SIGNALING	11.597		4.26772e-31	2.66732e-30	HALLMARK_TNFA_SIGNALING_VIA_NFKB	14.7077	0.926842	5.75332e-49	3.19629e-48	HALLMARK_TNFA_SIGNALING_VIA_NFKB	19.0476	1.0793	6.88321e-81	4.91658e-80
6	HALLMARK_ANDROGEN_RESPONSE	11.0753	-0.782897	1.65396e-28	9.18864e-28	HALLMARK_PI3K_AKT_MTOR_SIGNALING	14.2967	-0.827512	2.29459e-46	1.043e-45	HALLMARK_WNT_BETA_CATENIN_SIGNALING	18.8766		1.77796e-79	1.11122e-78
7	HALLMARK_MYOGENESIS	9.86421	0.460708	5.95029e-23	2.97515e-22	HALLMARK_HEME_METABOLISM	14.0391	-2.92887	8.98168e-45	3.74237e-44	HALLMARK_HEME_METABOLISM	14.882	-3.14406	4.31299e-50	1.65884e-49
8	HALLMARK_ESTROGEN_RESPONSE_EARLY	9.2895	0.747819	1.5502e-20	7.04636e-20	HALLMARK_IL2_STAT5_SIGNALING	13.7351		6.25929e-43	2.40742e-42	HALLMARK_IL2_STAT5_SIGNALING	12.0199		2.79436e-33	9.31454e-33
9	HALLMARK_INTERFERON_ALPHA_RESPONSE	7.69892	0.997592	1.37221e-14	5.27774e-14	HALLMARK_INFLAMMATORY_RESPONSE	11.8106		3.44121e-32	1.229e-31	HALLMARK_APICAL_JUNCTION	9.58655		9.10826e-22	2.6789e-21
10	HALLMARK_ALLOGRAFT_REJECTION	7.65181	-2.04782	1.98177e-14	7.07774e-14	HALLMARK_HEDGEHOG_SIGNALING	11.5948	1.9335	4.38066e-31	1.46022e-30	HALLMARK_HEDGEHOG_SIGNALING	8.09396	1.55351	5.77573e-16	1.60437e-15
11	HALLMARK_HEME_METABOLISM	6.8552	-0.806651	7.12106e-12	2.22533e-11	HALLMARK_ANGIOGENESIS	9.07837	3.99543	1.10208e-19	2.90022e-19	HALLMARK_ANGIOGENESIS	7.81342	3.75623	5.56552e-15	1.46461e-14
12	HALLMARK_MYC_TARGETS_V2	6.6299	-0.716084	3.35914e-11	9.87983e-11	HALLMARK_NOTCH_SIGNALING	8.06256		7.47161e-16	1.8679e-15	HALLMARK_NOTCH_SIGNALING	7.442		9.91746e-14	2.3613e-13
13	HALLMARK_MTORC1_SIGNALING	6.58112	-0.165951	4.6691e-11	1.29697e-10	HALLMARK_TGF_BETA_SIGNALING	7.08769	-1.02788	1.36368e-12	3.24686e-12	HALLMARK_ADIPOGENESIS	7.36436	-0.439444	1.77999e-13	4.04544e-13
14	HALLMARK_INTERFERON_GAMMA_RESPONSE	6.29817	1.69683	3.01183e-10	7.52957e-10	HALLMARK_INTERFERON_GAMMA_RESPONSE	6.47601	1.74605	9.4178e-11	2.04735e-10	HALLMARK_APICAL_SURFACE	7.31874	5.37499	2.50313e-13	5.44159e-13
15	HALLMARK_GLYCOLYSIS	5.91397	-0.163069	3.33962e-09	7.95147e-09	HALLMARK_APICAL_SURFACE	5.63392	5.07356	1.76158e-08	3.38766e-08	HALLMARK_INFLAMMATORY_RESPONSE	7.30232		2.82849e-13	5.89268e-13
16	HALLMARK_IL6_JAK_STAT3_SIGNALING	5.77007	0.552369	7.92386e-09	1.80088e-08	HALLMARK_UV_RESPONSE_UP	5.40565	-0.234927	6.45731e-08	1.15309e-07	HALLMARK_INTERFERON_GAMMA_RESPONSE	7.10621	1.78153	1.19269e-12	2.29364e-12
17	HALLMARK_ADIPOGENESIS	4.91816	-0.28728	8.7362e-07	1.82004e-06	HALLMARK_INTERFERON_ALPHA_RESPONSE	5.22252	0.721117	1.76504e-07	2.94174e-07	HALLMARK_MYOGENESIS	6.75232	0.330383	1.45504e-11	2.69452e-11
18	HALLMARK_APICAL_JUNCTION	4.59183		4.39369e-06	8.78737e-06	HALLMARK_APICAL_JUNCTION	5.12676		2.94763e-07	4.75425e-07	HALLMARK_UV_RESPONSE_UP	5.75189	-0.246066	8.82508e-09	1.47085e-08
19	HALLMARK_UNFOLDED_PROTEIN_RESPONSE	4.17424	-0.191562	2.98979e-05	5.53664e-05	HALLMARK_KRAS_SIGNALING_DN	4.85913	0.156416	1.17904e-06	1.84226e-06	HALLMARK_TGF_BETA_SIGNALING	5.59783	-0.755987	2.17057e-08	3.39152e-08
20	HALLMARK_COMPLEMENT	3.46427	-0.400901	0.000531668	0.00091667	HALLMARK_MYOGENESIS	3.93472	0.185635	8.32944e-05	0.000115687	HALLMARK_REACTIVE_OXYGEN_SPECIES_PATHWAY	4.53144	-1.40331	5.85835e-06	8.87628e-06
21	HALLMARK_NOTCH_SIGNALING	3.19788		0.0013844	0.00230734	HALLMARK_ESTROGEN_RESPONSE_EARLY	1.77755	0.152575	0.075478	0.0967667	HALLMARK_PROTEIN_SECRETION	4.28748	-0.133816	1.80712e-05	2.5816e-05
22	HALLMARK_PROTEIN_SECRETION	3.04147	-0.097891	0.00235423	0.00379714	HALLMARK_PROTEIN_SECRETION	1.02538	-0.0261986	0.305186	0.363317	HALLMARK_EPITHELIAL_MESENCHYMAL_TRANSITION	3.22948	0.223595	0.00124016	0.00163178
23	HALLMARK_COAGULATION	2.95766	-0.636585	0.00309984	0.00469672	HALLMARK_ADIPOGENESIS	0.991282	-0.0418302	0.321548	0.36597	HALLMARK_COAGULATION	3.02625	-0.611055	0.00247607	0.00301959
24	HALLMARK_TGF_BETA_SIGNALING	2.88277	-0.320682	0.00394196	0.005797	HALLMARK_EPITHELIAL_MESENCHYMAL_TRANSITION	0.608131	0.0587029	0.543101	0.590327	HALLMARK_KRAS_SIGNALING_DN	2.99977	0.109948	0.00270184	0.00321647
25	HALLMARK_HEDGEHOG_SIGNALING	2.76414	0.745295	0.00570724	0.0081532	HALLMARK_REACTIVE_OXYGEN_SPECIES_PATHWAY	0.503962	-0.131427	0.614288	0.653498	HALLMARK_INTERFERON_ALPHA_RESPONSE	2.34897	0.393019	0.0188253	0.0218899
26	HALLMARK_BILE_ACID_METABOLISM	1.83127	0.208342	0.0670605	0.085975	HALLMARK_UV_RESPONSE_DN	0.394819	0.0261778	0.692977	0.721851	HALLMARK_DNA_REPAIR	1.56832	-0.0643478	0.116806	0.129785
27	HALLMARK_KRAS_SIGNALING_UP	1.74476	0.0806688	0.0810268	0.101283	HALLMARK_KRAS_SIGNALING_UP	0.142517	0.00581051	0.886672	0.904767	HALLMARK_OXIDATIVE_PHOSPHORYLATION	0.989959	-0.0454107	0.322194	0.34276
28	HALLMARK_XENOBIOTIC_METABOLISM	1.63976	0.306222	0.101055	0.12276	HALLMARK_BILE_ACID_METABOLISM	0.0330377	-0.0244633	0.973645	0.973645	HALLMARK_APOPTOSIS	0.59968	0.326407	0.54872	0.54872
29	HALLMARK_APICAL_SURFACE	1.46537	3.23621	0.142821	0.166071	HALLMARK_COAGULATION	-0.823218	0.125271	0.410384	0.455982	HALLMARK_COMPLEMENT	-0.7529	0.0845598	0.45151	0.460725
30	HALLMARK_KRAS_SIGNALING_DN	1.36837	0.0431504	0.171195	0.190217	HALLMARK_IL6_JAK_STAT3_SIGNALING	-0.990247	-0.120584	0.322053	0.36597	HALLMARK_FATTY_ACID_METABOLISM	-0.788211	0.0662674	0.430573	0.448514
31	HALLMARK_UV_RESPONSE_DN	1.28486	0.0782527	0.19884	0.216131	HALLMARK_COMPLEMENT	-1.12581	0.0942137	0.260245	0.317372	HALLMARK_IL6_JAK_STAT3_SIGNALING	-1.24939	-0.15945	0.211522	0.229915
32	HALLMARK_P53_PATHWAY	0.661921	0.103806	0.508022	0.533746	HALLMARK_FATTY_ACID_METABOLISM	-1.28408	0.0857473	0.199113	0.248891	HALLMARK_UV_RESPONSE_DN	-2.10691	-0.115467	0.0351251	0.0399149
33	HALLMARK_PANCREAS_BETA_CELLS	0.655111	0.231372	0.512396	0.533746	HALLMARK_ALLOGRAFT_REJECTION	-2.98185	0.354833	0.00286509	0.00376986	HALLMARK_ESTROGEN_RESPONSE_EARLY	-3.09515	-0.366597	0.00196712	0.0024589
34	HALLMARK_UV_RESPONSE_UP	0.0397586	-0.0113467	0.968286	0.968286	HALLMARK_APOPTOSIS	-3.06109	-2.85702	0.00220531	0.00298015	HALLMARK_MITOTIC_SPINDLE	-3.20255	0.229202	0.00136217	0.00174637
35	HALLMARK_PEROXISOME	-0.304951	0.0299059	0.760403	0.775922	HALLMARK_PANCREAS_BETA_CELLS	-4.33532	-2.40524	1.4555e-05	2.07929e-05	HALLMARK_BILE_ACID_METABOLISM	-4.00923	-0.611578	6.09162e-05	8.23192e-05
36	HALLMARK_PI3K_AKT_MTOR_SIGNALING	-1.40329	0.0763849	0.16053	0.182421	HALLMARK_MITOTIC_SPINDLE	-4.63196	0.318187	3.62216e-06	5.32671e-06	HALLMARK_PANCREAS_BETA_CELLS	-4.18614	-1.95992	2.83733e-05	3.94074e-05
37	HALLMARK_MYC_TARGETS_V1	-1.62992	0.134286	0.103119	0.12276	HALLMARK_SPERMATOGENESIS	-4.83316	0.299912	1.34381e-06	2.03608e-06	HALLMARK_KRAS_SIGNALING_UP	-4.51838	-0.248649	6.23158e-06	9.16408e-06
38	HALLMARK_APOPTOSIS	-1.94781	-1.14684	0.0514382	0.0676818	HALLMARK_ANDROGEN_RESPONSE	-5.36444	0.253713	8.12017e-08	1.40003e-07	HALLMARK_ANDROGEN_RESPONSE	-5.73119	0.274095	9.97269e-09	1.6085e-08
39	HALLMARK_CHOLESTEROL_HOMEOSTASIS	-2.258	-0.237275	0.0239457	0.0323591	HALLMARK_PEROXISOME	-5.41886	0.676288	5.99808e-08	1.11076e-07	HALLMARK_SPERMATOGENESIS	-5.86682	0.33992	4.44244e-09	7.65938e-09
40	HALLMARK_FATTY_ACID_METABOLISM	-2.47684	0.15292	0.0132551	0.0184099	HALLMARK_XENOBIOTIC_METABOLISM	-6.19061	-10.8681	5.99323e-10	1.19865e-09	HALLMARK_G2M_CHECKPOINT	-5.99011	0.272779	2.09705e-09	3.74474e-09
41	HALLMARK_ESTROGEN_RESPONSE_LATE	-3.00042	-0.74654	0.00269611	0.00421267	HALLMARK_DNA_REPAIR	-6.41891	0.256978	1.37252e-10	2.85942e-10	HALLMARK_ALLOGRAFT_REJECTION	-7.20726	0.741245	5.70909e-13	1.14182e-12
42	HALLMARK_OXIDATIVE_PHOSPHORYLATION	-3.72504	0.20172	0.000195286	0.000348725	HALLMARK_OXIDATIVE_PHOSPHORYLATION	-6.81884	0.363753	9.178e-12	2.08591e-11	HALLMARK_XENOBIOTIC_METABOLISM	-7.55154		4.30135e-14	1.07534e-13
43	HALLMARK_SPERMATOGENESIS	-4.3935	0.24938	1.1154e-05	2.145e-05	HALLMARK_UNFOLDED_PROTEIN_RESPONSE	-9.98634	0.340985	1.74929e-23	4.85914e-23	HALLMARK_PEROXISOME	-10.9512	1.14755	6.55984e-28	2.04995e-27
44	HALLMARK_REACTIVE_OXYGEN_SPECIES_PATHWAY	-5.73451	0.779572	9.77926e-09	2.12593e-08	HALLMARK_G2M_CHECKPOINT	-10.767	0.431877	4.92939e-27	1.44982e-26	HALLMARK_MYC_TARGETS_V1	-13.7682	0.724983	3.95816e-43	1.41363e-42
45	HALLMARK_MITOTIC_SPINDLE	-6.34682	0.430888	2.19816e-10	5.78464e-10	HALLMARK_MYC_TARGETS_V2	-10.842	0.626123	2.1777e-27	6.8053e-27	HALLMARK_UNFOLDED_PROTEIN_RESPONSE	-15.1199	0.482516	1.19756e-51	4.98984e-51
46	HALLMARK_DNA_REPAIR	-7.54085	0.307697	4.66928e-14	1.55643e-13	HALLMARK_CHOLESTEROL_HOMEOSTASIS	-14.6894		7.53457e-49	3.76729e-48	HALLMARK_CHOLESTEROL_HOMEOSTASIS	-16.4054		1.74998e-60	7.95444e-60
47	HALLMARK_EPITHELIAL_MESENCHYMAL_TRANSITION	-7.77173	-0.673386	7.74207e-15	3.22586e-14	HALLMARK_MYC_TARGETS_V1	-14.9135	0.770302	2.69367e-50	1.68354e-49	HALLMARK_ESTROGEN_RESPONSE_LATE	-16.9057		4.08474e-64	2.04237e-63
48	HALLMARK_G2M_CHECKPOINT	-14.6702	0.545479	1.00109e-48	1.66849e-47	HALLMARK_ESTROGEN_RESPONSE_LATE	-16.8737		7.02632e-64	5.0188e-63	HALLMARK_MYC_TARGETS_V2	-18.4137	0.942132	1.01927e-75	5.66261e-75
49	HALLMARK_E2F_TARGETS	-25.3376	0.869686	1.23203e-141	6.16013e-140	HALLMARK_E2F_TARGETS	-24.5343	0.853082	6.35674e-133	7.94593e-132	HALLMARK_E2F_TARGETS	-20.2596	0.754154	2.92206e-91	2.92206e-90
