# Supplementary material for: Manipulation with Mutational Status of VHL Regulates Hypoxic Metabolism and Pro-Angiogenic Phenotypes in ccRCC Caki-1 Cells
Source: Int J Mol Sci. 2025 Oct 31;26(21):10629. doi: 10.3390/ijms262110629 (PMC12608846; doi:10.3390/ijms262110629)
Supplement: Supplementary file 1 [file ijms-26-10629-s001.zip › Supplementary Table S3.xlsx]

## Sheet: Sheet1
	names	scores	logfoldchanges	pvals	pvals_adj
0	CCND2	39.6095	1.03413	0	0
1	TIMP1	37.8391	0.794122	0	0
2	APP	30.3781	0.935137	1.07066e-202	3.86507e-199
3	LRPAP1	30.2087	0.656914	1.82179e-200	4.9325e-197
4	FGFR1	28.1575	1.01503	1.93773e-174	4.19713e-171
5	MSX1	26.9365	1.10158	8.21164e-160	1.4822e-156
6	PTK2	22.0746	0.944324	5.54564e-108	8.5799e-105
7	VEGFA	17.8174	0.9825	5.18311e-71	7.01663e-68
8	FSTL1	16.9919	0.937652	9.4211e-65	1.13367e-61
9	PKM	16.5266	0.185893	2.3608e-61	2.55675e-58
10	MIF	14.4766	0.1305	1.70421e-47	1.67787e-44
11	PGK1	14.4006	0.222562	5.12673e-47	4.62687e-44
12	LDHA	14.2863	0.190354	2.66304e-46	2.21851e-43
13	GAPDH	14.0007	0.128377	1.54414e-44	1.1945e-41
14	S100A10	13.876	0.25375	8.85827e-44	6.39567e-41
15	NPM1	-13.4816	-0.0994002	2.00644e-41	1.35811e-38
16	VCAN	12.7396	0.988209	3.56094e-37	2.26853e-34
17	BNIP3	12.3488	0.255623	4.94254e-35	2.97376e-32
18	AK4	11.7141	0.27214	1.07885e-31	6.14946e-29
19	JAG2	11.5836	1.10706	4.99087e-31	2.70256e-28
20	ITGAV	11.4639	0.849213	2.00404e-30	1.03351e-27
21	TMSB10	11.4347	0.140264	2.80603e-30	1.38133e-27
22	TPI1	11.1437	0.125219	7.68687e-29	3.61951e-26
23	PGM1	10.9596	0.279226	5.97616e-28	2.69674e-25
24	SRSF3	-10.9519	-0.0974986	6.50379e-28	2.81744e-25
25	PFKP	10.341	0.305054	4.59794e-25	1.91522e-22
26	UBE2S	-10.235	-0.157066	1.38226e-24	5.54439e-22
27	HIST1H4C	10.1972	0.373125	2.04067e-24	7.89301e-22
28	NRP1	10.1265	1.20251	4.21274e-24	1.57324e-21
29	NRN1	9.89618	0.293665	4.32476e-23	1.56124e-20
30	CCNB1	-9.8308	-0.237727	8.2958e-23	2.89818e-20
31	FAM162A	9.6625	0.166417	4.35123e-22	1.47262e-19
32	VAV2	9.59585	1.15246	8.32297e-22	2.73145e-19
33	HSP90AB1	-9.42691	-0.0575411	4.22346e-21	1.3453e-18
34	RFLNB	9.42266	0.213703	4.39788e-21	1.36083e-18
35	TOP1	-9.35642	-0.119815	8.24843e-21	2.4814e-18
36	C4orf3	9.28339	0.181611	1.64175e-20	4.80545e-18
37	KCNJ8	9.26237	1.08563	1.99937e-20	5.67182e-18
38	BNIP3L	9.2601	0.311665	2.04249e-20	5.67182e-18
39	GUK1	9.1435	0.117577	6.0461e-20	1.63698e-17
40	CCT5	-9.02978	-0.0914711	1.72018e-19	4.54378e-17
41	HLA-A	8.94472	0.165085	3.72908e-19	9.6157e-17
42	TNFRSF21	8.90618	0.997921	5.2819e-19	1.3303e-16
43	P4HA1	8.872	0.251878	7.18421e-19	1.7683e-16
44	UCHL1	8.77223	0.155244	1.75167e-18	4.21569e-16
45	CDC20	-8.73857	-0.243461	2.36075e-18	5.55803e-16
46	RMRP	-8.71631	-0.317548	2.87423e-18	6.62296e-16
47	ANXA2	8.68751	0.179347	3.70474e-18	8.35882e-16
48	STC1	8.65288	1.62272	5.0217e-18	1.1099e-15
49	PTGES3	-8.52489	-0.0633033	1.5296e-17	3.3131e-15
50	CST3	8.45974	0.169312	2.67982e-17	5.69068e-15
51	PLOD2	8.43445	0.245787	3.3275e-17	6.93016e-15
52	MCM5	8.32292	0.186657	8.58239e-17	1.75372e-14
53	ENO1	8.26569	0.0693559	1.38894e-16	2.7856e-14
54	DLGAP5	-8.24147	-0.210577	1.70106e-16	3.34953e-14
55	GSTM3	8.19299	0.16464	2.54819e-16	4.92802e-14
56	SFPQ	-8.09175	-0.0968926	5.8812e-16	1.11743e-13
57	HIST1H3B	8.06478	0.277945	7.33653e-16	1.36991e-13
58	HMGB1	-8.04703	-0.0397484	8.48255e-16	1.55705e-13
59	NME4	8.0314	0.114997	9.63629e-16	1.73935e-13
60	SPRY1	8.00127	0.280159	1.23139e-15	2.14549e-13
61	HIST2H2AC	8.00094	0.287087	1.23476e-15	2.14549e-13
62	CCT4	-7.99962	-0.0635934	1.24807e-15	2.14549e-13
63	GADD45GIP1	-7.98126	-0.0839448	1.44841e-15	2.45099e-13
64	NUCKS1	-7.86604	-0.0552619	3.66036e-15	6.09872e-13
65	CHORDC1	-7.85434	-0.14478	4.01886e-15	6.59459e-13
66	CCT3	-7.77716	-0.062981	7.41702e-15	1.1989e-12
67	SNRPD1	-7.70194	-0.0635386	1.34019e-14	2.13445e-12
68	CCT2	-7.69483	-0.07044	1.41686e-14	2.22385e-12
69	U2SURP	-7.64799	-0.0963927	2.04151e-14	3.15851e-12
70	NCL	-7.63362	-0.0693794	2.28252e-14	3.48164e-12
71	SMS	7.60419	0.125113	2.86692e-14	4.31233e-12
72	PFKL	7.56448	0.250578	3.89433e-14	5.77748e-12
73	HIST1H1C	7.50341	0.251953	6.21782e-14	9.09987e-12
74	NEAT1	7.44855	0.166786	9.43737e-14	1.36276e-11
75	SELENOM	7.4037	0.203769	1.32444e-13	1.88733e-11
76	FLNA	7.35723	0.3062	1.8776e-13	2.64084e-11
77	CD63	7.35527	0.115366	1.90547e-13	2.64568e-11
78	EIF4A1	-7.35131	-0.057358	1.96274e-13	2.69069e-11
79	S100A11	7.32241	0.160192	2.43548e-13	3.2722e-11
80	CD99	7.32176	0.124111	2.44735e-13	3.2722e-11
81	PDCD5	-7.31953	-0.0763413	2.48837e-13	3.28647e-11
82	HEY1	7.30222	0.177365	2.83067e-13	3.69351e-11
83	HLA-C	7.29639	0.131058	2.95598e-13	3.8111e-11
84	TCEAL9	7.2685	0.134774	3.63492e-13	4.63131e-11
85	RPN2	7.26035	0.120243	3.86079e-13	4.8619e-11
86	VKORC1	7.25656	0.135061	3.97057e-13	4.94267e-11
87	NEFL	7.23512	0.281554	4.65109e-13	5.72402e-11
88	NOL7	-7.23349	-0.103451	4.70751e-13	5.72836e-11
89	CKS2	-7.2248	-0.132786	5.01828e-13	6.03867e-11
90	GSTP1	7.21351	0.0832174	5.45271e-13	6.48933e-11
91	PRMT1	-7.20458	-0.132012	5.8222e-13	6.85374e-11
92	PGAM1	7.19901	0.0931591	6.06526e-13	7.06309e-11
93	GNAS	7.18703	0.0828348	6.6214e-13	7.62869e-11
94	HIST1H1E	7.159	0.244914	8.12682e-13	9.26457e-11
95	EIF2S2	-7.14772	-0.0667668	8.82336e-13	9.95385e-11
96	PRPF4B	-7.08109	-0.122637	1.43027e-12	1.59689e-10
97	DHFR	7.07654	0.112172	1.478e-12	1.63334e-10
98	HSP90AA1	-7.004	-0.0310066	2.4876e-12	2.72128e-10
99	CENPF	-6.9557	-0.0977395	3.50818e-12	3.79936e-10
100	BIRC5	-6.94568	-0.128147	3.76635e-12	4.03857e-10
101	OAZ1	-6.93825	-0.0409952	3.96998e-12	4.21519e-10
102	DNAJC8	-6.92534	-0.04967	4.34941e-12	4.57321e-10
103	SERBP1	-6.91251	-0.0415938	4.76147e-12	4.95833e-10
104	MRPL21	-6.88234	-0.139169	5.88783e-12	6.07287e-10
105	MYC	6.88023	0.198815	5.97542e-12	6.10508e-10
106	RSL1D1	-6.878	-0.0787256	6.06969e-12	6.14343e-10
107	EEF1A2	6.85863	0.429816	6.95252e-12	6.97183e-10
108	GPI	6.83134	0.107106	8.41273e-12	8.35871e-10
109	HNRNPM	-6.81173	-0.0446326	9.64336e-12	9.49432e-10
110	DDX5	-6.79469	-0.0737856	1.08545e-11	1.05905e-09
111	ACTB	6.78979	0.0778458	1.12295e-11	1.08585e-09
112	MTFP1	6.78154	0.177917	1.18904e-11	1.13958e-09
113	MRPL1	-6.76815	-0.135561	1.30444e-11	1.23921e-09
114	PTTG1	-6.75703	-0.115242	1.40851e-11	1.32645e-09
115	NDRG1	6.73036	0.321134	1.6924e-11	1.58006e-09
116	APRT	-6.68156	-0.0580788	2.36407e-11	2.18828e-09
117	SLC25A1	6.65754	0.161141	2.7845e-11	2.55561e-09
118	PRKDC	6.65235	0.0862445	2.8845e-11	2.62514e-09
119	PCYOX1	6.64984	0.199419	2.93403e-11	2.64796e-09
120	PDK1	6.64021	0.281735	3.1324e-11	2.80363e-09
121	STC2	6.62484	0.3095	3.47636e-11	3.08598e-09
122	ILF3	-6.58266	-0.0844682	4.62113e-11	4.06885e-09
123	CARHSP1	6.57749	0.146183	4.78461e-11	4.17881e-09
124	TPX2	-6.57029	-0.112915	5.02184e-11	4.35093e-09
125	SEC61G	6.56615	0.0912547	5.16316e-11	4.43785e-09
126	GNL3	-6.55248	-0.104417	5.65896e-11	4.82572e-09
127	PSMC6	-6.51893	-0.139123	7.08123e-11	5.99138e-09
128	SET	-6.51715	-0.037132	7.16535e-11	6.01557e-09
129	OLFM1	6.51432	0.320982	7.30199e-11	6.08312e-09
130	HIST2H2AA4	6.50846	0.299446	7.59227e-11	6.27667e-09
131	C9orf16	6.49122	0.132136	8.51423e-11	6.98553e-09
132	COX6A1	6.48739	0.0815583	8.73363e-11	7.11167e-09
133	HLA-B	6.47927	0.150478	9.21656e-11	7.4489e-09
134	BEX3	6.473	0.0826294	9.60747e-11	7.70733e-09
135	CCT6A	-6.4326	-0.061433	1.25442e-10	9.98928e-09
136	HNRNPR	-6.41568	-0.0663528	1.40193e-10	1.10824e-08
137	DDIT4	6.40943	0.256132	1.46061e-10	1.14626e-08
138	HIST1H2AG	6.40515	0.273264	1.50226e-10	1.17047e-08
139	EXO1	6.376	0.178101	1.81768e-10	1.40611e-08
140	FBXO5	6.35904	0.175909	2.03024e-10	1.5594e-08
141	HSP90B1	6.3297	0.0965969	2.45645e-10	1.87347e-08
142	NXPH4	6.30408	0.314733	2.89911e-10	2.19562e-08
143	BEX2	6.28285	0.111739	3.32414e-10	2.50003e-08
144	HIST2H4B	6.24148	0.304113	4.3345e-10	3.23742e-08
145	PFN1	6.22896	0.0676702	4.69548e-10	3.48302e-08
146	PRR34-AS1	6.21552	0.210423	5.11565e-10	3.76888e-08
147	FTH1	6.20101	0.070738	5.61021e-10	4.10531e-08
148	EIF3K	-6.19378	-0.0847477	5.8738e-10	4.26935e-08
149	CCND1	6.18534	0.482663	6.19706e-10	4.47427e-08
150	RBM8A	-6.18386	-0.0591573	6.25539e-10	4.48648e-08
151	PSMD8	-6.17636	-0.0869709	6.5598e-10	4.67386e-08
152	DDT	6.17426	0.0874877	6.64736e-10	4.70529e-08
153	EIF3G	-6.14404	-0.0889212	8.04481e-10	5.65749e-08
154	NACA	-6.14073	-0.0313015	8.21414e-10	5.7393e-08
155	NME3	6.12351	0.138305	9.15359e-10	6.3547e-08
156	PCSK1N	6.11414	0.179858	9.70814e-10	6.69676e-08
157	C1QBP	-6.10678	-0.0484981	1.01661e-09	6.96828e-08
158	LRATD2	6.08249	0.234519	1.1833e-09	8.05987e-08
159	HMGB2	-6.07774	-0.0991217	1.21885e-09	8.25009e-08
160	DPYSL4	6.06644	0.384031	1.30776e-09	8.7969e-08
161	RAN	-6.05321	-0.0376942	1.41989e-09	9.49221e-08
162	H3F3B	-6.04999	-0.0490262	1.44858e-09	9.62464e-08
163	ARPC2	6.03237	0.0838067	1.61572e-09	1.06697e-07
164	EIF4G2	-6.01095	-0.0596717	1.84435e-09	1.21057e-07
165	PFDN2	-5.98437	-0.0810018	2.17228e-09	1.41722e-07
166	MORC4	5.96432	0.180249	2.45653e-09	1.59307e-07
167	SLIT2	5.96261	0.197657	2.48234e-09	1.60022e-07
168	BEX4	5.9488	0.120775	2.70116e-09	1.73098e-07
169	ILF2	-5.94583	-0.0680035	2.75061e-09	1.7523e-07
170	SRSF5	-5.94413	-0.0895175	2.77932e-09	1.76024e-07
171	MRPL51	-5.93483	-0.0598682	2.94147e-09	1.8521e-07
172	SRSF2	-5.92619	-0.0731371	3.10043e-09	1.9409e-07
173	BRI3BP	5.91762	0.143143	3.2663e-09	2.02959e-07
174	ZC3H13	-5.91695	-0.140926	3.27957e-09	2.02959e-07
175	MAP1B	5.90515	0.184205	3.52317e-09	2.16795e-07
176	CLSPN	5.89935	0.111888	3.64943e-09	2.23295e-07
177	PCNA	5.89751	0.112959	3.69021e-09	2.24522e-07
178	HOXA9	-5.89472	-0.141826	3.75308e-09	2.27072e-07
179	NENF	5.88	0.0937278	4.10272e-09	2.46847e-07
180	KTN1	5.87493	0.0727022	4.23026e-09	2.53115e-07
181	GPATCH4	-5.87321	-0.0942493	4.27445e-09	2.54353e-07
182	EEF1E1	-5.85475	-0.0923398	4.77726e-09	2.8272e-07
183	TMBIM6	5.84651	0.0845313	5.01988e-09	2.95464e-07
184	CENPE	-5.84387	-0.162682	5.10019e-09	2.98568e-07
185	BRCA1	5.82222	0.133341	5.80726e-09	3.38133e-07
186	EIF3J	-5.80597	-0.0911654	6.39947e-09	3.70622e-07
187	NMT1	-5.80041	-0.102251	6.6153e-09	3.81083e-07
188	MGST3	5.78365	0.101632	7.30953e-09	4.18847e-07
189	BCLAF1	-5.78041	-0.0659208	7.45203e-09	4.24766e-07
190	PSMD7	-5.76334	-0.0777048	8.24657e-09	4.67593e-07
191	SSBP1	-5.76095	-0.0456197	8.36414e-09	4.7179e-07
192	RPF2	-5.75008	-0.0998533	8.92013e-09	5.00544e-07
193	MYBL2	5.7307	0.101147	1.00019e-08	5.58356e-07
194	DDX1	-5.71321	-0.0465529	1.10864e-08	6.15722e-07
195	ODC1	-5.70593	-0.0980967	1.15711e-08	6.3936e-07
196	PABPC1	5.7013	0.0692455	1.18895e-08	6.53622e-07
197	TOMM6	-5.67674	-0.066059	1.37284e-08	7.509e-07
198	GNG4	5.65728	0.163102	1.53794e-08	8.36977e-07
199	KCTD12	5.65019	0.446246	1.6027e-08	8.67864e-07
200	MZT2A	5.63425	0.101463	1.75825e-08	9.47356e-07
201	GRINA	5.6234	0.179742	1.8724e-08	1.00386e-06
202	MSRB2	5.61339	0.204847	1.98395e-08	1.05843e-06
203	SNHG6	5.60028	0.0746942	2.1401e-08	1.13614e-06
204	TIMM13	-5.59573	-0.0551309	2.19694e-08	1.16063e-06
205	SNHG9	5.5934	0.10632	2.22663e-08	1.1706e-06
206	TSPO	5.59198	0.0876347	2.24493e-08	1.17452e-06
207	MYL6	5.55169	0.0797879	2.82917e-08	1.47307e-06
208	BTF3	-5.53581	-0.0279441	3.09789e-08	1.60527e-06
209	RRM2	5.52844	0.127228	3.23085e-08	1.66619e-06
210	B2M	5.52034	0.0993055	3.3835e-08	1.73665e-06
211	GCLM	-5.49743	-0.132439	3.85371e-08	1.96866e-06
212	FADS1	5.49297	0.146756	3.95229e-08	2.00954e-06
213	FTL	5.48636	0.0743781	4.10305e-08	2.07645e-06
214	ANKZF1	5.48465	0.226984	4.14283e-08	2.08122e-06
215	CDK1	5.48431	0.117505	4.15091e-08	2.08122e-06
216	GSPT1	-5.4824	-0.0787297	4.19586e-08	2.09406e-06
217	EIF3E	-5.44842	-0.0548701	5.08204e-08	2.5247e-06
218	SUMO2	-5.44625	-0.0336948	5.14418e-08	2.5439e-06
219	MRPS24	-5.4304	-0.0728289	5.62281e-08	2.76795e-06
220	DYNLL1	-5.42889	-0.0420388	5.67067e-08	2.77888e-06
221	CYB5R3	5.42161	0.112297	5.90641e-08	2.88137e-06
222	ATP5MD	5.41685	0.0623078	6.06567e-08	2.94579e-06
223	SNRPE	-5.41061	-0.0393138	6.28112e-08	3.03681e-06
224	PSMC1	-5.40933	-0.0992176	6.32615e-08	3.04498e-06
225	MAGOH	-5.39823	-0.108998	6.73e-08	3.22504e-06
226	MYH9	5.38614	0.139382	7.1988e-08	3.43449e-06
227	RBPJ	5.38322	0.106587	7.31633e-08	3.47526e-06
228	DDX39A	-5.38175	-0.11035	7.37638e-08	3.48848e-06
229	UBA1	5.37957	0.0941026	7.46624e-08	3.51563e-06
230	STIP1	-5.36191	-0.079519	8.23452e-08	3.8606e-06
231	CLU	5.36026	0.28237	8.3104e-08	3.87938e-06
232	TMSB15A	5.35779	0.192112	8.42462e-08	3.91582e-06
233	NDUFB10	5.35354	0.0619307	8.62507e-08	3.99186e-06
234	EIF1	-5.35013	-0.0268146	8.78904e-08	4.05044e-06
235	ADAMTS1	5.34835	0.276258	8.87579e-08	4.07309e-06
236	HSPH1	-5.32528	-0.0749124	1.00796e-07	4.60599e-06
237	ZMYND19	5.3225	0.126543	1.02349e-07	4.65732e-06
238	CCAR1	-5.31818	-0.0761706	1.04809e-07	4.7493e-06
239	POLR3K	5.30032	0.0950073	1.15597e-07	5.21632e-06
240	CENPW	-5.2959	-0.0767933	1.18429e-07	5.32193e-06
241	STRAP	-5.28761	-0.0838152	1.23926e-07	5.54596e-06
242	MRPL3	-5.28257	-0.0795137	1.27382e-07	5.67716e-06
243	MZT2B	5.28166	0.0662591	1.28021e-07	5.68225e-06
244	NDUFA1	5.25955	0.0746777	1.44412e-07	6.3836e-06
245	P4HA2	5.2567	0.297072	1.46663e-07	6.45675e-06
246	RRAGA	5.24498	0.138039	1.56298e-07	6.85304e-06
247	NUDC	-5.21293	-0.062343	1.85885e-07	8.11746e-06
248	MRPS9	-5.20738	-0.129641	1.91521e-07	8.33002e-06
249	TYMS	5.20574	0.0922239	1.9322e-07	8.37029e-06
250	TMEM45A	5.19079	0.385861	2.09403e-07	9.03518e-06
251	ZRANB2	-5.18654	-0.0772172	2.14232e-07	9.20689e-06
252	METRN	5.18025	0.197669	2.21585e-07	9.48526e-06
253	TAF7	-5.16884	-0.174248	2.3555e-07	1.00433e-05
254	SON	-5.16474	-0.0498176	2.4077e-07	1.02108e-05
255	MXI1	5.16428	0.155727	2.41364e-07	1.02108e-05
256	IRF2BP2	5.15594	0.120087	2.52359e-07	1.06344e-05
257	SLC2A1	5.13871	0.191478	2.7663e-07	1.1612e-05
258	ANP32E	-5.13652	-0.0699237	2.7988e-07	1.17031e-05
259	TXNL1	-5.13011	-0.12724	2.89573e-07	1.20618e-05
260	RANBP1	-5.12652	-0.0340233	2.95145e-07	1.22468e-05
261	RBMX	-5.12132	-0.0513859	3.03406e-07	1.25364e-05
262	SH3BGRL3	5.12068	0.134024	3.04439e-07	1.25364e-05
263	LARP6	5.09644	0.119976	3.46107e-07	1.41982e-05
264	MRPL42	-5.08891	-0.0968468	3.60126e-07	1.47176e-05
265	NAXE	5.06925	0.0935665	3.99389e-07	1.62608e-05
266	PRDX2	5.06258	0.0634608	4.13623e-07	1.67773e-05
267	CELF2	5.05256	0.470122	4.35923e-07	1.76158e-05
268	NSA2	-5.05046	-0.0483045	4.40747e-07	1.77446e-05
269	C4orf48	5.03406	0.0906927	4.80196e-07	1.92612e-05
270	ARF5	5.01918	0.139373	5.18923e-07	2.07378e-05
271	LY6E	5.0181	0.105942	5.21845e-07	2.07779e-05
272	JPH1	4.99485	0.214089	5.88824e-07	2.33589e-05
273	UQCR11	4.98954	0.061745	6.05229e-07	2.3922e-05
274	TTC3	4.98657	0.0827048	6.14614e-07	2.42046e-05
275	PDPN	4.98577	0.162421	6.17166e-07	2.42171e-05
276	HK2	4.97016	0.218924	6.68961e-07	2.61547e-05
277	PLS3	4.95354	0.0907018	7.28766e-07	2.83904e-05
278	MRPS34	4.94646	0.0625489	7.55751e-07	2.93362e-05
279	NFIC	4.9357	0.131067	7.98625e-07	3.08897e-05
280	LNPK	4.92972	0.157824	8.23457e-07	3.17368e-05
281	HNRNPC	-4.92505	-0.0170313	8.43408e-07	3.23905e-05
282	DYNC1H1	4.92215	0.0796766	8.56e-07	3.27579e-05
283	MAGED1	4.91853	0.112311	8.71975e-07	3.32517e-05
284	BCAP31	4.90901	0.0844419	9.15389e-07	3.47848e-05
285	KIF5B	-4.89815	-0.0787808	9.67432e-07	3.66339e-05
286	SPTBN1	4.89147	0.117659	1.00085e-06	3.77673e-05
287	HMGB3	-4.88956	-0.0987823	1.01063e-06	3.8004e-05
288	ARF1	-4.88561	-0.0539635	1.03111e-06	3.86399e-05
289	MRPL13	-4.86504	-0.0995089	1.14433e-06	4.27348e-05
290	AKR1B1	4.85035	0.103811	1.23247e-06	4.58681e-05
291	DUT	4.8398	0.0732471	1.29972e-06	4.82053e-05
292	TBL1X	4.82423	0.124981	1.40542e-06	5.19476e-05
293	LTV1	-4.82145	-0.0923578	1.42515e-06	5.24979e-05
294	RAB9A	4.81791	0.14987	1.45069e-06	5.32576e-05
295	SLC38A1	4.81418	0.113552	1.47807e-06	5.40794e-05
296	NDUFV2	-4.81007	-0.0947492	1.50878e-06	5.50171e-05
297	PA2G4	-4.80833	-0.0311067	1.52194e-06	5.53107e-05
298	LDOC1	4.80657	0.222256	1.53541e-06	5.54677e-05
299	NEIL1	4.80643	0.292891	1.5365e-06	5.54677e-05
300	PDXP	4.80567	0.120885	1.54235e-06	5.5494e-05
301	POLR2J3	4.80298	0.0717193	1.56323e-06	5.60587e-05
302	TMEM246	4.80162	0.24138	1.57391e-06	5.62554e-05
303	RFC2	4.79407	0.127009	1.6343e-06	5.82221e-05
304	PPDPF	4.79148	0.0936096	1.65556e-06	5.87337e-05
305	EIF5	-4.791	-0.0576173	1.65951e-06	5.87337e-05
306	CYCS	-4.7895	-0.0464426	1.672e-06	5.89829e-05
307	SAE1	-4.78721	-0.120136	1.69116e-06	5.94653e-05
308	ALDH18A1	4.77275	0.128128	1.8173e-06	6.36938e-05
309	PSMB1	-4.7699	-0.0414819	1.84316e-06	6.43917e-05
310	PSMB6	-4.75208	-0.0662379	2.01331e-06	6.99818e-05
311	HK1	4.7518	0.131617	2.0161e-06	6.99818e-05
312	MTR	4.7484	0.0986609	2.05029e-06	7.0716e-05
313	ADAM15	4.7484	0.20577	2.05031e-06	7.0716e-05
314	S100A4	4.74366	1.29952	2.09892e-06	7.21629e-05
315	SFRP1	4.73812	0.145679	2.15706e-06	7.39271e-05
316	SSB	-4.72998	-0.0473205	2.24545e-06	7.67137e-05
317	WDR44	4.72716	0.12524	2.27683e-06	7.7541e-05
318	IPO5	-4.72451	-0.103428	2.30676e-06	7.82123e-05
319	MRPS15	-4.72413	-0.0941615	2.31098e-06	7.82123e-05
320	CWC15	-4.72004	-0.0815708	2.35797e-06	7.94382e-05
321	HSPA4	-4.71939	-0.078641	2.36548e-06	7.94382e-05
322	PRDX1	-4.71876	-0.0299224	2.37286e-06	7.94382e-05
323	PSMD12	-4.71844	-0.072534	2.37654e-06	7.94382e-05
324	DCAF13	-4.69921	-0.112958	2.61163e-06	8.70276e-05
325	PIM3	4.69542	0.121343	2.66059e-06	8.8387e-05
326	FKBP8	4.69295	0.101106	2.69295e-06	8.91887e-05
327	NARS	-4.68607	-0.0805717	2.78502e-06	9.19566e-05
328	CKLF	4.6851	0.0985623	2.79818e-06	9.21102e-05
329	AP2S1	-4.68282	-0.0656496	2.82954e-06	9.28604e-05
330	TRIM28	-4.68087	-0.0712385	2.85662e-06	9.34658e-05
331	TPRKB	-4.67996	-0.105778	2.86929e-06	9.35978e-05
332	NCAPD2	-4.67717	-0.124202	2.90858e-06	9.45945e-05
333	CDT1	4.67318	0.104871	2.96578e-06	9.61658e-05
334	HPRT1	4.67183	0.0892948	2.98528e-06	9.65092e-05
335	HIST2H2BF	4.67071	0.220565	3.00155e-06	9.67412e-05
336	HMMR	-4.67011	-0.156515	3.01032e-06	9.67412e-05
337	MRPL54	-4.66425	-0.0847201	3.09752e-06	9.92489e-05
338	TAGLN2	4.662	0.0855681	3.13155e-06	0.000100043
339	MSX2	4.66002	0.213372	3.16181e-06	0.000100713
340	SPDL1	-4.6586	-0.0940916	3.18364e-06	0.000101111
341	PPIA	4.65003	0.0509231	3.31893e-06	0.000105099
342	FOXRED2	4.64505	0.119641	3.39994e-06	0.000107351
343	MPG	4.6375	0.119923	3.52657e-06	0.000111025
344	AURKAIP1	-4.63126	-0.0520774	3.63449e-06	0.000114091
345	DDX21	-4.62455	-0.0553462	3.75421e-06	0.000117509
346	DNAJA1	-4.61637	-0.0527135	3.90511e-06	0.000121807
347	HIST1H2AC	4.6159	0.238201	3.91403e-06	0.000121807
348	RALGDS	4.61454	0.166946	3.93969e-06	0.000122255
349	C1D	-4.6086	-0.139702	4.05386e-06	0.000125307
350	RTL8A	4.60812	0.121059	4.06327e-06	0.000125307
351	EGLN1	4.60763	0.107557	4.07277e-06	0.000125307
352	JUN	4.60596	0.108479	4.10576e-06	0.000125964
353	NAP1L1	4.60506	0.055457	4.12342e-06	0.000126149
354	NINJ1	4.59591	0.210263	4.30871e-06	0.000131446
355	SDF2L1	4.59471	0.0902655	4.33355e-06	0.000131832
356	IARS2	4.58738	0.0843071	4.48847e-06	0.000135911
357	MRPL22	-4.5866	-0.0983811	4.50525e-06	0.000135911
358	TCEAL4	4.5866	0.0650286	4.50528e-06	0.000135911
359	MSH6	4.58465	0.100024	4.54748e-06	0.000136803
360	ATP1B1	4.5777	0.189254	4.70112e-06	0.000141034
361	WDR34	4.57691	0.112804	4.71902e-06	0.00014118
362	SMNDC1	-4.57605	-0.122162	4.73839e-06	0.000141368
363	AL035425.3	4.57369	0.128691	4.79207e-06	0.000142577
364	LRFN4	4.56061	0.236927	5.10042e-06	0.000151336
365	SAMD1	4.55537	0.107224	5.2293e-06	0.000154624
366	HNRNPU	-4.55495	-0.0475198	5.23981e-06	0.000154624
367	RSL24D1	-4.55128	-0.0899111	5.33212e-06	0.000156546
368	NT5DC2	4.55121	0.0781458	5.33383e-06	0.000156546
369	RAD23A	-4.54897	-0.0798817	5.391e-06	0.000157796
370	CA9	4.53614	0.509057	5.72937e-06	0.000166999
371	EMP3	4.53588	0.159551	5.73626e-06	0.000166999
372	HNRNPA3	-4.53514	-0.0414143	5.75642e-06	0.000167137
373	XBP1	4.53397	0.117104	5.78865e-06	0.000167623
374	TMEM106C	4.52865	0.094765	5.93623e-06	0.000171438
375	MED6	-4.525	-0.129554	6.03958e-06	0.000173959
376	USP11	4.5215	0.159886	6.14018e-06	0.000176388
377	ABCE1	-4.51709	-0.0899995	6.26958e-06	0.000179628
378	BUB3	4.51641	0.0754995	6.2896e-06	0.000179664
379	FBLN1	4.51593	0.189481	6.30399e-06	0.000179664
380	XPNPEP1	4.512	0.211626	6.42205e-06	0.000182548
381	FUT11	4.50073	0.226206	6.77205e-06	0.000191993
382	PNN	-4.49776	-0.0642406	6.86734e-06	0.000194186
383	MCM4	4.49515	0.0769678	6.95199e-06	0.000196068
384	TCAF1	4.489	0.0964062	7.15573e-06	0.00020129
385	MRPL17	4.48679	0.0903731	7.23027e-06	0.00020286
386	SMIM26	-4.48591	-0.0972206	7.26024e-06	0.000203174
387	FKBP10	4.4811	0.150405	7.42579e-06	0.000207271
388	ACIN1	-4.4768	-0.0796134	7.57688e-06	0.000210945
389	HES4	4.45945	0.0929274	8.21703e-06	0.000228181
390	YARS	-4.45599	-0.0974549	8.35055e-06	0.000230735
391	PDIA3	4.45597	0.0925388	8.35161e-06	0.000230735
392	HIST2H2AB	4.44969	0.395026	8.59928e-06	0.000236973
393	BEX1	4.44766	0.0995646	8.68109e-06	0.00023862
394	KRT10	-4.4463	-0.086459	8.73626e-06	0.000239494
395	CRELD2	4.44579	0.110551	8.75713e-06	0.000239494
396	NCAPG	-4.44452	-0.113338	8.80881e-06	0.000240301
397	MAP2K2	-4.44281	-0.0978099	8.87914e-06	0.000241611
398	BUB1	-4.43676	-0.141125	9.13219e-06	0.000247874
399	BZW1	-4.43422	-0.0673681	9.24056e-06	0.000250188
400	PDK3	4.41719	0.148097	9.99909e-06	0.00027005
401	MRPL52	-4.41601	-0.0694943	1.00539e-05	0.000270854
402	TUBA1A	4.40304	0.128408	1.06744e-05	0.000286857
403	MT2A	4.38993	0.134901	1.13386e-05	0.000303954
404	ACTR2	4.38229	0.0778193	1.17439e-05	0.000313781
405	RUVBL1	-4.38193	-0.0740711	1.17632e-05	0.000313781
406	NPDC1	4.3789	0.203936	1.19283e-05	0.000317403
407	CWC27	-4.37699	-0.1141	1.2033e-05	0.000319405
408	CDK5	4.36549	0.162806	1.26836e-05	0.000335853
409	POLR2K	-4.36254	-0.081858	1.28561e-05	0.00033959
410	HIST1H4H	4.35949	0.27369	1.30367e-05	0.000343522
411	DNAJC7	-4.34847	-0.0699992	1.37091e-05	0.000360364
412	MRPL20	-4.34092	-0.0528669	1.41885e-05	0.000370826
413	SYNCRIP	-4.34018	-0.0609915	1.42367e-05	0.000370826
414	HSPE1	-4.34011	-0.0312944	1.42411e-05	0.000370826
415	LSM7	-4.34006	-0.0491176	1.42441e-05	0.000370826
416	LGALS3BP	4.3252	0.257502	1.52396e-05	0.00039579
417	PARVB	4.32371	0.139964	1.53429e-05	0.00039752
418	MRPS36	-4.3214	-0.0962467	1.55042e-05	0.000400741
419	TMA7	4.31699	0.0490143	1.58173e-05	0.00040786
420	UBTF	-4.31369	-0.087631	1.60553e-05	0.000413013
421	TPD52	4.30923	0.134706	1.63822e-05	0.000420424
422	ST13	4.29307	0.0574899	1.7622e-05	0.000451174
423	IRX3	4.28122	0.258136	1.85874e-05	0.000474768
424	TLE5	4.28008	0.116447	1.8683e-05	0.000475986
425	PSMD14	-4.27937	-0.0725305	1.87419e-05	0.000475986
426	PSMA6	-4.27908	-0.0637789	1.87669e-05	0.000475986
427	LSM6	-4.27111	-0.0970595	1.94502e-05	0.000492162
428	PRC1	-4.26799	-0.0796801	1.9724e-05	0.000497929
429	CSNK2B	4.26535	0.0735069	1.99593e-05	0.000502696
430	TRIR	4.26214	0.0653129	2.0248e-05	0.000508783
431	EXT1	4.2598	0.192782	2.04606e-05	0.000512935
432	AKAP1	4.25898	0.099106	2.05366e-05	0.000513653
433	SUGT1	-4.25465	-0.0888112	2.09376e-05	0.000522475
434	NDUFAB1	-4.25344	-0.0532719	2.10511e-05	0.000524101
435	SOX12	4.25238	0.121404	2.11511e-05	0.000525381
436	NUBP2	4.24813	0.100513	2.15564e-05	0.000534223
437	C19orf53	-4.24564	-0.0404192	2.17967e-05	0.000538946
438	LSM10	-4.24399	-0.113704	2.19576e-05	0.000541689
439	RPP21	-4.2424	-0.0966834	2.21139e-05	0.000544303
440	KCNQ2	4.23757	0.117559	2.25955e-05	0.000554896
441	SLC29A1	4.23141	0.189003	2.32228e-05	0.000569011
442	ARHGDIG	4.22721	0.201823	2.36603e-05	0.000578423
443	ITM2C	4.22615	0.278234	2.37727e-05	0.00057986
444	CTNNB1	4.22269	0.0997648	2.41409e-05	0.000587518
445	PRELID1	-4.21952	-0.0269454	2.44824e-05	0.000594495
446	GRN	4.21834	0.129659	2.4611e-05	0.000596281
447	SHTN1	4.21478	0.120543	2.50016e-05	0.000604392
448	PSMA2	-4.20504	-0.0481826	2.61036e-05	0.000629625
449	CCNC	-4.20404	-0.110102	2.62189e-05	0.000631
450	UQCRFS1	-4.19452	-0.0539733	2.73451e-05	0.000656646
451	HSPA5	4.19248	0.0763739	2.75926e-05	0.000661123
452	SVIP	4.18549	0.104579	2.84558e-05	0.0006803
453	TIMM44	-4.17995	-0.0794694	2.91578e-05	0.000695549
454	HOTAIRM1	-4.17691	-0.111117	2.95495e-05	0.000703344
455	YBX3	4.1754	0.0612774	2.97464e-05	0.000706477
456	MRPS10	-4.16842	-0.0871959	3.06723e-05	0.000726873
457	TMEM14B	4.16401	0.0862988	3.12711e-05	0.000738286
458	RIMKLA	4.16387	0.36174	3.12903e-05	0.000738286
459	PNO1	-4.16328	-0.104686	3.13705e-05	0.000738572
460	THRAP3	-4.16052	-0.057367	3.17525e-05	0.000745943
461	FAM210B	4.151	0.108343	3.31019e-05	0.000775959
462	MRPL32	-4.1448	-0.107675	3.40117e-05	0.000795565
463	RNF187	4.14077	0.0786217	3.46145e-05	0.000807921
464	SUB1	-4.13546	-0.0359364	3.54248e-05	0.000825055
465	EGLN3	4.1333	0.258625	3.57592e-05	0.000831057
466	ASAP1	4.13166	0.133934	3.60146e-05	0.000835199
467	ARFGEF3	4.12954	0.42859	3.63493e-05	0.00084116
468	CTXN1	4.12574	0.263418	3.69546e-05	0.000853344
469	SQLE	4.12113	0.100797	3.77011e-05	0.000866917
470	HSPA9	-4.12113	-0.062299	3.77025e-05	0.000866917
471	CCT7	-4.11707	-0.0392135	3.83711e-05	0.000878641
472	RACK1	-4.11697	-0.0134571	3.83881e-05	0.000878641
473	MFGE8	4.11634	0.163182	3.84938e-05	0.000878641
474	CSRP2	4.11608	0.0906237	3.85369e-05	0.000878641
475	TUBA1C	-4.11536	-0.0373328	3.86577e-05	0.00087866
476	TMEM97	4.11511	0.105875	3.87e-05	0.00087866
477	TTC1	-4.1135	-0.092967	3.89709e-05	0.000882959
478	KIF4A	-4.10991	-0.121303	3.9582e-05	0.000894932
479	RND3	4.10539	0.175356	4.03628e-05	0.000910686
480	RAB13	4.10473	0.0816626	4.0479e-05	0.000911408
481	FAM98A	-4.10367	-0.099617	4.0664e-05	0.000913674
482	CALD1	4.09962	0.0645416	4.13831e-05	0.000927907
483	TES	4.09707	0.0844665	4.18417e-05	0.000934588
484	UHRF1	4.097	0.101814	4.18537e-05	0.000934588
485	CALM2	-4.09561	-0.0458031	4.21056e-05	0.00093828
486	UBA2	-4.09463	-0.0837735	4.22838e-05	0.000940315
487	CALR	4.09233	0.063331	4.27064e-05	0.000944762
488	STUB1	4.09178	0.0646922	4.28079e-05	0.000944762
489	MRPS18C	-4.09171	-0.0711609	4.2821e-05	0.000944762
490	CCDC59	-4.09164	-0.0854776	4.28327e-05	0.000944762
491	MANF	4.08406	0.0981637	4.42551e-05	0.000974101
492	SNRNP70	-4.0836	-0.0608569	4.43427e-05	0.000974101
493	ANAPC11	4.08203	0.0719585	4.46432e-05	0.000978716
494	RECQL	4.06821	0.107309	4.73763e-05	0.00103654
495	MPST	4.06765	0.0944237	4.74906e-05	0.00103694
496	HIST1H2AH	4.0615	0.244691	4.87594e-05	0.0010625
497	HIST1H2BC	4.05808	0.21628	4.94779e-05	0.001076
498	CFL1	4.05611	0.0489255	4.98967e-05	0.00108293
499	FHL1	4.05435	0.103626	5.02749e-05	0.00108895
500	NPC2	4.05377	0.107313	5.03987e-05	0.00108946
501	SMC1A	4.05091	0.0672708	5.10199e-05	0.00110069
502	CD9	4.04926	0.16981	5.13789e-05	0.00110623
503	NKX2-5	4.04859	0.134936	5.15268e-05	0.00110721
504	POLA2	4.04658	0.152483	5.19703e-05	0.00111453
505	MCM3	4.04098	0.0694844	5.32275e-05	0.00113924
506	GINM1	4.03912	0.105664	5.36523e-05	0.00114606
507	ROMO1	4.03843	0.0564452	5.3809e-05	0.00114715
508	BHLHE41	4.03444	0.388812	5.4732e-05	0.00116246
509	VBP1	-4.0344	-0.0591026	5.47417e-05	0.00116246
510	BCL11A	4.03258	0.134238	5.51685e-05	0.00116923
511	ISCU	-4.02458	-0.127428	5.70777e-05	0.00120564
512	FAM89A	4.02445	0.086202	5.71092e-05	0.00120564
513	LUC7L3	-4.02144	-0.0549548	5.78439e-05	0.00121877
514	SRSF11	-4.02005	-0.0502755	5.81866e-05	0.00122361
515	CALU	4.018	0.0726894	5.86933e-05	0.00123188
516	CTSH	4.01648	0.18422	5.90747e-05	0.00123748
517	IDH2	4.01342	0.186729	5.98446e-05	0.00124954
518	ILF3-DT	-4.01328	-0.113333	5.98808e-05	0.00124954
519	SLC36A4	4.01188	0.129264	6.02383e-05	0.00125458
520	PRRC2C	-4.00388	-0.0275932	6.2312e-05	0.00129528
521	MID1	4.0006	0.129214	6.31826e-05	0.00131086
522	CKS1B	-4.00001	-0.082332	6.3339e-05	0.00131159
523	CKAP4	3.99887	0.0979013	6.36451e-05	0.00131541
524	MTPN	-3.99685	-0.0477453	6.41915e-05	0.00132418
525	TCP1	-3.99582	-0.0365598	6.44701e-05	0.0013274
526	CD151	3.98915	0.109229	6.63119e-05	0.00136273
527	ATP5F1E	3.98686	0.0377619	6.69539e-05	0.00137086
528	MCM10	3.98683	0.0826401	6.69608e-05	0.00137086
529	CDC16	-3.98153	-0.296354	6.84744e-05	0.0013992
530	PRMT5	-3.97728	-0.104345	6.97068e-05	0.0014217
531	TRMT1	-3.97521	-0.159937	7.0316e-05	0.00143143
532	MACF1	3.97079	0.105183	7.16335e-05	0.00145552
533	HSPA14.1	-3.96938	-0.102517	7.20601e-05	0.00146144
534	ASS1	3.96839	0.205758	7.23599e-05	0.00146478
535	NME1	-3.96681	-0.0340565	7.28408e-05	0.00147176
536	ARL4C	3.96614	0.145042	7.30453e-05	0.00147208
537	LARP7	-3.96587	-0.0780016	7.31283e-05	0.00147208
538	BID	3.96272	0.106032	7.41004e-05	0.00148629
539	DIPK1B	3.96269	0.10834	7.41085e-05	0.00148629
540	BBX	3.9605	0.0797952	7.47923e-05	0.00149723
541	SMARCA2	3.95908	0.133423	7.52394e-05	0.0015034
542	CHPF	3.95544	0.213869	7.63931e-05	0.00152364
543	PHF19	3.9541	0.124594	7.68233e-05	0.0015294
544	PXDN	3.95273	0.214138	7.72632e-05	0.00153534
545	RNASEK	3.95151	0.0614997	7.76583e-05	0.00154037
546	COA6	-3.95082	-0.0636177	7.78845e-05	0.00154098
547	PAFAH1B1	-3.95054	-0.098445	7.79741e-05	0.00154098
548	CDCA3	-3.9492	-0.181254	7.84122e-05	0.0015447
549	RABL6	3.9491	0.0663533	7.84471e-05	0.0015447
550	SMU1	-3.94386	-0.0968183	8.018e-05	0.00157595
551	RPA2	3.93701	0.0800778	8.25038e-05	0.00161869
552	OST4	3.93269	0.0618982	8.39988e-05	0.00164504
553	SSU72	-3.93194	-0.0650914	8.42646e-05	0.00164727
554	PSAP	3.93125	0.0956326	8.45043e-05	0.00164898
555	AMOT	3.93061	0.120545	8.47305e-05	0.00165042
556	LDHB	3.92402	0.0428329	8.70827e-05	0.00169234
557	COX6B1	-3.92371	-0.0376767	8.71953e-05	0.00169234
558	MRPS18A	-3.92284	-0.123627	8.75099e-05	0.00169541
559	RIOK1	-3.912	-0.0793393	9.15332e-05	0.00177019
560	LTA4H	3.9102	0.0752218	9.22216e-05	0.00178032
561	GALK1	3.88841	0.144265	0.000100904	0.00194446
562	IDH3B	-3.88046	-0.0884485	0.000104258	0.00200554
563	PLK1	-3.87666	-0.124511	0.0001059	0.00203351
564	PBK	3.87309	0.0832674	0.000107466	0.00205992
565	XRCC5	-3.86546	-0.0378601	0.00011088	0.00212161
566	SYNE2	3.85782	0.120216	0.000114405	0.0021852
567	RBBP8	3.8551	0.0884502	0.000115683	0.00220571
568	VGLL4	3.85048	0.156774	0.000117885	0.00224251
569	EIF1AX	-3.85019	-0.0206802	0.000118027	0.00224251
570	POMP	-3.84932	-0.0377253	0.000118446	0.00224654
571	JUND	3.84079	0.0845416	0.000122641	0.00232203
572	MBD2	-3.83841	-0.137446	0.000123832	0.0023405
573	PPIL4	-3.83661	-0.0866244	0.000124744	0.00235248
574	MCM7	3.83601	0.0567591	0.000125049	0.00235248
575	POU4F1	3.83582	0.185886	0.000125144	0.00235248
576	ISOC2	-3.83545	-0.10199	0.000125335	0.00235248
577	ZDHHC9	3.83468	0.157664	0.000125729	0.0023558
578	PALM2-AKAP2	3.81081	0.113425	0.000138511	0.00259081
579	FAM234A	3.80633	0.140752	0.000141044	0.00263363
580	NDUFA6	3.80442	0.0622503	0.000142136	0.00264945
581	ENPP1	3.80361	0.159949	0.0001426	0.00265354
582	SMC3	-3.80192	-0.034838	0.000143577	0.00266434
583	NSMF	3.80176	0.134294	0.000143673	0.00266434
584	TLN1	3.8008	0.071665	0.000144227	0.00267005
585	UPF3A	-3.79351	-0.202508	0.000148533	0.00274507
586	ZNF703	3.78901	0.0873787	0.000151251	0.00279055
587	CANX	3.78339	0.0656716	0.000154705	0.00284941
588	FEN1	3.76908	0.0822394	0.000163851	0.00301275
589	MAGT1	3.76821	0.0851374	0.000164419	0.00301807
590	IGF1R	3.76159	0.154679	0.000168839	0.00309007
591	PODXL2	3.76141	0.138017	0.000168959	0.00309007
592	ADCK2	3.76106	0.248509	0.000169198	0.00309007
593	BTG3	3.76027	0.106213	0.000169731	0.0030946
594	SSR4	3.7561	0.0693858	0.000172582	0.00314128
595	MORF4L1	-3.75504	-0.0350613	0.000173311	0.00314926
596	CSNK1E	3.75453	0.0611975	0.000173668	0.00315046
597	PRDX5	3.75312	0.070762	0.000174645	0.00316288
598	SLC20A1	3.74756	0.114073	0.000178561	0.00322841
599	MRPS23	-3.74223	-0.0852075	0.000182396	0.00329224
600	HIST1H1D	3.74055	0.218548	0.00018362	0.00330883
601	MAP7D3	3.7328	0.0847819	0.000189366	0.00340669
602	EIF2B3	-3.72118	-0.110304	0.000198294	0.00356139
603	UBE2D3	-3.72052	-0.0424226	0.000198816	0.00356486
604	PSME1	3.70665	0.0963167	0.000210019	0.00375951
605	OBSL1	3.70583	0.150766	0.000210698	0.00376544
606	TTLL7	3.69858	0.242477	0.000216807	0.00386823
607	SLC2A4RG	3.69191	0.217794	0.000222575	0.00396462
608	HMGXB4	3.686	0.0833647	0.000227805	0.00405111
609	RBBP7	3.68515	0.0614202	0.000228572	0.00405808
610	HUWE1	3.68385	0.0767076	0.000229739	0.00407214
611	SNRPF	-3.6825	-0.0214909	0.000230958	0.00408706
612	TMEM18	3.6805	0.0837797	0.000232777	0.00411252
613	ZFR	-3.67355	-0.0723745	0.000239206	0.00421923
614	SNX6	-3.67252	-0.0603916	0.000240172	0.00422621
615	TPGS2	3.67229	0.0917547	0.000240383	0.00422621
616	CENPU	3.66973	0.0830962	0.000242806	0.00426189
617	DPY30	-3.66569	-0.0953203	0.000246671	0.00432273
618	CYBA	3.66453	0.101516	0.000247797	0.00433545
619	MMADHC	-3.66277	-0.0828782	0.000249501	0.00435822
620	NAA38	3.65848	0.0497561	0.000253714	0.00442468
621	NRGN	3.65768	0.136391	0.000254504	0.00443132
622	IRS4	3.65538	0.140937	0.000256805	0.0044642
623	UNG	3.65457	0.113415	0.000257616	0.00447113
624	SYF2	-3.65253	-0.072839	0.000259665	0.00449948
625	VDAC2	-3.64848	-0.0320324	0.000263792	0.00456368
626	OGFR	3.6479	0.112453	0.000264394	0.00456681
627	STX2	3.64647	0.105908	0.000265863	0.00458486
628	COPS9	3.64528	0.0681161	0.000267096	0.0045988
629	PFKFB3	3.64329	0.17205	0.000269179	0.00462233
630	PITHD1	-3.64316	-0.107474	0.000269316	0.00462233
631	ATAD2	3.6414	0.0988014	0.00027116	0.00464662
632	SMC4	-3.63504	-0.0366743	0.000277942	0.00475531
633	GYS1	3.63309	0.139251	0.000280052	0.00478386
634	BCL7C	3.6282	0.0869983	0.000285407	0.00486765
635	ALDOA	3.62223	0.156829	0.000292077	0.00497358
636	ADCY1	3.6193	0.266846	0.000295403	0.00502231
637	MPI	3.61247	0.0814779	0.000303298	0.00514845
638	MRPS7	-3.60755	-0.076576	0.000309105	0.00523882
639	YWHAE	-3.604	-0.0218109	0.000313358	0.00530261
640	EXOSC8	-3.60175	-0.0976386	0.000316085	0.00534041
641	NCAPH2	3.6007	0.122593	0.000317363	0.00535365
642	MRPL4	-3.59962	-0.0580733	0.000318688	0.00536764
643	TNIP1	3.59885	0.132928	0.000319627	0.0053751
644	C11orf58	-3.59764	-0.0378983	0.000321116	0.00539176
645	ARL3	3.59658	0.0692323	0.000322429	0.00540542
646	IQGAP1	3.5849	0.0662831	0.000337212	0.00564453
647	ZNF462	3.58249	0.278595	0.000340334	0.00568799
648	ATP1A1	3.58172	0.0574523	0.000341336	0.00569595
649	G6PC3	3.57841	0.162255	0.00034569	0.00575973
650	ALDOC	3.57735	0.286703	0.000347097	0.00577429
651	NAV1	3.57574	0.179386	0.000349245	0.00579794
652	TK1	3.57548	0.124172	0.000349589	0.00579794
653	GLRX	3.57064	0.243798	0.000356114	0.00589712
654	ATP5IF1	3.56747	0.0355629	0.000360444	0.00595971
655	PYGL	3.5658	0.0686167	0.000362745	0.00598861
656	RAD21	-3.56535	-0.051269	0.000363367	0.00598976
657	SHMT2	3.56361	0.0781799	0.000365784	0.0060147
658	SLTM	-3.56347	-0.0801219	0.000365991	0.0060147
659	SLC25A6	-3.56281	-0.0330953	0.000366911	0.00602067
660	MGAT5	3.55747	0.227843	0.000374443	0.00613497
661	KIF14	-3.55535	-0.148524	0.00037748	0.00617539
662	SNRNP48	-3.55409	-0.123441	0.000379292	0.00619568
663	ACTR6	-3.55295	-0.100433	0.000380937	0.0062086
664	LRRC58	3.55241	0.0756109	0.000381718	0.0062086
665	UTP11	-3.55206	-0.0685127	0.000382224	0.0062086
666	ARL10	3.55196	0.178724	0.000382377	0.0062086
667	EIF3M	-3.55043	-0.056987	0.0003846	0.00623535
668	TIAM1	3.54918	0.221731	0.000386431	0.00625567
669	SYNGR1	3.54541	0.10507	0.000392003	0.00633641
670	COL6A1	3.54342	0.179124	0.000394973	0.0063749
671	DTNA	3.54269	0.161635	0.000396073	0.00638058
672	DENND10	3.5424	0.0821239	0.000396503	0.00638058
673	MYH10	3.54073	0.0683339	0.000399014	0.00641146
674	GGH	3.53863	0.111741	0.000402209	0.00645322
675	UQCRQ	3.53694	0.0448767	0.000404789	0.00648501
676	PXMP2	3.53516	0.083291	0.000407527	0.00651611
677	SNRPB	-3.5349	-0.0244211	0.000407933	0.00651611
678	TMEM126A	-3.53363	-0.116926	0.000409893	0.0065322
679	GTPBP6	-3.53347	-0.129962	0.000410147	0.0065322
680	FCF1	-3.53003	-0.129372	0.000415511	0.00660791
681	SLC6A15	3.52815	0.166121	0.000418478	0.00664533
682	SNX5	-3.52637	-0.0587243	0.0004213	0.00667755
683	ANP32B	-3.52609	-0.0180906	0.00042174	0.00667755
684	NID1	3.52527	0.139406	0.000423059	0.00668865
685	ZNRD2	-3.52358	-0.0941274	0.000425754	0.00672146
686	MCM6	3.52191	0.071713	0.000428456	0.00675427
687	AAK1	3.52046	0.0809951	0.000430793	0.00678123
688	MRPL47	-3.5165	-0.0833435	0.000437276	0.00687329
689	ORAI2	3.51516	0.244414	0.00043949	0.00689809
690	CBX3	-3.51184	-0.0321556	0.000445009	0.00697459
691	MICOS13	-3.51096	-0.055334	0.000446487	0.00698347
692	FAM27C	3.51074	0.105247	0.000446865	0.00698347
693	GNAI3	-3.50629	-0.0849105	0.000454391	0.00709086
694	PSMD1	-3.50465	-0.0468985	0.000457203	0.00712448
695	HNRNPA2B1	-3.50172	-0.0344281	0.000462258	0.00718503
696	TEX264	3.50163	0.111711	0.000462416	0.00718503
697	KMT2A	3.50062	0.0619525	0.000464177	0.00720205
698	FAHD1	3.4986	0.107326	0.000467702	0.00724636
699	PTPRU	3.49072	0.175018	0.000481723	0.00744129
700	PNP	3.4905	0.0938393	0.000482113	0.00744129
701	MRTO4	-3.49037	-0.0655886	0.000482344	0.00744129
702	GTF2F2	-3.48892	-0.0956185	0.000484972	0.0074607
703	AURKA	-3.48892	-0.136378	0.00048498	0.0074607
704	KIAA2013	3.48211	0.116276	0.000497483	0.00764218
705	DEPDC1	-3.48123	-0.096987	0.000499121	0.00765648
706	ALKBH5	3.47925	0.0843085	0.000502814	0.00770223
707	PSMA3	-3.47822	-0.0494518	0.000504753	0.00772101
708	MLEC	3.46987	0.0587967	0.000520711	0.00795021
709	DDX52	-3.46961	-0.0519142	0.000521205	0.00795021
710	WBP1	3.46493	0.145003	0.000530378	0.00807876
711	UBA52	-3.46415	-0.00923996	0.000531912	0.00809073
712	CDK4	3.46308	0.0691934	0.000534026	0.00811151
713	NAA35	-3.46146	-0.102544	0.000537255	0.00814912
714	TMEM9	3.45745	0.0930685	0.000545316	0.00825982
715	TPT1	3.45507	0.0402887	0.000550155	0.00832148
716	PNISR	-3.45389	-0.0573497	0.000552571	0.00834636
717	HELLS	3.45188	0.0579497	0.000556691	0.00839688
718	UBE2V2	-3.44941	-0.0738995	0.000561813	0.00846236
719	CIB2	3.44839	0.150715	0.000563942	0.00848263
720	LSM8	-3.44736	-0.0724267	0.000566085	0.00850305
721	COX17	3.44666	0.0553337	0.000567563	0.00851344
722	EXOSC7	-3.44413	-0.118785	0.000572906	0.00858171
723	ATP5MC1	-3.44204	-0.0437348	0.000577343	0.00863621
724	RNF220	3.44106	0.0957621	0.000579437	0.00865559
725	UBLCP1	-3.43845	-0.115156	0.000585065	0.00872762
726	KCNK1	3.43436	0.222587	0.000593956	0.00884806
727	H1F0	3.42812	0.178142	0.000607786	0.00904165
728	TAF12	-3.4224	-0.133001	0.000620701	0.00922111
729	GATA2	3.42099	0.156539	0.000623938	0.00925651
730	NDUFB1	3.41989	0.0491605	0.000626468	0.00928133
731	TCF19	3.41897	0.193765	0.000628592	0.00930006
732	GNPNAT1	-3.41837	-0.0855729	0.000629971	0.00930775
733	NUDT8	3.41596	0.289385	0.000635586	0.00937707
734	POLR2A	-3.41561	-0.0653206	0.000636394	0.00937707
735	DPCD	3.41141	0.0971618	0.000646281	0.00950982
736	BMS1	-3.41049	-0.0660694	0.00064847	0.00952908
737	ANXA11	3.4073	0.0986174	0.000656079	0.00962783
738	JPT2	3.40557	0.0801115	0.000660271	0.00967624
739	MDK	3.40453	0.175497	0.000662791	0.00970004
740	HNRNPDL	-3.4022	-0.0376466	0.000668456	0.00976975
741	PPFIA4	3.40105	0.464714	0.000671285	0.00979786
742	HOXA5	-3.39702	-0.0910673	0.000681237	0.00992974
743	SPAG5	-3.3961	-0.159043	0.000683529	0.00993807
744	VARS	-3.39606	-0.103293	0.000683644	0.00993807
745	DYNC1LI1	-3.39532	-0.055429	0.000685488	0.00995153
746	PCMT1	-3.39486	-0.0514973	0.000686647	0.00995501
747	DESI2	-3.39259	-0.0666597	0.000692352	0.010011
748	MYDGF	-3.39259	-0.0604094	0.00069236	0.010011
749	FHOD1	3.38932	0.17511	0.000700656	0.0101175
750	HAGH	3.38864	0.119204	0.000702406	0.0101292
751	ADPGK	3.38354	0.112519	0.000715579	0.0103031
752	CDK16	3.3832	0.0750871	0.000716469	0.0103031
753	HJURP	3.38287	0.129918	0.000717319	0.0103031
754	GALNT1	3.38088	0.0930533	0.000722529	0.0103642
755	IK	-3.38022	-0.0441968	0.000724285	0.0103757
756	INSR	3.37894	0.151208	0.000727671	0.0104104
757	SNAPC3	-3.37102	-0.135337	0.000748914	0.0106921
758	CMIP	3.37086	0.202266	0.000749334	0.0106921
759	NEIL3	3.36524	0.212196	0.000764765	0.0108979
760	ZDBF2	3.36279	0.147466	0.000771586	0.0109723
761	PSMA5	-3.36264	-0.0569622	0.000772013	0.0109723
762	RHOB	3.3595	0.150097	0.000780849	0.0110834
763	PDIA6	3.35619	0.0493767	0.000790241	0.011202
764	CCNB2	-3.35406	-0.116177	0.000796359	0.011274
765	SF3B1	-3.35244	-0.0439378	0.000801028	0.0113211
766	NCKIPSD	3.35218	0.160952	0.000801783	0.0113211
767	UGP2	3.34833	0.129445	0.000813013	0.0114647
768	CPE	3.34115	0.171113	0.00083432	0.0117499
769	ARPC1B	3.33958	0.104035	0.000839047	0.0118011
770	AK3	3.33722	0.0909764	0.0008462	0.0118863
771	ZFP36L2	3.33418	0.0970195	0.000855524	0.0120017
772	C12orf10	-3.3315	-0.114193	0.000863794	0.0121021
773	CERK	3.32887	0.131117	0.000871976	0.0122009
774	CAPN15	3.32468	0.135641	0.000885216	0.0123702
775	BRK1	-3.32118	-0.0683655	0.000896367	0.0125099
776	AL118516.1	-3.31866	-0.295957	0.000904508	0.0126072
777	XRN2	-3.31668	-0.0466462	0.000910931	0.0126804
778	GBE1	3.31321	0.234342	0.00092232	0.0128225
779	UBXN1	-3.31117	-0.0654664	0.00092906	0.0128996
780	PTPRF	3.30942	0.113336	0.000934903	0.0129606
781	RRBP1	3.30913	0.0709684	0.000935847	0.0129606
782	ANTKMT	3.3051	0.0807654	0.000949416	0.0131318
783	LMO4	3.30441	0.0837092	0.000951761	0.0131474
784	PRAF2	3.30382	0.15167	0.000953759	0.0131475
785	FOXN3	3.3037	0.130147	0.000954195	0.0131475
786	NBL1	3.30021	0.18722	0.000966139	0.0132674
787	UBA5	-3.3001	-0.117532	0.000966496	0.0132674
788	ZC3H15	-3.30008	-0.0395522	0.000966575	0.0132674
789	CDC45	3.29859	0.10217	0.000971704	0.013321
790	DBN1	3.29663	0.120981	0.000978507	0.0133811
791	PPP3CA	3.29662	0.120165	0.000978562	0.0133811
792	NDUFB7	-3.29522	-0.0450468	0.000983457	0.0134311
793	USP1	3.2947	0.0453022	0.000985274	0.0134389
794	PCDH9	3.29197	0.153254	0.000994888	0.013553
795	RABIF	3.29011	0.121611	0.00100147	0.013619
796	PRR11	-3.2899	-0.135661	0.00100225	0.013619
797	REX1BD	-3.28889	-0.092084	0.00100585	0.0136508
798	MYO1B	3.28502	0.139427	0.00101973	0.0138219
799	E2F7	3.27954	0.215117	0.00103976	0.01406
800	LSM2	-3.2795	-0.0667418	0.0010399	0.01406
801	TTF2	3.27787	0.0827276	0.00104592	0.0141239
802	ERVK3-1	-3.27481	-0.124138	0.00105735	0.0142603
803	SYT14	3.27371	0.346706	0.00106147	0.0142981
804	NOP56	-3.27311	-0.033951	0.0010637	0.0143104
805	TMEM123	3.27031	0.0822014	0.0010743	0.014435
806	HMX1	3.26413	0.147114	0.001098	0.0147352
807	ECPAS	3.2625	0.0822887	0.00110432	0.0148018
808	ENAH	-3.26175	-0.0456605	0.00110726	0.0148228
809	IKBIP	3.25983	0.106237	0.00111479	0.0149051
810	POLR2L	3.25636	0.0424923	0.00112851	0.01507
811	HBS1L	-3.25519	-0.0931564	0.00113318	0.0151137
812	CERS6	3.25471	0.111038	0.00113506	0.0151202
813	P3H4	3.25176	0.0938999	0.00114692	0.0152527
814	NUP62	3.25154	0.0840484	0.00114783	0.0152527
815	ZYX	3.24477	0.098097	0.00117544	0.0155893
816	HSPB11	3.24463	0.0777419	0.00117604	0.0155893
817	ZNF322	-3.24409	-0.118018	0.00117826	0.0155997
818	EIF5A	-3.24303	-0.0178749	0.00118264	0.0156386
819	SRPK1	-3.24146	-0.0519536	0.00118921	0.0157063
820	GDF11	3.24095	0.143341	0.00119131	0.0157148
821	SEPTIN9	3.2404	0.190787	0.00119364	0.0157264
822	HILPDA	3.23892	0.105819	0.00119984	0.0157889
823	BAD	3.2382	0.123072	0.00120285	0.0158004
824	RRM1	3.23802	0.0573147	0.00120363	0.0158004
825	HNRNPD	-3.23622	-0.026072	0.00121124	0.015881
826	TFAM	-3.23296	-0.0817525	0.00122515	0.016044
827	MRPL48	-3.22897	-0.0790607	0.00124235	0.0162496
828	TMEM134	3.2283	0.152658	0.00124529	0.0162683
829	PERP	3.22718	0.0641346	0.00125019	0.0163006
830	FOXD1	3.22697	0.104304	0.0012511	0.0163006
831	CNBP	-3.2267	-0.0526769	0.00125227	0.0163006
832	MAGED2	3.22549	0.148275	0.00125756	0.0163395
833	DEK	-3.22533	-0.024262	0.00125827	0.0163395
834	PKMYT1	3.2232	0.088534	0.00126767	0.0164418
835	SNRNP25	3.22082	0.049478	0.00127826	0.0165593
836	PPID	-3.21886	-0.089889	0.00128703	0.016653
837	JTB	-3.21823	-0.0440999	0.00128984	0.0166694
838	CTNNBL1	-3.21252	-0.0886786	0.00131574	0.0169839
839	DST	3.20863	0.0883174	0.00133368	0.017195
840	PAM	3.20648	0.17785	0.00134372	0.0173038
841	CDC27	-3.20434	-0.0991006	0.00135371	0.0174117
842	CREG1	3.20187	0.122299	0.00136537	0.0175257
843	ITGB3BP	-3.20178	-0.0466145	0.00136581	0.0175257
844	CBX5	3.20054	0.0717841	0.00137171	0.0175806
845	PPIB	3.19981	0.0537942	0.00137516	0.0175897
846	TP53I11	3.19971	0.164994	0.00137567	0.0175897
847	PFDN1	-3.1985	-0.0589748	0.00138143	0.0176425
848	ARPC3	3.19698	0.0566171	0.00138876	0.0177117
849	AURKB	-3.1966	-0.090361	0.00139056	0.0177117
850	SRSF10	-3.19636	-0.0444582	0.00139175	0.0177117
851	SMARCE1	-3.19539	-0.0640582	0.0013964	0.0177296
852	PSMD4	-3.19539	-0.0574167	0.00139643	0.0177296
853	SRSF9	-3.19413	-0.0281591	0.00140251	0.017786
854	ITGB1	3.19012	0.0530015	0.00142215	0.0180139
855	TSNAX	-3.18623	-0.0672199	0.00144139	0.0182362
856	RPA3	3.18569	0.0585554	0.00144411	0.0182494
857	SAP18	-3.18343	-0.0518608	0.0014554	0.0183706
858	SMARCA1	3.1781	0.14627	0.00148241	0.0186898
859	RAB7A	-3.17743	-0.0766187	0.00148585	0.0187083
860	TMEM109	3.17714	0.0981053	0.00148733	0.0187083
861	NHP2	-3.16922	-0.0234995	0.00152848	0.0192035
862	PTMA	-3.16778	-0.0076734	0.00153608	0.0192766
863	DESI1	3.1661	0.068754	0.00154498	0.0193659
864	VAPA	-3.16556	-0.0779055	0.00154786	0.0193796
865	VAT1	3.16358	0.102352	0.00155839	0.0194889
866	UXS1	3.16127	0.138899	0.00157082	0.0196208
867	CLCC1	3.16095	0.12338	0.00157256	0.0196208
868	ARID4B	-3.15949	-0.0538019	0.00158045	0.0196965
869	PCBD1	3.15912	0.0652135	0.00158244	0.0196986
870	HOXA10	-3.15644	-0.0768481	0.00159706	0.0198578
871	CHST3	3.15498	0.325392	0.00160512	0.0199351
872	DAP3	-3.1508	-0.0789763	0.00162824	0.0201991
873	TUBB4A	3.14686	0.283209	0.00165035	0.02045
874	NCOA1	3.1434	0.168166	0.00167	0.0206698
875	DDX10	-3.14212	-0.0809423	0.00167731	0.0207366
876	NDUFB6	3.14084	0.0536692	0.00168463	0.0208034
877	DDX6	-3.14037	-0.0823321	0.00168737	0.0208135
878	GCHFR	3.1362	0.157595	0.0017115	0.0210871
879	ZNF207	-3.13315	-0.060322	0.0017294	0.021282
880	RDX	-3.13284	-0.0364077	0.00173125	0.021282
881	GOT2	3.13162	0.0528669	0.00173847	0.0213466
882	CNNM3	3.13089	0.114901	0.00174275	0.0213749
883	CRTAP	3.12926	0.0812096	0.00175246	0.0214547
884	PRCC	3.12913	0.0673156	0.00175322	0.0214547
885	PPP2R2A	-3.12775	-0.0665009	0.0017615	0.0215316
886	MYCBP2	3.12704	0.0527844	0.00176576	0.0215594
887	AKAP9	3.12618	0.0626607	0.00177091	0.0215979
888	SIN3A	3.12255	0.0966626	0.00179289	0.0218366
889	RSRP1	-3.12229	-0.120105	0.00179451	0.0218366
890	UBB	-3.12079	-0.0158652	0.00180364	0.021923
891	BCAT2	-3.12021	-0.111914	0.00180721	0.0219418
892	SSRP1	-3.11941	-0.0318954	0.00181216	0.0219773
893	ERLIN1	3.11844	0.144792	0.00181813	0.0219858
894	BFAR	3.11838	0.11021	0.0018185	0.0219858
895	FSCN1	3.1183	0.181365	0.00181895	0.0219858
896	VCL	3.11465	0.0648787	0.00184166	0.0222354
897	TMEM245	3.11316	0.108538	0.00185094	0.0223226
898	RPUSD1	3.11219	0.0952257	0.00185705	0.0223714
899	PRPF40A	-3.11166	-0.0352804	0.0018604	0.0223868
900	ACBD6	-3.11026	-0.0821167	0.00186923	0.0224681
901	LBR	-3.10969	-0.0484067	0.00187283	0.0224864
902	EXOSC4	3.1055	0.0860571	0.00189957	0.0227822
903	RANGAP1	-3.10219	-0.0639815	0.00192095	0.0230132
904	AIMP1	-3.10006	-0.0620624	0.0019348	0.0231534
905	EPHA4	3.0933	0.263883	0.00197941	0.0236612
906	MIDN	3.09135	0.0948293	0.0019925	0.0237832
907	NDUFB2	3.091	0.0491889	0.00199486	0.0237832
908	LIN28B	-3.0908	-0.10813	0.00199621	0.0237832
909	UBL5	3.08808	0.0379907	0.00201452	0.023975
910	HDDC2	-3.08757	-0.057565	0.00201803	0.0239904
911	DTL	3.0843	0.0903752	0.00204031	0.0242287
912	DIPK2A	3.07801	0.229525	0.00208389	0.0247191
913	PSMA4	-3.07663	-0.0096885	0.00209354	0.0248063
914	EIF2AK2	3.07515	0.0614353	0.002104	0.0249031
915	DENR	-3.07336	-0.0502697	0.00211663	0.0250252
916	NOP14	-3.0721	-0.0551261	0.00212559	0.0251037
917	SCML1	3.07157	0.0648729	0.00212936	0.0251091
918	ZFP91	3.07139	0.0643381	0.00213068	0.0251091
919	RNF130	3.07082	0.079651	0.00213473	0.0251294
920	TUBB2B	3.07008	0.1023	0.00214003	0.0251645
921	NCKAP1	-3.06969	-0.0889267	0.00214279	0.0251697
922	TGFB1	3.06926	0.312571	0.00214591	0.0251789
923	EIF3B	-3.06762	-0.0592417	0.00215772	0.0252902
924	AAMDC	-3.06727	-0.0856665	0.00216025	0.0252925
925	DPM3	3.06545	0.0682638	0.00217343	0.0254193
926	GCSH	-3.06209	-0.0517599	0.00219798	0.0256787
927	RTL8C	3.05456	0.0957283	0.00225394	0.0263041
928	SNRPC	-3.05239	-0.0447972	0.00227027	0.0264612
929	H1FX	3.05212	0.056447	0.00227229	0.0264612
930	ADORA2B	3.0498	0.23318	0.0022899	0.0266377
931	PCDH7	3.04899	0.123913	0.00229615	0.0266817
932	SLC41A1	3.04738	0.130816	0.00230845	0.0267897
933	MRI1	3.04713	0.0873215	0.0023104	0.0267897
934	RGS16	3.04679	0.315873	0.00231302	0.0267915
935	FBN2	3.04186	0.167534	0.0023512	0.0272045
936	PPM1F	3.04132	0.153361	0.00235541	0.0272242
937	AKT3	3.04077	0.0968276	0.00235974	0.0272452
938	MRPL15	-3.04009	-0.0611501	0.00236511	0.0272781
939	WDR54	3.03894	0.109072	0.00237411	0.0273527
940	ATRX	3.03417	0.0606084	0.00241197	0.0277594
941	INSIG1	3.03267	0.159563	0.00242402	0.0278403
942	UQCC2	-3.03265	-0.0582036	0.00242414	0.0278403
943	SCO2	3.02862	0.0636252	0.00245674	0.0281574
944	NPTX1	3.02859	0.254474	0.00245695	0.0281574
945	TOMM20	-3.02736	-0.0130859	0.00246696	0.0282422
946	SCAPER	3.02585	0.121435	0.00247938	0.0283545
947	CDC123	-3.02509	-0.0452421	0.00248557	0.0283952
948	UTP6	-3.02238	-0.0744025	0.00250796	0.0286009
949	ERP29	3.02227	0.0745355	0.00250885	0.0286009
950	MAN1A2	3.02074	0.0793665	0.00252162	0.0287162
951	SDC3	3.0195	0.253677	0.00253194	0.0287643
952	PPIH	-3.01931	-0.082489	0.0025335	0.0287643
953	HOOK3	3.01927	0.0943419	0.00253381	0.0287643
954	IMP4	-3.01765	-0.0897649	0.00254741	0.0288884
955	LAMTOR2	3.01682	0.0639195	0.00255439	0.0289373
956	SBDS	-3.01594	-0.060258	0.00256187	0.0289917
957	SLC25A37	3.01496	0.130496	0.00257013	0.0290549
958	TLCD3A	3.01314	0.151905	0.00258558	0.0291836
959	RNF145	3.01299	0.0732514	0.00258691	0.0291836
960	ERO1A	3.01192	0.095113	0.00259602	0.0292444
961	PSMC5	-3.01172	-0.0582916	0.0025977	0.0292444
962	ZBTB21	3.00933	0.178314	0.00261827	0.0294454
963	MNS1	3.00849	0.183784	0.00262548	0.0294958
964	COMMD6	3.00746	0.0520707	0.0026344	0.0295653
965	COX7C	3.00603	0.0243511	0.00264686	0.0296744
966	SIX1	3.00535	0.0665074	0.00265271	0.0297093
967	MAN2A1	3.00372	0.18225	0.00266701	0.0298385
968	MRPS31	-3.00247	-0.0634342	0.00267798	0.0299303
969	PIAS2	3.00205	0.119497	0.00268165	0.0299405
970	SPAG9	-2.9986	-0.0748864	0.00271226	0.030251
971	CUL3	-2.9971	-0.0761533	0.00272562	0.0303688
972	PSMA1	-2.99658	-0.0421173	0.00273023	0.0303889
973	SRSF4	-2.99564	-0.0373736	0.00273874	0.0304523
974	GTF3C6	-2.99492	-0.0318306	0.00274518	0.0304926
975	CCDC28A	-2.99309	-0.148175	0.00276165	0.0306441
976	TMEM203	2.99063	0.0777378	0.002784	0.0308569
977	SNRPA	-2.99036	-0.0608479	0.00278652	0.0308569
978	PDIA4	2.98853	0.0667108	0.00280323	0.0309932
979	PLAGL1	2.98839	0.0869936	0.00280455	0.0309932
980	KCNQ1OT1	-2.98771	-0.0817785	0.00281079	0.0310304
981	LPCAT1	2.98668	0.160831	0.00282029	0.0311036
982	RBM42	-2.98151	-0.0892009	0.00286832	0.0315753
983	CTDSPL	2.98145	0.126264	0.00286889	0.0315753
984	YWHAG	2.98003	0.0580295	0.00288224	0.03169
985	HNRNPH1	-2.97212	-0.0339544	0.00295753	0.0324848
986	PSMG2	-2.97125	-0.103797	0.0029659	0.0325437
987	NEXN	2.97083	0.194752	0.00296996	0.0325553
988	GTF2H5	-2.96944	-0.0481894	0.00298347	0.0326679
989	IFI27L2	2.96915	0.285194	0.00298626	0.0326679
990	CDK5RAP1	-2.96875	-0.142044	0.00299013	0.0326772
991	C12orf57	2.96661	0.0932776	0.00301098	0.0328719
992	TP53BP2	-2.9654	-0.0870853	0.00302291	0.0329511
993	COQ3	-2.96525	-0.131957	0.00302432	0.0329511
994	BSG	2.96378	0.0510724	0.00303886	0.0330762
995	CSNK1A1	-2.96126	-0.0486615	0.00306386	0.0332882
996	GLA	2.96119	0.0767204	0.00306448	0.0332882
997	SURF4	2.95969	0.0758999	0.00307953	0.0334182
998	DDX27	-2.95681	-0.0509615	0.00310837	0.0336973
999	MCUB	2.95559	0.152094	0.00312076	0.0337979
1000	DIAPH3	2.95376	0.0808311	0.00313924	0.0339374
1001	SRP72	-2.95332	-0.0488369	0.00314375	0.0339374
1002	SERF2	2.95325	0.0388036	0.00314446	0.0339374
1003	DYNC2H1	2.9529	0.094352	0.00314805	0.0339374
1004	PDCD2	-2.95277	-0.0620501	0.00314932	0.0339374
1005	TRA2B	-2.95229	-0.0605083	0.00315425	0.0339567
1006	ATP6V0E2	2.9504	0.126625	0.00317359	0.0341311
1007	ESYT1	2.94744	0.107888	0.00320417	0.0344258
1008	CPSF6	-2.9465	-0.0716002	0.00321393	0.0344964
1009	TMEM14C	2.94509	0.0819488	0.00322862	0.0346198
1010	GSTK1	2.9446	0.092059	0.00323368	0.0346397
1011	APEX2	2.94429	0.150187	0.00323691	0.0346401
1012	CSK	2.94347	0.0590948	0.00324557	0.0346985
1013	TIMM10	-2.94248	-0.0570519	0.00325591	0.0347674
1014	NDFIP1	-2.94224	-0.0872308	0.00325844	0.0347674
1015	BRD4	-2.94113	-0.038245	0.00327016	0.0348581
1016	VIM	2.93859	0.0534089	0.00329706	0.0351103
1017	TMEM33	2.93762	0.082586	0.00330737	0.0351855
1018	SNX10	2.93679	0.167744	0.00331625	0.0352363
1019	MRPL11	-2.93633	-0.0522719	0.00332118	0.0352363
1020	ETF1	-2.93626	-0.0673695	0.00332191	0.0352363
1021	HNRNPA0	-2.93482	-0.0736625	0.00333743	0.0353663
1022	ADCY3	2.93406	0.155687	0.00334562	0.0354184
1023	NDUFV1	2.93358	0.0566863	0.00335079	0.0354386
1024	E2F1	2.93098	0.0968439	0.00337892	0.0357012
1025	C1orf35	2.92825	0.0581492	0.0034087	0.0359561
1026	GTF3A	2.92817	0.0570876	0.00340968	0.0359561
1027	TMEM158	2.9222	0.177635	0.00347573	0.0365762
1028	COBL	2.92199	0.242484	0.00347803	0.0365762
1029	CUL4A	-2.92194	-0.20383	0.00347863	0.0365762
1030	NOP58	-2.92143	-0.0489288	0.00348429	0.0366003
1031	HOXC6	2.92004	0.190248	0.00349989	0.0367285
1032	GIPC1	-2.91814	-0.0797873	0.00352124	0.0369168
1033	RAB31	2.9169	0.095396	0.00353526	0.0370279
1034	MRPS33	2.91209	0.0422289	0.00359015	0.0375665
1035	PKN1	2.90882	0.070699	0.00362793	0.0379178
1036	CALM3	-2.90858	-0.0556845	0.00363072	0.0379178
1037	SLC2A6	2.90738	0.219847	0.00364472	0.0380273
1038	HEXB	2.90681	0.103816	0.0036514	0.0380604
1039	OS9	2.90464	0.137136	0.00367677	0.038288
1040	SMIM10	2.90345	0.125971	0.00369072	0.0383963
1041	MAP7	2.89449	0.130689	0.00379774	0.0394717
1042	ATAD5	2.89402	0.0645483	0.00380341	0.0394927
1043	SLC35B4	2.89367	0.0877119	0.00380772	0.0394996
1044	BTF3L4	-2.89095	-0.0728147	0.0038408	0.0398046
1045	TRIB1	2.88806	0.262282	0.00387632	0.0401324
1046	ZDHHC12	2.88777	0.102099	0.00387983	0.0401324
1047	ADK	-2.88692	-0.0850492	0.00389038	0.0402031
1048	CNIH4	2.88596	0.0423974	0.00390221	0.0402869
1049	TIMM50	-2.88502	-0.0678384	0.00391389	0.040369
1050	IGSF3	2.88436	0.192268	0.00392215	0.0404157
1051	HOOK1	2.88345	0.105603	0.00393344	0.0404761
1052	LPP	2.88329	0.15382	0.00393549	0.0404761
1053	BEND5	2.88265	0.626612	0.00394351	0.0405201
1054	LINC01578	-2.88189	-0.0920422	0.00395304	0.0405795
1055	RNF213	2.87898	0.17136	0.00398964	0.0409165
1056	PSMD3	-2.87844	-0.069995	0.00399652	0.0409483
1057	TMUB1	2.87789	0.107777	0.00400348	0.040967
1058	LSM4	-2.8777	-0.0366965	0.00400591	0.040967
1059	NIT2	2.87551	0.11636	0.00403373	0.0412126
1060	NSRP1	-2.87448	-0.072337	0.00404693	0.0413084
1061	NORAD	-2.87345	-0.0772494	0.00406015	0.0414044
1062	RCN1	2.87219	0.0778436	0.00407642	0.0415312
1063	NCR3LG1	2.87138	0.191976	0.00408682	0.041598
1064	CELSR2	2.86696	0.284432	0.0041443	0.0421434
1065	POLR2C	-2.8645	-0.093502	0.00417671	0.0424332
1066	SCRN1	2.86348	0.132476	0.00419012	0.0425295
1067	BRD3	2.86207	0.0640382	0.00420881	0.042677
1068	EPB41L3	2.86162	0.11071	0.0042148	0.042677
1069	SMIM27	2.8615	0.10668	0.00421647	0.042677
1070	VEGFB	2.86026	0.123711	0.00423298	0.0428041
1071	PSMC3	-2.85981	-0.0539377	0.00423893	0.0428242
1072	TMEM54	2.85807	0.116313	0.00426228	0.0429921
1073	SLC25A17	2.85798	0.0798436	0.00426348	0.0429921
1074	ASPM	-2.85689	-0.0585903	0.0042782	0.0431004
1075	NELL2	2.85628	0.314567	0.0042864	0.0431429
1076	NOC3L	-2.8552	-0.056829	0.00430097	0.0432493
1077	NUP155	2.85466	0.0713538	0.00430829	0.0432828
1078	MRPL35	-2.85301	-0.0853196	0.00433076	0.0434681
1079	EIF5B	-2.85249	-0.0177604	0.00433787	0.0434992
1080	TRIM9	2.84765	0.233475	0.0044043	0.0440841
1081	METAP2	-2.84765	-0.0168636	0.00440434	0.0440841
1082	YAF2	-2.84713	-0.0886193	0.00441148	0.0441148
1083	TMEFF1	2.84528	0.220896	0.00443722	0.0443313
1084	FUOM	2.84031	0.0874585	0.004507	0.0449844
1085	IGF2BP1	-2.84003	-0.0566226	0.00451091	0.0449844
1086	FAM32A	-2.83869	-0.0788976	0.00452989	0.0451322
1087	PNMA6A	2.83769	0.186201	0.00454408	0.0452108
1088	CEP250	2.83755	0.126729	0.00454613	0.0452108
1089	RAB1B	2.83318	0.0665322	0.00460874	0.0457804
1090	RHOU	2.83296	0.195547	0.00461186	0.0457804
1091	C9orf78	-2.83259	-0.0571054	0.00461729	0.0457923
1092	CLTB	2.83146	0.0499518	0.00463354	0.0459115
1093	UBR4	2.82895	0.0954132	0.00467016	0.0461933
1094	HTRA1	2.82892	0.203126	0.00467052	0.0461933
1095	MEA1	2.82837	0.0613412	0.00467864	0.0462314
1096	ASF1B	2.82771	0.087442	0.00468818	0.0462478
1097	FJX1	2.82767	0.11335	0.00468884	0.0462478
1098	SEPTIN6	2.82729	0.100304	0.00469441	0.0462607
1099	SLBP	2.82598	0.0513649	0.00471365	0.046408
1100	TCF7	2.82436	0.180553	0.00473757	0.0466012
1101	SPECC1L	2.8238	0.0820778	0.00474586	0.0466404
1102	PLEC	2.82292	0.170452	0.00475878	0.046725
1103	TCEA1	-2.81931	-0.0460735	0.00481273	0.0472118
1104	PNPLA4	2.81893	0.188236	0.00481833	0.047224
1105	MTIF2	-2.81826	-0.0705904	0.00482846	0.0472805
1106	PRIM1	2.817	0.0850604	0.00484743	0.0474233
1107	P4HB	2.81602	0.0484563	0.00486232	0.0475005
1108	TRAPPC3	-2.81586	-0.0691049	0.00486468	0.0475005
1109	FHIT	2.81561	0.13426	0.00486847	0.0475005
1110	PSMF1	-2.8127	-0.0734814	0.00491277	0.0478576
1111	POP4	-2.81262	-0.08866	0.00491391	0.0478576
1112	SNX2	-2.8109	-0.0643265	0.00494024	0.0480708
1113	DHX16	-2.80944	-0.0874322	0.00496278	0.0482468
1114	GAR1	-2.80729	-0.0657568	0.004996	0.0485261
1115	TSPAN6	2.80676	0.0661418	0.0050042	0.048531
1116	POPDC3	-2.80668	-0.150709	0.00500546	0.048531
1117	BCL6B	2.80596	0.274178	0.00501662	0.0485924
1118	DACH1	2.8057	0.17162	0.00502077	0.0485924
1119	TMED4	2.80486	0.0786716	0.0050338	0.048675
1120	PSMD6	-2.80398	-0.0593505	0.00504761	0.048765
1121	MSN	2.80303	0.0635694	0.00506247	0.0488022
1122	NR6A1	-2.80298	-0.124116	0.00506324	0.0488022
1123	CTNNA1	2.80258	0.0765279	0.00506962	0.0488022
1124	SMARCD3	2.80234	0.104809	0.00507333	0.0488022
1125	MIS18A	-2.8023	-0.0748423	0.00507399	0.0488022
1126	MGA	2.80183	0.0897581	0.00508129	0.0488291
1127	PPA1	-2.79663	-0.0162879	0.00516389	0.0495582
1128	TASOR2	2.79633	0.0572459	0.00516861	0.0495582
1129	URI1	-2.79619	-0.06684	0.0051709	0.0495582
1130	SCD	2.79489	0.0508041	0.00519173	0.0497139
1131	SPG21	2.79349	0.0930393	0.00521421	0.0498675
1132	TACC1	2.79332	0.107571	0.00521698	0.0498675
1133	PHB	-2.78773	-0.0245488	0.00530793	0.0506599
1134	MTREX	-2.78754	-0.0790596	0.00531103	0.0506599
1135	PRKCSH	2.78736	0.0657871	0.00531391	0.0506599
1136	CCN1	2.78554	0.362456	0.00534385	0.0509005
1137	SLC30A3	2.78454	0.288372	0.00536033	0.0510126
1138	PPIG	-2.78381	-0.0371213	0.00537251	0.0510836
1139	HNRNPA1	-2.78308	-0.0214029	0.00538459	0.0511112
1140	DHCR24	2.78302	0.0737785	0.0053856	0.0511112
1141	UBE2L3	-2.78278	-0.0288514	0.00538957	0.0511112
1142	GRHPR	2.78084	0.0666409	0.00542182	0.0513721
1143	ATE1	-2.77932	-0.137773	0.00544733	0.0515387
1144	HSD17B12	2.77922	0.0586291	0.00544892	0.0515387
1145	STMP1	2.77755	0.0575361	0.005477	0.0517575
1146	UBAC1	2.77728	0.0560057	0.00548161	0.0517575
1147	ZBED1	2.77681	0.163551	0.00548954	0.0517872
1148	SLC16A9	2.77503	0.216164	0.00551964	0.0519967
1149	PLAA	-2.77493	-0.0952743	0.00552135	0.0519967
1150	TXNDC17	2.77388	0.0456976	0.00553913	0.0521188
1151	SLC25A24	2.77277	0.0921146	0.00555822	0.052253
1152	LRFN1	2.77223	0.260345	0.00556733	0.0522933
1153	PACS2	2.77082	0.222448	0.00559145	0.052467
1154	FXR1	-2.77059	-0.0542239	0.00559551	0.052467
1155	CWF19L2	-2.77019	-0.0807303	0.00560232	0.0524854
1156	NDUFB8	2.76715	0.0408935	0.00565493	0.0529325
1157	MSH2	2.76513	0.0598749	0.00569009	0.0531811
1158	GABBR2	2.76483	0.310293	0.00569521	0.0531811
1159	NUP107	-2.76477	-0.0798887	0.00569622	0.0531811
1160	TAOK2	2.76384	0.126141	0.00571247	0.0532574
1161	OIP5-AS1	-2.76374	-0.0841289	0.00571423	0.0532574
1162	PLIN3	-2.76109	-0.105286	0.00576092	0.0536464
1163	NXT1	2.76055	0.101995	0.00577041	0.053669
1164	ABCC1	2.76039	0.175522	0.00577326	0.053669
1165	MNAT1	-2.75952	-0.0714427	0.00578861	0.0537655
1166	SLU7	-2.75817	-0.0884372	0.00581251	0.0539324
1167	CAMK1D	2.75795	0.355074	0.00581654	0.0539324
1168	DIXDC1	2.75648	0.166409	0.00584271	0.0541102
1169	TPM4	2.75631	0.0453594	0.0058457	0.0541102
1170	EIF1B	-2.75396	-0.0514639	0.00588796	0.0544448
1171	COPA	2.75371	0.0638441	0.00589232	0.0544448
1172	PAK1IP1	-2.75346	-0.0738521	0.00589693	0.0544448
1173	TMEM192	2.75194	0.0926215	0.00592427	0.0546506
1174	CCNI	2.75164	0.0498996	0.00592979	0.054655
1175	TBL1XR1	2.74808	0.0808745	0.00599459	0.0552053
1176	SETX	2.74731	0.0687505	0.00600867	0.0552879
1177	BCL7A	2.74683	0.0545283	0.00601744	0.0553216
1178	NAE1	-2.74581	-0.0454045	0.00603615	0.0554466
1179	SRRM1	-2.74341	-0.0310603	0.00608056	0.0558072
1180	RGS10	2.74154	0.0668691	0.00611517	0.0560773
1181	SLC25A39	2.74082	0.0545626	0.00612865	0.0561533
1182	LSM5	-2.74025	-0.0456542	0.00613919	0.0562024
1183	NDUFS2	-2.73872	-0.048053	0.00616796	0.0564132
1184	PFDN4	-2.73847	-0.0568384	0.00617264	0.0564132
1185	CNNM1	2.73767	0.194489	0.00618756	0.0565019
1186	SNU13	-2.73632	-0.0310027	0.00621303	0.0566452
1187	NET1	-2.73629	-0.0810957	0.00621371	0.0566452
1188	SLC38A2	2.73369	0.0831842	0.00626291	0.0570456
1189	TNFRSF12A	2.72919	0.223859	0.00634895	0.0577808
1190	TRAPPC4	-2.72423	-0.0828476	0.00644518	0.0586073
1191	DCAF16	2.72323	0.0870656	0.00646461	0.0587187
1192	SLC25A23	2.72305	0.0567512	0.00646827	0.0587187
1193	BABAM1	2.72253	0.0635801	0.00647838	0.0587612
1194	TIMM8A	2.72082	0.0593166	0.00651201	0.0589774
1195	NUTM2A-AS1	-2.72051	-0.0899607	0.00651817	0.0589774
1196	MPHOSPH6	-2.72024	-0.0657302	0.00652349	0.0589774
1197	POGK	2.72021	0.0886888	0.006524	0.0589774
1198	GMNN	-2.71699	-0.0439226	0.00658792	0.0595056
1199	FGFR1OP	-2.71671	-0.114109	0.00659346	0.059506
1200	SLC39A6	2.7129	0.103902	0.00666973	0.0601158
1201	PPP2R5A	-2.71278	-0.137703	0.00667214	0.0601158
1202	GPSM1	2.71031	0.198169	0.00672213	0.060516
1203	RAD51AP1	2.70875	0.0726259	0.0067538	0.0607505
1204	ARV1	-2.70718	-0.0944622	0.00678577	0.0609874
1205	NMRAL1	2.7057	0.156095	0.00681607	0.0611824
1206	ATP6AP2	2.70557	0.0754933	0.00681876	0.0611824
1207	CDK6	2.70192	0.121173	0.00689396	0.0617974
1208	ATG3	-2.70169	-0.0723501	0.00689871	0.0617974
1209	EBNA1BP2	-2.69974	-0.0585393	0.00693938	0.062087
1210	ZNF326	-2.69959	-0.0503965	0.0069425	0.062087
1211	PABPN1	-2.69705	-0.0603801	0.00699574	0.0625114
1212	SDHD	-2.69639	-0.0871406	0.00700946	0.0625824
1213	SEMA6A	2.69555	0.168051	0.00702719	0.062689
1214	MRPL10	-2.69391	-0.128767	0.00706191	0.0629006
1215	TIMM23	2.69388	0.0488045	0.00706252	0.0629006
1216	TMEM256	2.6903	0.0590991	0.00713877	0.0635274
1217	ANKRD26	2.68952	0.0812107	0.00715546	0.0636237
1218	BACE2	2.68791	0.124811	0.00719013	0.0638726
1219	EMC10	2.68767	0.0563739	0.00719525	0.0638726
1220	PRKAR1A	2.68653	0.0725914	0.00721981	0.0640381
1221	OLA1	-2.68598	-0.0511083	0.00723184	0.0640923
1222	SNHG4	-2.68418	-0.104496	0.00727072	0.0643555
1223	VPS28	-2.68406	-0.0822256	0.00727341	0.0643555
1224	CAPNS1	2.68281	0.0619918	0.00730057	0.064543
1225	FOXJ3	2.68143	0.137541	0.00733085	0.0647473
1226	PSMC4	-2.68113	-0.0605549	0.00733738	0.0647473
1227	DNAJC2	-2.68094	-0.0594462	0.00734162	0.0647473
1228	TMED3	2.67963	0.0538934	0.00737046	0.0649488
1229	SERTAD4	2.67781	0.351199	0.00741049	0.0652086
1230	HAX1	-2.67774	-0.0518402	0.00741199	0.0652086
1231	CUTC	-2.67701	-0.107859	0.00742833	0.0652993
1232	EIF2B4	-2.67424	-0.0904861	0.00748994	0.0657427
1233	CSNK2A1	-2.67419	-0.059673	0.00749091	0.0657427
1234	SNX14	2.67279	0.179086	0.00752231	0.065906
1235	CBR1	2.6726	0.0461804	0.00752654	0.065906
1236	TEFM	-2.67255	-0.127647	0.00752777	0.065906
1237	CREB3L2	2.67098	0.112886	0.00756298	0.0661188
1238	SLC9A3R1	2.67092	0.07819	0.00756428	0.0661188
1239	LMO7	2.66962	0.243083	0.00759381	0.0663234
1240	PANX2	2.66513	0.289309	0.00769587	0.0671605
1241	KPNB1	-2.66448	-0.0178565	0.00771068	0.0672357
1242	PLXNB2	2.66275	0.162552	0.00775054	0.0674959
1243	SLC4A2	2.66264	0.0871177	0.00775299	0.0674959
1244	PEF1	-2.65997	-0.0691844	0.00781471	0.0679786
1245	GABARAP	2.65918	0.0443148	0.00783315	0.0680843
1246	RBM27	-2.65855	-0.0647646	0.00784766	0.0681557
1247	SKP1	2.65798	0.0427432	0.00786103	0.0682171
1248	NIFK	-2.6572	-0.0487106	0.00787916	0.0683197
1249	PRCP	2.65591	0.106408	0.00790958	0.0684677
1250	PARPBP	-2.65577	-0.117068	0.00791276	0.0684677
1251	FAU	-2.65567	-0.00738322	0.0079152	0.0684677
1252	MAP3K20	2.65521	0.0889316	0.00792602	0.0685066
1253	DBNDD1	2.65468	0.128188	0.00793845	0.0685594
1254	TXNIP	2.65411	0.141002	0.00795179	0.0686167
1255	TOMM7	2.65386	0.0391103	0.00795776	0.0686167
1256	DAZAP1	-2.65233	-0.0714166	0.00799395	0.0688453
1257	CDC7	2.6522	0.107003	0.00799699	0.0688453
1258	ENOX2	-2.65155	-0.122016	0.00801222	0.0689216
1259	LPGAT1	2.65036	0.0657506	0.00804067	0.0691115
1260	MESP1	2.64896	0.135309	0.00807399	0.0693428
1261	ANKRD18B	2.64784	0.0930815	0.00810077	0.0695089
1262	IMPDH1	2.64762	0.0753207	0.00810616	0.0695089
1263	WWC1	2.64613	0.172813	0.00814194	0.0697322
1264	DR1	-2.64584	-0.0784588	0.00814874	0.0697322
1265	EIF4E2	-2.64573	-0.0629361	0.00815152	0.0697322
1266	CCT8	-2.64511	-0.0271398	0.00816649	0.0697994
1267	KLHL21	2.64487	0.134487	0.00817227	0.0697994
1268	RTRAF	-2.64434	-0.039354	0.00818494	0.0698526
1269	PSPC1	-2.64291	-0.0775023	0.00821978	0.0700726
1270	ID3	2.64275	0.0561865	0.00822366	0.0700726
1271	PKIA	2.64224	0.174844	0.00823609	0.0701233
1272	SMDT1	2.64031	0.0626487	0.00828312	0.0704683
1273	JPX	-2.63995	-0.0533721	0.00829193	0.0704879
1274	DIMT1	-2.63784	-0.115058	0.00834371	0.0708725
1275	PAXX	2.63422	0.0670836	0.0084331	0.0715756
1276	YDJC	2.63355	0.0504227	0.00844986	0.0716617
1277	FANCI	2.63169	0.0563894	0.00849618	0.0719982
1278	FAM133B	-2.62783	-0.0470224	0.00859318	0.0727632
1279	CD276	2.62723	0.0865544	0.00860822	0.0728082
1280	ELOVL5	2.62709	0.0828067	0.00861194	0.0728082
1281	MTAP	2.62658	0.0821045	0.00862486	0.0728605
1282	ARRDC4	2.62353	0.293302	0.00870242	0.0734314
1283	SPR	2.62339	0.102751	0.00870599	0.0734314
1284	PCNT	2.6224	0.0711397	0.00873128	0.0735746
1285	IMPA1	-2.62219	-0.110853	0.00873656	0.0735746
1286	LARP1B	2.62108	0.0749623	0.00876523	0.0736799
1287	C15orf39	2.62107	0.102528	0.00876549	0.0736799
1288	NUP42	2.62068	0.0799383	0.00877542	0.0736799
1289	PFN2	2.62065	0.0625291	0.00877627	0.0736799
1290	IFRD2	-2.61973	-0.0669867	0.00879985	0.0738206
1291	ITPRIPL1	2.6175	0.185447	0.00885759	0.0742023
1292	CCPG1	2.61745	0.113572	0.00885905	0.0742023
1293	SH3PXD2A	2.61614	0.0714708	0.00889291	0.0744283
1294	C12orf73	-2.61509	-0.0910685	0.00892031	0.0745999
1295	WLS	2.61482	0.0725647	0.00892742	0.0746018
1296	COL4A2	2.61297	0.11436	0.00897603	0.0749502
1297	TMEM205	2.61257	0.0954238	0.00898633	0.0749784
1298	ZKSCAN8	-2.6116	-0.112471	0.00901201	0.0751347
1299	ZNRD1	-2.61076	-0.0854724	0.00903405	0.0752606
1300	ZFHX3	2.60973	0.113809	0.00906137	0.0754302
1301	TACC3	-2.60916	-0.0646129	0.0090765	0.075498
1302	MAPK8IP1	2.60818	0.201675	0.00910259	0.0756018
1303	RFK	-2.60797	-0.0659325	0.00910807	0.0756018
1304	TRIM14	2.6079	0.169502	0.00910991	0.0756018
1305	ATP5PB	-2.60685	-0.0354636	0.00913782	0.0757381
1306	BMI1	-2.60672	-0.0462809	0.00914151	0.0757381
1307	CITED2	2.6065	0.160885	0.00914732	0.0757381
1308	MXRA7	2.60504	0.109548	0.00918626	0.0760024
1309	TBC1D9B	2.6044	0.0879929	0.00920366	0.0760679
1310	PEA15	2.60423	0.111751	0.00920822	0.0760679
1311	MRM2	2.60264	0.0954277	0.00925097	0.0763628
1312	VDAC3	-2.60126	-0.0406891	0.00928815	0.0765369
1313	PAPOLA	-2.60114	-0.0487395	0.00929155	0.0765369
1314	ATP6V0D1	2.60107	0.0710672	0.00929327	0.0765369
1315	MIA3	2.59743	0.0683243	0.00939236	0.0772729
1316	F12	2.59688	0.16453	0.00940742	0.0772729
1317	CTSD	2.59686	0.0934011	0.00940793	0.0772729
1318	PHF14	-2.59675	-0.0657344	0.00941117	0.0772729
1319	BAIAP2L1	2.59536	0.147156	0.00944908	0.0775254
1320	ZNF22	-2.59497	-0.0653296	0.0094599	0.0775554
1321	GTF2F1	-2.59166	-0.0527983	0.00955133	0.0781075
1322	LRPPRC	-2.59161	-0.0557313	0.00955277	0.0781075
1323	CCNG1	-2.59158	-0.0492189	0.00955365	0.0781075
1324	CCP110	2.59149	0.0832145	0.00955609	0.0781075
1325	LINC00623	2.59005	0.256012	0.00959614	0.0783757
1326	UBE2M	-2.58856	-0.0416753	0.00963794	0.0786578
1327	PRKX	2.58824	0.107383	0.00964682	0.078671
1328	AXIN1	2.58624	0.163015	0.00970285	0.0790683
1329	EMP2	2.58432	0.0714998	0.00975704	0.0794502
1330	XPC	2.58382	0.0791419	0.0097712	0.0795057
1331	DHDDS	2.57992	0.16176	0.00988244	0.0803505
1332	GSN	2.57941	0.287386	0.00989704	0.0804088
1333	CDC6	2.57818	0.0663406	0.00993219	0.0806339
1334	PRAME	2.57645	0.100158	0.00998216	0.0808404
1335	TMEM161B-AS1	-2.57638	-0.0954087	0.00998399	0.0808404
1336	SELENOT	-2.57635	-0.0935251	0.00998486	0.0808404
1337	CBX1	-2.57626	-0.0415572	0.00998748	0.0808404
1338	PPP1R14C	2.57503	0.150379	0.0100231	0.0810679
1339	CPLANE1	2.57224	0.149718	0.0101043	0.081664
1340	CHSY1	2.57157	0.160499	0.0101237	0.0817598
1341	PRELID2	2.57024	0.158613	0.0101627	0.0820132
1342	GOT1	-2.56941	-0.100625	0.0101871	0.082149
1343	CYB5D2	2.5677	0.119117	0.0102374	0.0824935
1344	GTPBP3	2.56665	0.0847755	0.0102686	0.0826249
1345	LITAF	2.56664	0.0972204	0.010269	0.0826249
1346	TIMP2	2.56617	0.187516	0.0102827	0.0826741
1347	DPH3	-2.56556	-0.082123	0.0103009	0.0826998
1348	FIS1	2.56555	0.0549168	0.0103012	0.0826998
1349	UQCC3	-2.56472	-0.0686942	0.010326	0.0828235
1350	PSMD11	-2.56452	-0.0403936	0.0103319	0.0828235
1351	REEP2	2.56313	0.173127	0.0103735	0.0830951
1352	CNTLN	2.56242	0.0768474	0.0103945	0.083202
1353	PHYH	2.56154	0.131311	0.010421	0.0833529
1354	HNRNPH2	-2.5589	-0.0689614	0.0105003	0.083925
1355	CAMK2N1	2.55753	0.102601	0.010542	0.0841959
1356	PABPC4	-2.55674	-0.0370962	0.0105658	0.0843237
1357	URB2	2.55579	0.0758145	0.0105946	0.0844914
1358	SYK	2.55516	0.146921	0.0106139	0.0845828
1359	ATP5MF	2.55296	0.0396463	0.010681	0.0850556
1360	GIT2	2.5524	0.154595	0.0106983	0.0851307
1361	AK2	2.55147	0.0499443	0.010727	0.0852444
1362	RAB5C	-2.55142	-0.063206	0.0107284	0.0852444
1363	MYSM1	-2.5507	-0.0743653	0.0107508	0.0853603
1364	TSC2	2.55027	0.0691428	0.0107638	0.0854007
1365	CYTOR	2.54968	0.0922952	0.0107822	0.085484
1366	HIKESHI	-2.54908	-0.0837307	0.0108008	0.0855691
1367	CDK2	2.54879	0.118492	0.0108098	0.0855772
1368	UROS	2.54488	0.0611416	0.0109316	0.0864785
1369	DYRK3	2.54407	0.115579	0.010957	0.0866163
1370	PI4KA	2.54337	0.101431	0.0109789	0.0867261
1371	MAX	2.54165	0.0704338	0.0110332	0.0870916
1372	NKAP	-2.54027	-0.0664952	0.0110767	0.0873709
1373	MAP2K3	2.53982	0.107665	0.0110909	0.0874196
1374	GOSR1	-2.53901	-0.0770654	0.0111165	0.0875577
1375	SCCPDH	2.5346	0.12057	0.0112575	0.0886035
1376	GOLGA6L7	2.53351	0.458515	0.0112925	0.0888147
1377	CDX2	2.53227	0.129881	0.0113327	0.089066
1378	SRSF7	-2.53151	-0.0265105	0.0113571	0.0891781
1379	EGFL7	2.5312	0.140567	0.0113674	0.0891781
1380	RAP1B	-2.53084	-0.0581885	0.0113789	0.0891781
1381	MED14	2.53071	0.12407	0.0113831	0.0891781
1382	SFMBT2	2.53056	0.148549	0.0113881	0.0891781
1383	C1orf21	2.52941	0.0946093	0.0114254	0.0893777
1384	C8orf33	-2.52914	-0.0420477	0.0114342	0.0893777
1385	SH3KBP1	2.52887	0.15089	0.011443	0.0893777
1386	MRPS12	-2.52876	-0.0548595	0.0114466	0.0893777
1387	HDGF	-2.5281	-0.0354103	0.0114681	0.0894337
1388	USP14	-2.52794	-0.0518273	0.0114735	0.0894337
1389	FBXO22	-2.52778	-0.0619122	0.0114786	0.0894337
1390	CEP78	2.52752	0.0551088	0.011487	0.0894354
1391	DUXAP8	2.52704	0.0472742	0.011503	0.0894951
1392	GPX8	2.52635	0.113165	0.0115255	0.0896057
1393	SFXN1	2.52455	0.0427161	0.0115846	0.0899847
1394	BCR	2.52405	0.10898	0.0116012	0.0899847
1395	DRG1	2.52396	0.041845	0.0116041	0.0899847
1396	TNRC6A	-2.52386	-0.0534626	0.0116074	0.0899847
1397	PPRC1	2.52182	0.0763595	0.0116749	0.090443
1398	CCDC14	2.52077	0.0918492	0.0117098	0.0906482
1399	PPP1CC	-2.52038	-0.0423255	0.0117229	0.0906847
1400	GNAZ	2.52007	0.249093	0.011733	0.0906983
1401	ATP5ME	2.51584	0.0357203	0.0118749	0.0917297
1402	CHD3	2.51334	0.0675868	0.0119595	0.0923175
1403	QDPR	2.51097	0.0997097	0.01204	0.092873
1404	SLC6A8	2.51023	0.0713204	0.0120651	0.0929875
1405	SLC25A14	2.51001	0.156406	0.0120726	0.0929875
1406	MRPS6	-2.50978	-0.0640336	0.0120806	0.0929875
1407	RAD51D	2.50838	0.153225	0.0121287	0.0932913
1408	CDC42EP1	2.50485	0.0674209	0.0122503	0.0941598
1409	SUN1	2.50321	0.0892312	0.0123073	0.0945014
1410	GAMT	2.50294	0.11058	0.0123166	0.0945014
1411	METTL26	2.50282	0.0407805	0.012321	0.0945014
1412	UBE2D2	-2.50004	-0.0486004	0.0124178	0.0951767
1413	UGT8	2.49883	0.1964	0.0124603	0.0953674
1414	CAPRIN1	-2.49883	-0.0424373	0.0124604	0.0953674
1415	ARGLU1	-2.49858	-0.0958464	0.0124691	0.0953674
1416	SEC31A	-2.4983	-0.0607175	0.012479	0.095376
1417	SNRPA1	-2.49655	-0.0392932	0.0125408	0.0957804
1418	ENY2	-2.49576	-0.0301731	0.0125686	0.0959254
1419	SEC11A	-2.49528	-0.0367721	0.0125856	0.0959876
1420	PNPLA8	2.49253	0.143284	0.0126836	0.0966669
1421	L3MBTL3	2.49074	0.170255	0.0127479	0.0970883
1422	ANXA1	2.48857	0.325356	0.0128258	0.0976055
1423	COX6C	2.48817	0.0312039	0.0128403	0.0976055
1424	DSTN	2.4881	0.0314627	0.0128428	0.0976055
1425	MYO10	2.48736	0.141296	0.0128694	0.0977391
1426	MARCKSL1	2.48692	0.0368689	0.0128855	0.0977925
1427	LIMCH1	2.48646	0.372971	0.0129023	0.0977977
1428	SEPTIN8	2.4864	0.110562	0.0129042	0.0977977
1429	TRPS1	2.48489	0.130159	0.012959	0.098144
1430	PAGR1	2.48389	0.041052	0.0129955	0.098325
1431	MRPS28	-2.48374	-0.0761987	0.0130011	0.098325
1432	TMX4	2.48301	0.0921097	0.0130276	0.0984573
1433	TRAPPC1	2.48169	0.0576362	0.013076	0.0986973
1434	KHK	2.48165	0.216905	0.0130776	0.0986973
1435	EDA	2.48121	0.185781	0.0130936	0.0987174
1436	RPAIN	-2.48108	-0.0583974	0.0130985	0.0987174
1437	NUCB2	2.48024	0.0668309	0.0131293	0.0988807
1438	ZNF146	-2.47967	-0.07215	0.0131502	0.0989694
1439	TRIP12	2.47644	0.0535378	0.0132701	0.099802
1440	ZFP36L1	2.47586	0.0895055	0.0132916	0.0998947
1441	AGAP3	2.47372	0.0631769	0.0133715	0.100424
1442	TRIM25	2.47348	0.124903	0.0133805	0.100424
1443	TBRG1	-2.47287	-0.0937316	0.0134033	0.100507
1444	RNASET2	2.47268	0.0853981	0.0134102	0.100507
1445	TOPBP1	2.47218	0.06422	0.0134293	0.10058
1446	SERPINH1	2.47105	0.1622	0.0134717	0.100818
1447	EMILIN3	2.47084	0.274257	0.0134797	0.100818
1448	IGFBP2	2.4693	0.0917356	0.0135379	0.101184
1449	PIGS	2.46884	0.0645681	0.013555	0.101242
1450	TDP2	-2.46802	-0.123055	0.0135862	0.101405
1451	TTK	-2.46739	-0.0786666	0.01361	0.101513
1452	METTL8	2.46605	0.0798921	0.0136613	0.101825
1453	ZNF618	2.46469	0.0961588	0.0137132	0.102141
1454	PPP1R9A	2.46417	0.238464	0.0137332	0.10222
1455	WDR18	-2.46377	-0.061095	0.0137486	0.102265
1456	FAM204A	-2.46299	-0.0500039	0.0137782	0.102415
1457	GORASP2	2.45965	0.0775055	0.0139072	0.103302
1458	RPF1	-2.45896	-0.0520703	0.0139342	0.103432
1459	ERH	-2.45831	-0.0229816	0.0139594	0.103548
1460	GMEB1	2.4566	0.106635	0.0140258	0.103969
1461	DCUN1D1	2.45497	0.120297	0.0140898	0.104372
1462	PAXIP1	2.4535	0.106697	0.0141472	0.104726
1463	SFSWAP	-2.45197	-0.0587298	0.0142077	0.105102
1464	ARHGEF10	2.45107	0.131729	0.0142431	0.105224
1465	LAMC1	2.45106	0.0775167	0.0142436	0.105224
1466	BOC	2.45022	0.218187	0.0142769	0.105371
1467	ATP5F1C	-2.45007	-0.0336796	0.014283	0.105371
1468	YBX1	-2.44965	-0.00293067	0.0142994	0.105421
1469	MYO1E	2.44863	0.162984	0.01434	0.105648
1470	NARF	2.44662	0.0818065	0.0144202	0.106166
1471	KDM5B	-2.44402	-0.0757392	0.0145246	0.106862
1472	DLEU2	-2.44359	-0.112796	0.0145421	0.106918
1473	SEC62	-2.44275	-0.0308167	0.014576	0.107083
1474	USF2	-2.44254	-0.0738859	0.0145842	0.107083
1475	MFSD14C	2.4423	0.0778086	0.0145941	0.107083
1476	CYLD	2.4398	0.126094	0.0146954	0.107753
1477	SFT2D1	-2.43921	-0.0550836	0.0147195	0.107856
1478	NOL10	-2.43891	-0.0724538	0.0147317	0.107856
1479	SRP19	-2.43852	-0.050093	0.0147474	0.107856
1480	MRPL18	-2.43848	-0.0493645	0.0147493	0.107856
1481	GSE1	2.43704	0.125111	0.0148078	0.108211
1482	OTUD4	2.43449	0.087307	0.0149127	0.108904
1483	SVIL	2.43412	0.168986	0.0149281	0.108943
1484	ACP1	-2.43325	-0.0467267	0.014964	0.109131
1485	PHPT1	2.43128	0.0543388	0.0150457	0.109653
1486	DLX1	2.42902	0.143208	0.0151396	0.110263
1487	KIF5C	2.42586	0.255975	0.0152723	0.111156
1488	TSFM	-2.42367	-0.0637352	0.0153647	0.111753
1489	SLC1A5	2.42283	0.0426201	0.0154001	0.111935
1490	CDK2AP1	2.4198	0.0517302	0.0155288	0.112716
1491	DHX40	2.41978	0.0509889	0.0155298	0.112716
1492	EXOSC2	2.41957	0.0525155	0.0155388	0.112716
1493	RBMS1	2.41926	0.0848006	0.0155523	0.112739
1494	KREMEN1	2.41881	0.208204	0.0155714	0.112751
1495	PSMB7	-2.4185	-0.0252707	0.0155848	0.112751
1496	SIRT1	-2.41838	-0.0926787	0.0155898	0.112751
1497	VPS13C	2.41824	0.119502	0.0155959	0.112751
1498	PTPN3	2.418	0.181903	0.0156061	0.112751
1499	DHX33	2.41447	0.062126	0.0157581	0.113773
1500	SUPT4H1	-2.41391	-0.0673297	0.0157826	0.113874
1501	SCYL1	2.41215	0.076945	0.0158589	0.114349
1502	RYBP	-2.4117	-0.0950854	0.0158784	0.114413
1503	STAG2	2.4102	0.0505017	0.0159437	0.114807
1504	IGFBP5	2.40902	0.196109	0.0159952	0.115102
1505	IPMK	2.40784	0.200303	0.0160473	0.1154
1506	NGDN	-2.40715	-0.0834035	0.0160774	0.115539
1507	RAI14	2.40657	0.0840436	0.0161032	0.115648
1508	NSMCE2	-2.40611	-0.102046	0.0161235	0.115718
1509	NFATC2IP	2.40428	0.0585275	0.0162045	0.116167
1510	SNTA1	2.40421	0.192324	0.0162077	0.116167
1511	NOTCH1	2.40276	0.250525	0.0162719	0.116551
1512	RBM39	-2.40225	-0.0226634	0.0162945	0.116611
1513	POLQ	2.40209	0.0960984	0.0163019	0.116611
1514	MTCH2	2.40167	0.0337907	0.0163205	0.116668
1515	FGD1	2.40016	0.129349	0.0163877	0.117034
1516	MRPL46	-2.40004	-0.068593	0.0163934	0.117034
1517	IFITM2	2.39874	0.389414	0.0164514	0.117371
1518	UBE2E3	-2.39781	-0.0585969	0.0164933	0.117592
1519	PRKAG1	-2.39723	-0.101743	0.0165196	0.117702
1520	MFHAS1	2.39679	0.138817	0.0165395	0.117766
1521	RYR2	2.39642	0.177797	0.0165561	0.117807
1522	PFKFB4	2.39567	0.324274	0.01659	0.117971
1523	PCGF5	2.39515	0.0748038	0.0166137	0.118062
1524	TCF3	2.39356	0.0554898	0.0166857	0.118495
1525	MTHFD1L	-2.39187	-0.0653631	0.016763	0.118967
1526	RPAP2	-2.38914	-0.080589	0.016888	0.119617
1527	GLG1	2.38885	0.0778384	0.0169014	0.119617
1528	SMAD3	2.38884	0.157199	0.0169016	0.119617
1529	ABT1	-2.38839	-0.0726105	0.0169222	0.119617
1530	UTRN	2.38836	0.0867233	0.0169238	0.119617
1531	ZMIZ1	2.3883	0.124449	0.0169265	0.119617
1532	NDUFS6	-2.38818	-0.0207445	0.016932	0.119617
1533	SENP6	-2.38688	-0.0724981	0.0169919	0.119963
1534	SDC2	2.38465	0.12199	0.0170954	0.120558
1535	B3GALT6	2.38458	0.0791454	0.0170986	0.120558
1536	PCLO	2.38408	0.168596	0.017122	0.120645
1537	POLD3	2.3816	0.0644647	0.0172374	0.121317
1538	AKR7A2	2.38153	0.0614764	0.0172407	0.121317
1539	DCTN4	-2.3813	-0.0628427	0.0172515	0.121317
1540	NDUFS5	-2.38107	-0.00942445	0.0172622	0.121317
1541	FARSA	-2.38079	-0.0585331	0.0172754	0.121331
1542	TMEM230	-2.37948	-0.0493071	0.017337	0.121685
1543	AARS	2.37903	0.0628998	0.0173584	0.121756
1544	CHAMP1	-2.37857	-0.143182	0.0173802	0.12183
1545	RHBDD2	2.37767	0.144286	0.0174224	0.121965
1546	ECHS1	2.37762	0.048434	0.0174246	0.121965
1547	SLAIN1	2.37744	0.209611	0.0174333	0.121965
1548	EEF2	-2.37684	-0.000148673	0.0174615	0.122084
1549	HDLBP	2.37284	0.0441783	0.017652	0.123337
1550	KDM3A	2.37065	0.116107	0.0177569	0.123908
1551	DSG2	2.37055	0.0550078	0.0177616	0.123908
1552	ZNHIT6	-2.37042	-0.0630828	0.0177681	0.123908
1553	EP400	2.36735	0.0674011	0.0179159	0.124858
1554	CUX1	2.36706	0.0859352	0.0179298	0.124874
1555	LRRC8C	2.36669	0.243427	0.0179482	0.124922
1556	HELLPAR	-2.36611	-0.0895783	0.0179762	0.125037
1557	MIR210HG	2.3653	0.330555	0.0180155	0.12523
1558	ZNF148	2.36456	0.0648198	0.0180513	0.125398
1559	PAFAH1B3	-2.3616	-0.0628805	0.018196	0.12631
1560	NUP50	2.3614	0.0488122	0.0182059	0.12631
1561	MAVS	2.36087	0.0835495	0.0182321	0.126384
1562	AP1S2	2.36054	0.0538091	0.0182486	0.126384
1563	STIMATE	2.36048	0.155996	0.0182515	0.126384
1564	UBE2O	2.35791	0.0635259	0.018378	0.127178
1565	NPRL3	2.35706	0.0856975	0.0184202	0.127389
1566	YEATS4	2.35644	0.0504345	0.0184509	0.1275
1567	DDAH1	2.35607	0.142228	0.0184694	0.1275
1568	DNM2	-2.35586	-0.077655	0.0184799	0.1275
1569	CNTFR	2.35579	0.246357	0.0184834	0.1275
1570	MYCBP	-2.35396	-0.0590886	0.0185745	0.128047
1571	TPP2	-2.35298	-0.133774	0.0186234	0.128234
1572	PRXL2A	2.35295	0.066461	0.0186253	0.128234
1573	AC012360.3	-2.35147	-0.110097	0.0186992	0.128625
1574	RITA1	2.35134	0.119601	0.0187058	0.128625
1575	RNF19B	2.3506	0.206741	0.0187431	0.1288
1576	NAA20	-2.35033	-0.0534882	0.0187568	0.128812
1577	MTX2	-2.34991	-0.0802319	0.0187778	0.128875
1578	CBX6	2.3486	0.0481592	0.0188443	0.129249
1579	ATP5MC3	-2.34601	-0.00731779	0.0189755	0.130014
1580	RRP15	-2.34592	-0.0409777	0.0189799	0.130014
1581	PRKAA2	2.3448	0.0572957	0.0190371	0.130323
1582	LMBR1	2.34298	0.123306	0.0191305	0.130822
1583	LRRC8A	2.34291	0.123383	0.019134	0.130822
1584	TIGD5	2.34167	0.13325	0.0191975	0.131173
1585	ARF3	2.34061	0.0723479	0.0192525	0.131401
1586	KPNA4	-2.34055	-0.0703356	0.0192552	0.131401
1587	WASF3	2.3397	0.137376	0.0192992	0.131618
1588	BTG1	2.33906	0.0624565	0.0193322	0.131761
1589	SELENON	2.33749	0.0914184	0.0194137	0.132148
1590	MRPL23	2.33746	0.042775	0.0194151	0.132148
1591	RPP25L	-2.33726	-0.0580955	0.0194256	0.132148
1592	CETN2	2.33485	0.0415666	0.019551	0.132917
1593	SLC1A3	-2.33456	-0.100594	0.0195667	0.13294
1594	RBBP6	-2.33397	-0.0511453	0.0195975	0.133066
1595	VPS13A	2.33256	0.0673559	0.0196714	0.133485
1596	PTCD1	2.33122	0.141251	0.0197419	0.133783
1597	GGA2	2.33121	0.0712242	0.0197421	0.133783
1598	ZNRF3	2.33102	0.150125	0.0197524	0.133783
1599	CCDC25	-2.3304	-0.0700001	0.019785	0.13392
1600	GFPT1	2.32946	0.0890494	0.0198346	0.134171
1601	ANKHD1	2.32797	0.0547013	0.0199139	0.134624
1602	DDX42	-2.32773	-0.0637871	0.0199263	0.134624
1603	ZIC2	-2.3269	-0.0733759	0.0199708	0.134841
1604	DHTKD1	2.32644	0.108123	0.0199951	0.13492
1605	MED29	-2.32595	-0.0769365	0.0200211	0.135011
1606	PUM3	-2.32478	-0.0591042	0.0200839	0.13535
1607	SC5D	2.32355	0.0747832	0.0201498	0.135646
1608	TCF7L1	2.32349	0.14835	0.0201527	0.135646
1609	ATP6AP1	2.32316	0.083467	0.0201705	0.135681
1610	LZIC	-2.32253	-0.0601843	0.0202043	0.135824
1611	SNHG15	2.32196	0.0529051	0.0202352	0.135947
1612	FAM161A	2.32166	0.0972511	0.0202512	0.13597
1613	TCEAL8	2.32063	0.0432963	0.0203068	0.136193
1614	PRXL2B	2.32036	0.339739	0.0203212	0.136193
1615	MYO9B	2.32035	0.13177	0.020322	0.136193
1616	METTL5	-2.31995	-0.0554778	0.0203434	0.136239
1617	CDS1	2.31955	0.147183	0.0203653	0.136239
1618	ARRB2	2.31952	0.0782123	0.0203671	0.136239
1619	THOC6	-2.31923	-0.0863732	0.0203827	0.136239
1620	RUFY1	-2.31906	-0.0937212	0.0203919	0.136239
1621	NMU	2.31834	0.388574	0.020431	0.136416
1622	RRAS2	-2.31798	-0.102365	0.0204506	0.136463
1623	C1orf122	2.31756	0.0596552	0.0204731	0.136529
1624	MRPS17	-2.31644	-0.0434468	0.0205342	0.136852
1625	TSR1	-2.31552	-0.0427351	0.0205843	0.137102
1626	SIL1	2.31518	0.099492	0.0206032	0.137115
1627	RAB11FIP1	2.31477	0.0811429	0.0206256	0.137115
1628	ZMYND11	2.31476	0.104427	0.0206259	0.137115
1629	DHX37	-2.31456	-0.0740133	0.0206368	0.137115
1630	EPHB2	2.31373	0.231596	0.0206827	0.137275
1631	ZMIZ2	2.31345	0.174773	0.0206982	0.137275
1632	F2R	2.31343	0.16606	0.020699	0.137275
1633	HCCS	-2.31186	-0.065304	0.0207856	0.137729
1634	BRIP1	2.31173	0.150355	0.0207928	0.137729
1635	TEX30	-2.3113	-0.151305	0.0208161	0.137799
1636	SYTL4	2.30861	0.185948	0.0209653	0.138643
1637	CNOT6L	2.3085	0.101611	0.0209715	0.138643
1638	HGSNAT	2.30831	0.169973	0.0209821	0.138643
1639	ATP6V1D	2.30807	0.0539269	0.0209951	0.138644
1640	AKAP12	2.3078	0.0468863	0.0210102	0.13866
1641	TNKS1BP1	2.30689	0.208712	0.0210608	0.138909
1642	CDC42	-2.30657	-0.0162767	0.0210787	0.138942
1643	FEZ2	2.30373	0.0779712	0.0212376	0.139807
1644	TWISTNB	-2.30355	-0.0515522	0.0212481	0.139807
1645	DYNLT3	2.30354	0.0825273	0.0212487	0.139807
1646	ZBTB33	2.30228	0.104446	0.0213194	0.140187
1647	MTURN	2.30127	0.0871099	0.0213762	0.140403
1648	FEM1B	2.30124	0.0782919	0.0213781	0.140403
1649	GINS4	2.29809	0.0725686	0.0215564	0.141489
1650	MRPS5	-2.29766	-0.051383	0.021581	0.141564
1651	CNFN	2.29715	0.0909889	0.0216103	0.14167
1652	TBCA	-2.29521	-0.0113098	0.0217211	0.142311
1653	BUB1B	-2.29442	-0.0716725	0.0217665	0.142522
1654	RUNDC1	2.29343	0.16952	0.0218233	0.142805
1655	LSM3	-2.29321	-0.0229309	0.0218362	0.142805
1656	SMIM19	2.29281	0.117736	0.0218587	0.142816
1657	POP5	-2.29272	-0.0512067	0.0218642	0.142816
1658	HSPA14	2.2918	0.0826644	0.0219174	0.143078
1659	CA8	2.29024	0.312711	0.0220077	0.14358
1660	INO80C	-2.2894	-0.10502	0.0220561	0.143809
1661	DGCR6L	2.28895	0.0643565	0.0220824	0.143836
1662	PHYHD1	2.28887	0.134167	0.0220867	0.143836
1663	PTER	2.28859	0.107489	0.0221032	0.143857
1664	GPAA1	2.28787	0.0827863	0.0221452	0.143972
1665	PAXBP1	2.28783	0.0572436	0.0221475	0.143972
1666	NR2F1	-2.28739	-0.0533391	0.0221729	0.143987
1667	CABIN1	2.28733	0.0713043	0.0221764	0.143987
1668	SQSTM1	-2.28702	-0.0413609	0.0221946	0.144019
1669	PAIP1	-2.28621	-0.0763468	0.0222417	0.144238
1670	CTSL	2.2848	0.0604278	0.0223244	0.144688
1671	NASP	-2.28241	-0.0176206	0.0224654	0.145515
1672	COX8A	2.28068	0.0418805	0.0225672	0.146072
1673	NOL11	-2.28049	-0.0552837	0.0225784	0.146072
1674	MCRIP2	2.28011	0.0669727	0.0226011	0.146131
1675	GOLPH3L	-2.27977	-0.10385	0.0226216	0.146158
1676	THOC1	-2.27959	-0.0882185	0.0226322	0.146158
1677	TSG101	-2.2793	-0.0838706	0.022649	0.146179
1678	PLTP	2.27892	0.164437	0.0226718	0.146239
1679	TOMM40	-2.27715	-0.0490388	0.0227774	0.146833
1680	THEM4	2.27667	0.0769698	0.0228061	0.146904
1681	NDUFS8	-2.27651	-0.0281188	0.0228156	0.146904
1682	NR2C2	2.27606	0.177401	0.0228422	0.146988
1683	PPIC	2.27432	0.102858	0.0229465	0.147571
1684	JMJD8	2.27385	0.0618695	0.0229748	0.147644
1685	SNX1	-2.27368	-0.0856898	0.022985	0.147644
1686	C11orf24	2.27303	0.0741617	0.0230246	0.147811
1687	CHEK1	2.27225	0.051984	0.0230713	0.147929
1688	FTX	-2.27221	-0.0805166	0.0230737	0.147929
1689	GSTO1	-2.27188	-0.0376919	0.0230938	0.147929
1690	FNDC10	2.27181	0.165894	0.0230978	0.147929
1691	LUC7L2	-2.26914	-0.0400795	0.02326	0.14888
1692	EMC6	-2.26818	-0.0550677	0.0233182	0.149111
1693	DNAH14	2.26809	0.0551481	0.0233236	0.149111
1694	ZBTB11	2.26561	0.0806016	0.0234752	0.149905
1695	SLC44A1	2.26561	0.0892297	0.0234754	0.149905
1696	GLRX2	-2.26486	-0.0649437	0.0235215	0.15011
1697	SCD5	2.26452	0.333075	0.0235423	0.150155
1698	CCNA2	-2.2642	-0.0583525	0.023562	0.150192
1699	GPATCH2	-2.26208	-0.116506	0.0236926	0.150936
1700	MOB3B	2.26182	0.248311	0.0237083	0.150947
1701	IPO4	-2.25959	-0.0678432	0.0238465	0.151738
1702	SPATA5	-2.25905	-0.183967	0.0238806	0.151865
1703	CFD	2.25816	0.149437	0.0239354	0.152125
1704	NBEAL1	2.25751	0.0870419	0.023976	0.152293
1705	CSNK2A2	-2.25712	-0.0642756	0.0240007	0.152361
1706	CAP2	2.25601	0.201297	0.0240701	0.152712
1707	NEK4	-2.25529	-0.135585	0.024115	0.152907
1708	YIPF3	2.25425	0.0693316	0.0241802	0.153231
1709	RARS	-2.25371	-0.0418466	0.0242143	0.153332
1710	SLC25A38	2.25355	0.115043	0.0242245	0.153332
1711	VPS26A	-2.25268	-0.0519772	0.0242791	0.153558
1712	DCAF7	2.25225	0.0512616	0.0243066	0.153558
1713	TTC39C	2.25204	0.117059	0.0243198	0.153558
1714	ONECUT2	2.25203	0.0843607	0.0243205	0.153558
1715	RABGEF1	-2.25186	-0.131866	0.0243311	0.153558
1716	DHX30	2.25124	0.0489863	0.0243705	0.153717
1717	PNPT1	-2.25063	-0.0704148	0.024409	0.153871
1718	MCM8	2.25023	0.0708895	0.0244342	0.153887
1719	EIF4G1	-2.25001	-0.0328479	0.0244485	0.153887
1720	PSMB2	-2.24992	-0.0316374	0.0244543	0.153887
1721	SMARCA5	-2.24963	-0.0322616	0.0244722	0.153911
1722	TBL2	2.2489	0.10528	0.0245186	0.154113
1723	MGME1	2.24614	0.0532328	0.0246947	0.15513
1724	ERGIC3	2.24549	0.0448151	0.0247365	0.155213
1725	EXOC2	2.24549	0.108498	0.0247367	0.155213
1726	RNF7	-2.24527	-0.0418623	0.0247511	0.155214
1727	AKR1A1	2.24477	0.0675375	0.0247826	0.155322
1728	MOV10	2.24436	0.117177	0.0248095	0.1554
1729	GLRX5	-2.24214	-0.0336668	0.0249525	0.156206
1730	COPS4	-2.24051	-0.0724368	0.0250581	0.156776
1731	NKIRAS1	2.23998	0.159894	0.0250922	0.156899
1732	ATP6V0C	2.23912	0.0431873	0.0251484	0.157104
1733	WDR70	-2.23903	-0.0776444	0.0251541	0.157104
1734	NDUFA5	-2.23849	-0.0367105	0.0251888	0.15723
1735	SOD1	2.23818	0.0298419	0.0252096	0.157269
1736	MLF2	-2.23785	-0.051151	0.0252306	0.15731
1737	CCDC3	2.23747	0.23574	0.0252553	0.157374
1738	CDKN1A	2.23601	0.306152	0.0253511	0.15788
1739	PHRF1	2.23557	0.0926065	0.0253799	0.15788
1740	AIDA	2.23556	0.0550912	0.0253804	0.15788
1741	INTS1	2.23509	0.0872369	0.0254117	0.157984
1742	HSPA13	2.23429	0.145318	0.0254642	0.15822
1743	HIPK2	2.23406	0.0655587	0.0254788	0.15822
1744	ERGIC1	2.2333	0.0630708	0.0255289	0.15844
1745	NPC1	2.23161	0.174321	0.0256406	0.159042
1746	SPOCK1	2.23041	0.378346	0.0257203	0.159445
1747	MRPS22	-2.22981	-0.063994	0.0257602	0.159601
1748	ZFYVE16	-2.22858	-0.072928	0.0258419	0.159965
1749	GLB1L2	2.22848	0.161581	0.0258485	0.159965
1750	UBQLN1	-2.22795	-0.0598143	0.025884	0.160093
1751	STX17	2.22726	0.0630345	0.0259297	0.160284
1752	GNE	2.2266	0.128003	0.025974	0.160467
1753	UFC1	-2.22428	-0.038335	0.0261293	0.161334
1754	SNRPG	-2.22397	-0.0100509	0.0261506	0.161359
1755	BEND4	2.22378	0.19327	0.0261631	0.161359
1756	ETS2	2.22275	0.153134	0.0262327	0.161618
1757	YTHDC1	-2.22272	-0.0471485	0.026235	0.161618
1758	JAKMIP2	2.22184	0.390911	0.0262941	0.16189
1759	OTUD6B-AS1	-2.21947	-0.0602933	0.0264548	0.162787
1760	MRPL44	-2.21856	-0.0765809	0.0265167	0.163076
1761	TFDP1	-2.21778	-0.057344	0.0265701	0.163311
1762	ASCC3	2.21669	0.0480049	0.0266445	0.163667
1763	SNHG16	2.21649	0.0398876	0.0266582	0.163667
1764	KCNC4	2.21392	0.165142	0.0268345	0.164628
1765	ZDHHC14	2.21376	0.204904	0.0268452	0.164628
1766	DDX49	-2.21075	-0.0714247	0.0270534	0.165799
1767	TGOLN2	2.21056	0.0677369	0.0270667	0.165799
1768	KLF10	2.20984	0.196993	0.0271163	0.165921
1769	ICMT	2.20983	0.0683418	0.0271172	0.165921
1770	PCID2	-2.20843	-0.15926	0.0272143	0.166421
1771	MND1	-2.20503	-0.0828573	0.0274522	0.167781
1772	PUF60	-2.20386	-0.0547266	0.0275341	0.168186
1773	MBOAT7	2.2036	0.0768298	0.0275523	0.168203
1774	PLEKHO1	2.20167	0.0613373	0.0276886	0.168939
1775	BDH2	2.20122	0.118456	0.0277204	0.168949
1776	CARD19	2.20105	0.113157	0.0277326	0.168949
1777	SURF6	2.20099	0.0382332	0.0277369	0.168949
1778	HIST1H4E	2.19885	0.110011	0.0278889	0.169779
1779	RHOC	2.19844	0.141136	0.0279179	0.16986
1780	CYB5A	2.19722	0.0542256	0.0280044	0.170291
1781	FKBP3	-2.19681	-0.0268815	0.028034	0.170308
1782	GPN1	-2.19675	-0.0930106	0.0280387	0.170308
1783	CUL1	2.19652	0.0571268	0.0280547	0.17031
1784	B4GALT2	2.19365	0.0774419	0.0282607	0.171464
1785	PALLD	2.19318	0.0638199	0.0282946	0.171484
1786	NDUFA4	-2.19316	-0.0119104	0.0282957	0.171484
1787	RRAGD	2.19141	0.109543	0.0284223	0.172155
1788	RAD54L2	2.19073	0.0812446	0.0284713	0.172356
1789	OPTN	2.18874	0.293652	0.0286158	0.17306
1790	PCNX4	-2.18869	-0.0803006	0.0286197	0.17306
1791	SEM1	2.18729	0.037357	0.0287216	0.173579
1792	AMOTL1	2.18678	0.0892538	0.0287588	0.173708
1793	DCAF8	-2.18591	-0.0789271	0.0288221	0.173993
1794	PAQR5	2.18466	0.255969	0.0289141	0.174451
1795	PDE9A	2.18412	0.181799	0.0289534	0.174591
1796	MPC1	-2.18295	-0.0504228	0.0290394	0.175012
1797	STMN1	2.1801	0.0283457	0.0292502	0.176184
1798	SRP54	-2.17782	-0.053293	0.0294196	0.177106
1799	MDH1	2.17725	0.0411763	0.0294617	0.177261
1800	LRP10	2.17701	0.168701	0.0294795	0.17727
1801	MET	2.17557	0.160991	0.0295877	0.177822
1802	APEH	2.17492	0.0942168	0.0296362	0.177923
1803	MGST2	2.17447	0.115288	0.0296695	0.177923
1804	SOAT1	2.17432	0.08661	0.0296813	0.177923
1805	CMTM7	2.1743	0.0800092	0.0296828	0.177923
1806	RTF2	-2.17425	-0.0559795	0.0296867	0.177923
1807	ERCC1	-2.1714	-0.0916938	0.0299011	0.178962
1808	MRPS35	-2.17101	-0.0553439	0.0299303	0.178962
1809	MTDH	-2.1709	-0.00771006	0.0299386	0.178962
1810	DYNLL2	-2.17078	-0.0807832	0.029948	0.178962
1811	INO80E	2.17075	0.0731891	0.0299501	0.178962
1812	AP2A1	2.17063	0.0667692	0.0299592	0.178962
1813	EBF3	2.1704	0.106398	0.0299769	0.178969
1814	INSIG2	2.16947	0.153292	0.0300471	0.179289
1815	TMEM121	2.16883	0.218418	0.0300953	0.179478
1816	IGF2R	2.16682	0.082951	0.0302483	0.180291
1817	RHOA	2.16601	0.0381007	0.0303101	0.180365
1818	LCOR	-2.16582	-0.0605854	0.0303248	0.180365
1819	DSC2	2.16577	0.178641	0.0303291	0.180365
1820	AAAS	-2.16545	-0.0802762	0.030353	0.180365
1821	TSEN34	2.16528	0.0579906	0.0303665	0.180365
1822	NDUFS7	-2.16521	-0.0433497	0.0303714	0.180365
1823	ST6GALNAC6	2.16514	0.136162	0.0303773	0.180365
1824	ACO1	2.16375	0.0646654	0.0304839	0.180899
1825	MTLN	2.16304	0.077378	0.0305383	0.181123
1826	BRD3OS	2.16261	0.158825	0.0305713	0.181219
1827	USP28	2.16095	0.0721792	0.0306991	0.18184
1828	ITPR3	2.16081	0.221158	0.0307097	0.18184
1829	TAF5	2.16025	0.0707189	0.0307531	0.181998
1830	C14orf132	2.15979	0.16976	0.0307889	0.182024
1831	SRM	-2.15976	-0.032493	0.0307912	0.182024
1832	C18orf32	2.15884	0.0951817	0.0308628	0.182348
1833	MRPL2	-2.15793	-0.0666389	0.0309329	0.182663
1834	ITM2B	2.15724	0.048717	0.0309872	0.182729
1835	TMEM74B	2.15718	0.313347	0.0309918	0.182729
1836	PTGFRN	2.15714	0.0986484	0.0309947	0.182729
1837	CENPV	-2.15391	-0.0305348	0.0312471	0.184116
1838	PHLDA2	2.15355	0.180902	0.0312754	0.184183
1839	REV3L	-2.15285	-0.0768112	0.0313306	0.184356
1840	COL6A2	2.15274	0.358886	0.0313388	0.184356
1841	UBE2R2	2.15227	0.0400656	0.0313758	0.184473
1842	TAF2	-2.15146	-0.0625928	0.0314401	0.184719
1843	CAV1	2.15131	0.204161	0.0314517	0.184719
1844	FUNDC2	2.15015	0.0408353	0.0315433	0.18502
1845	AKIRIN2	-2.15001	-0.0846056	0.0315542	0.18502
1846	KLHL42	2.14993	0.0892444	0.0315604	0.18502
1847	TRDMT1	-2.1498	-0.170729	0.0315713	0.18502
1848	PLOD3	2.14656	0.141689	0.0318283	0.186425
1849	CD46	2.14579	0.0619779	0.0318898	0.186684
1850	PPP1R14B	-2.14445	-0.0174548	0.0319972	0.187212
1851	MMS22L	-2.14396	-0.0774088	0.0320362	0.187339
1852	EIF4EBP2	2.14305	0.053783	0.0321095	0.187666
1853	MARS	-2.1409	-0.0637757	0.0322821	0.188475
1854	JAGN1	-2.14089	-0.0777231	0.0322827	0.188475
1855	NR2C2AP	2.14026	0.0810549	0.0323339	0.188673
1856	MICAL3	2.13906	0.0967488	0.0324309	0.189037
1857	CTSA	2.13905	0.0856399	0.0324314	0.189037
1858	TIMP3	2.13812	0.133173	0.0325074	0.189379
1859	SIGMAR1	2.13782	0.0469983	0.032531	0.189414
1860	ASAH1	2.13745	0.0773239	0.0325612	0.189488
1861	ACAA2	2.13574	0.0774512	0.0327007	0.190061
1862	ENO2	2.13573	0.473999	0.0327014	0.190061
1863	HSPA4L	2.1356	0.0600628	0.0327123	0.190061
1864	HNRNPH3	-2.13497	-0.0193641	0.0327638	0.190173
1865	TRAM1	2.13493	0.0516784	0.0327666	0.190173
1866	TRAF5	2.13407	0.134481	0.0328372	0.19048
1867	SLC7A1	2.13285	0.0660999	0.0329369	0.190957
1868	QKI	-2.13199	-0.0528188	0.033008	0.191266
1869	CHD6	2.13131	0.0792537	0.0330636	0.191378
1870	FAAP20	2.13101	0.0522598	0.0330881	0.191378
1871	NFIX	2.13094	0.107282	0.033094	0.191378
1872	APEX1	-2.13071	-0.0320798	0.0331126	0.191378
1873	USP53	2.13068	0.0694839	0.0331156	0.191378
1874	GPATCH11	-2.1299	-0.0609534	0.0331803	0.191649
1875	TNPO1	-2.1289	-0.042975	0.0332627	0.191984
1876	KIAA0930	2.12876	0.120105	0.0332738	0.191984
1877	ERICH1	2.12788	0.0659948	0.0333473	0.192306
1878	AASDHPPT	-2.12638	-0.054936	0.0334717	0.192807
1879	TRIM24	2.12623	0.0699007	0.0334843	0.192807
1880	EIF3I	-2.12619	-0.00385073	0.0334876	0.192807
1881	ISG20L2	2.12575	0.04216	0.0335239	0.192914
1882	LRRFIP2	-2.1249	-0.0780426	0.0335952	0.193221
1883	SPSB3	2.12414	0.135388	0.0336582	0.193481
1884	KIAA1671	2.12258	0.17677	0.0337887	0.194128
1885	STK24	-2.12215	-0.079711	0.0338248	0.194232
1886	LAMTOR4	-2.12167	-0.0265907	0.0338653	0.194274
1887	PPP6C	-2.12164	-0.0542586	0.033868	0.194274
1888	ALG12	2.1202	0.152448	0.0339893	0.194867
1889	SRGAP2	2.11986	0.0980644	0.0340178	0.194927
1890	MRPS27	-2.11928	-0.0749331	0.0340664	0.195103
1891	PRR14L	2.1182	0.0513085	0.0341578	0.195522
1892	BCCIP	-2.11772	-0.0363149	0.0341986	0.195653
1893	URM1	-2.11551	-0.0788297	0.0343862	0.196622
1894	ILKAP	-2.11478	-0.0736924	0.0344487	0.196782
1895	ENHO	2.11476	0.109409	0.0344505	0.196782
1896	SARS2	-2.11072	-0.152859	0.0347962	0.198652
1897	ERC1	2.10975	0.0776789	0.0348798	0.199025
1898	MPP5	-2.10909	-0.0952366	0.034937	0.199246
1899	BEX5	2.10883	0.103284	0.034959	0.199266
1900	SETD6	2.10743	0.115025	0.0350801	0.199851
1901	ISY1	-2.10591	-0.051603	0.0352123	0.200499
1902	UQCRC1	2.10556	0.0363296	0.0352428	0.200568
1903	PPP1R9B	2.10533	0.158083	0.0352628	0.200576
1904	UNC50	-2.10498	-0.110662	0.0352929	0.200641
1905	POLR1B	2.10243	0.0602626	0.0355159	0.201804
1906	CTBP1	2.1021	0.0578632	0.0355442	0.201858
1907	TUSC1	2.10101	0.0761484	0.0356397	0.202294
1908	WBP4	-2.0976	-0.0625057	0.0359402	0.203893
1909	TARS	-2.09727	-0.0297318	0.0359695	0.203953
1910	BPGM	-2.09438	-0.128133	0.0362263	0.205302
1911	TRIP10	2.09391	0.092126	0.0362679	0.205389
1912	KIF20A	-2.09378	-0.112293	0.0362797	0.205389
1913	HIST4H4	2.0931	0.26505	0.0363402	0.205519
1914	MCMBP	2.0931	0.0428163	0.0363406	0.205519
1915	WDR77	-2.09258	-0.0551149	0.0363871	0.205674
1916	BRMS1	-2.09196	-0.0691242	0.0364418	0.205834
1917	NOP10	-2.09184	-0.0283224	0.0364533	0.205834
1918	SH3PXD2B	2.09129	0.235907	0.036502	0.206002
1919	GALNT18	2.09033	0.207868	0.0365885	0.206382
1920	SAP30BP	-2.08908	-0.0810984	0.0367003	0.206803
1921	CCNE2	2.08907	0.130417	0.0367014	0.206803
1922	RNFT1	-2.08861	-0.149012	0.0367428	0.206929
1923	HNRNPK	-2.08794	-0.0143795	0.0368032	0.207161
1924	HOXC8	2.08747	0.0901252	0.0368454	0.207291
1925	ARPC1A	2.08531	0.0434631	0.0370415	0.208287
1926	ALG5	-2.08477	-0.0639679	0.0370898	0.20845
1927	ZCCHC10	-2.08231	-0.0571363	0.0373139	0.209534
1928	CENPN	-2.08223	-0.0615266	0.0373214	0.209534
1929	TIMELESS	2.08134	0.0702842	0.0374032	0.20988
1930	PTCH1	2.08113	0.137279	0.0374218	0.20988
1931	SMAP2	2.08081	0.0746818	0.0374515	0.209937
1932	ATG12	-2.07961	-0.0568313	0.0375613	0.210445
1933	PRR5	2.0784	0.131651	0.0376723	0.210956
1934	LRRCC1	2.07819	0.176403	0.0376915	0.210956
1935	SLC35E1	2.07663	0.0744347	0.0378357	0.211653
1936	MIB1	2.07562	0.0596041	0.0379292	0.212067
1937	USP10	-2.07384	-0.0508415	0.0380939	0.212832
1938	ADD2	2.07372	0.113506	0.0381054	0.212832
1939	C9orf116	2.07264	0.132426	0.0382058	0.213283
1940	UBE2V1	-2.07114	-0.0332989	0.0383458	0.213954
1941	NSD2	2.0704	0.0565356	0.0384149	0.214229
1942	OSBPL2	2.0682	0.0973916	0.0386208	0.215267
1943	PCSK5	2.06646	0.202372	0.0387851	0.216071
1944	FOPNL	-2.06475	-0.0730773	0.0389466	0.216859
1945	COL27A1	2.0645	0.137177	0.0389703	0.216859
1946	CAPZA2	-2.06389	-0.0628994	0.0390278	0.216859
1947	SELENBP1	2.06372	0.259077	0.0390443	0.216859
1948	ERGIC2	2.06371	0.0467578	0.0390449	0.216859
1949	ZNF395	2.06369	0.182731	0.0390466	0.216859
1950	EBAG9	-2.06337	-0.11259	0.0390771	0.216917
1951	FAF2	-2.06241	-0.0436922	0.0391683	0.217312
1952	SERINC2	2.06045	0.114857	0.0393553	0.218238
1953	WDR60	2.05888	0.0731267	0.0395061	0.218962
1954	PCSK6	2.0583	0.103606	0.0395612	0.219155
1955	PIGQ	2.05761	0.121679	0.0396276	0.219334
1956	ITPRIPL2	2.05754	0.110539	0.0396341	0.219334
1957	SERINC1	2.05705	0.0689116	0.0396815	0.219484
1958	JPT1	-2.056	-0.0297821	0.0397823	0.21993
1959	AGGF1	2.05504	0.0605137	0.0398749	0.220329
1960	NDUFC2	-2.05468	-0.0102343	0.0399104	0.220413
1961	ZNF664	2.05424	0.0488878	0.0399526	0.220533
1962	SATB1	2.0535	0.152491	0.0400246	0.220818
1963	BAX	-2.05321	-0.0482197	0.0400526	0.22086
1964	BRMS1L	-2.05257	-0.0822506	0.0401144	0.221006
1965	DPYSL2	2.05251	0.0732307	0.0401199	0.221006
1966	KRI1	-2.05093	-0.0561523	0.0402737	0.221741
1967	TIGAR	2.05039	0.07194	0.0403267	0.221811
1968	ADSS	-2.05038	-0.0397965	0.0403274	0.221811
1969	ATP2C1	2.05	0.10956	0.0403641	0.2219
1970	COPS5	-2.04968	-0.0586896	0.0403956	0.221961
1971	CCDC34	-2.04619	-0.0533537	0.0407377	0.223598
1972	NCOR2	2.04596	0.072321	0.0407605	0.223598
1973	CA12	2.04574	0.190091	0.0407816	0.223598
1974	EN2	2.04548	0.0512489	0.0408076	0.223598
1975	FXYD5	2.04538	0.0679557	0.040817	0.223598
1976	TMTC3	2.04538	0.0858131	0.0408175	0.223598
1977	KYAT3	-2.04431	-0.0938674	0.0409228	0.224062
1978	BCAT1	2.04342	0.0586627	0.0410114	0.224338
1979	SPTLC2	2.04338	0.0901443	0.0410146	0.224338
1980	FBXO3	-2.04267	-0.0888912	0.0410854	0.224611
1981	ADGRL1	2.04157	0.0999231	0.0411945	0.225094
1982	F8A1	2.04056	0.186225	0.0412947	0.225452
1983	FZD8	2.04036	0.124346	0.0413141	0.225452
1984	PACS1	2.04028	0.184685	0.0413224	0.225452
1985	UQCRH	-2.04005	-2.26858e-05	0.0413455	0.225464
1986	ATG10	2.03866	0.172224	0.0414837	0.226104
1987	FTSJ3	-2.03767	-0.0542011	0.0415834	0.226533
1988	ZWINT	-2.03616	-0.0392478	0.0417338	0.227139
1989	C19orf25	-2.03614	-0.062151	0.0417366	0.227139
1990	GPAT4	2.03587	0.105671	0.0417636	0.227172
1991	ELK3	2.03547	0.199757	0.0418033	0.227274
1992	TAOK3	2.03456	0.0779355	0.0418956	0.227662
1993	AP1AR	-2.03431	-0.121101	0.0419203	0.227682
1994	DSCC1	2.03374	0.0910247	0.0419781	0.227881
1995	BCL11B	2.03249	0.540703	0.0421039	0.228449
1996	PALM	2.03168	0.181697	0.0421858	0.228737
1997	TSPAN18	2.03155	0.329495	0.0421991	0.228737
1998	SGO2	-2.03118	-0.0647149	0.0422372	0.228829
[truncated: 8,831 more rows]
