# Supplementary material for: Manipulation with Mutational Status of VHL Regulates Hypoxic Metabolism and Pro-Angiogenic Phenotypes in ccRCC Caki-1 Cells
Source: Int J Mol Sci. 2025 Oct 31;26(21):10629. doi: 10.3390/ijms262110629 (PMC12608846; doi:10.3390/ijms262110629)
Supplement: Supplementary file 1 [file ijms-26-10629-s001.zip › Supplementary Table S4.xlsx]

## Sheet: Sheet1
	HAVHL_normal_cells_n	HAVHL_normal_cells_l	HAVHL_normal_cells_p	HAVHL_proAngio_cells_n	HAVHL_proAngio_cells_l	HAVHL_proAngio_cells_p	WT_proAngio_cells_n	WT_proAngio_cells_l	WT_proAngio_cells_p	mutVHL_normal_cells_n	mutVHL_normal_cells_l	mutVHL_normal_cells_p	mutVHL_proAngio_cells_n	mutVHL_proAngio_cells_l	mutVHL_proAngio_cells_p	Ctr_normal_cells_n	Ctr_normal_cells_l	Ctr_normal_cells_p	Ctr_proAngio_cells_n	Ctr_proAngio_cells_l	Ctr_proAngio_cells_p
0	NDUFB10	0.505341	2.10612e-165	NDUFB10	0.518977	1.07407e-176	CCND2	1.03442	7.25767e-71	LDHA	1.39349	0	LDHA	1.44097	0	LDHA	1.36151	0	LDHA	1.43461	0
1	VIM	-0.680548	5.17947e-162	SNHG9	1.07363	3.74251e-158	TIMP1	0.758307	1.58012e-66	BNIP3	2.08123	0	PGK1	1.54796	0	PGK1	1.52755	0	PGK1	1.65689	0
2	SNHG9	1.06046	1.49099e-148	NUCKS1	-0.483643	8.49197e-153	LRPAP1	0.647243	3.38706e-45	PGK1	1.45721	0	BNIP3	2.09354	0	MIF	0.925836	0	MIF	0.980667	0
3	ZNF503	-0.783952	9.54425e-122	CCND2	1.31004	4.74393e-139	APP	0.904081	4.61567e-45	MIF	0.826873	0	MIF	0.868637	0	BNIP3	2.06147	0	BNIP3	2.13108	0
4	NUCKS1	-0.448147	4.20323e-121	VIM	-0.582799	3.42563e-134	FGFR1	0.963261	8.22624e-35	TPI1	0.733476	0	TPI1	0.793096	0	GAPDH	0.747369	0	GAPDH	0.81187	0
5	MRPS34	0.568634	3.21422e-119	ZNF503	-0.772369	5.59998e-132	MSX1	1.07566	3.77024e-30	AK4	2.18565	0	PKM	0.908017	0	TPI1	0.820785	0	TPI1	0.876999	0
6	STUB1	0.585688	1.29584e-113	TIMP1	1.03108	1.88756e-131	PTK2	0.932967	4.89096e-24	GAPDH	0.586081	0	AK4	2.24876	0	PKM	0.814296	0	PKM	0.947617	0
7	TFDP1	-0.996256	2.54392e-92	MRPS34	0.560106	1.71679e-118	VCAN	1.21476	4.10061e-19	PKM	0.796037	0	GAPDH	0.644363	0	AK4	2.08368	0	AK4	2.13639	0
8	HMGN2	-0.385615	6.84737e-88	STUB1	0.585969	2.70211e-109	CCNB1	-0.434474	3.02708e-14	FAM162A	1.32902	0	FAM162A	1.35764	0	FAM162A	1.23468	2.34993e-298	FAM162A	1.29275	0
9	ZC3H13	-0.889937	1.52062e-84	HMGN2	-0.398459	3.87977e-97	HIST1H4C	0.648299	8.72183e-14	ENO1	0.432243	2.19515e-226	ENO1	0.465403	5.58333e-268	ENO1	0.381355	2.53455e-190	PGM1	1.69583	8.3622e-259
10	SUMO2	-0.368429	2.52747e-84	SUMO2	-0.371804	5.61122e-96	CDC20	-0.47294	1.62069e-13	PGM1	1.51337	8.62242e-189	PGM1	1.59627	1.88838e-235	NDUFB10	0.542106	2.17455e-183	NPM1	-0.447053	3.25086e-234
11	ZIC2	-1.12062	8.40706e-80	TFDP1	-0.965738	8.10647e-90	HIST1H3B	0.610558	4.27821e-13	NDUFB10	0.55251	1.97113e-177	NDUFB10	0.55156	3.46802e-198	PGM1	1.47354	3.19252e-173	ENO1	0.418186	3.32105e-227
12	NEAT1	-0.847551	1.99749e-78	FOXC1	-0.802501	8.26672e-88	UBE2S	-0.257812	7.41233e-12	GPI	0.783996	3.05193e-152	GPI	0.833065	3.21244e-194	SNHG9	1.08159	6.31281e-165	NDUFB10	0.533374	2.49108e-181
13	UBB	-0.35874	2.17957e-72	ZIC2	-1.15194	4.70579e-87	HIST2H2AC	0.586145	1.06803e-11	SPRY1	2.17853	8.70228e-149	PDK1	2.67246	2.55039e-179	NPM1	-0.368694	1.55684e-153	SNHG9	1.04117	2.54678e-166
14	BRK1	-0.648629	2.58117e-71	BRK1	-0.693964	3.98815e-84	FSTL1	0.912938	2.43408e-11	PDK1	2.59967	8.70228e-149	SPRY1	2.22283	1.61977e-174	GPI	0.699332	2.53072e-137	P4HA1	1.56294	1.6622e-164
15	FOXC1	-0.711287	7.90459e-70	ZC3H13	-0.819639	1.02379e-77	HIST1H1E	0.551018	2.60269e-11	SLC2A1	1.82004	3.0538e-130	P4HA1	1.51064	9.8432e-166	SPRY1	2.16242	9.90295e-133	TMSB10	0.577703	1.0399e-163
16	SNHG8	0.41564	9.60516e-68	UBB	-0.341943	1.96136e-77	DLGAP5	-0.381735	1.10946e-10	EGLN1	1.17518	1.98659e-128	NRN1	1.56205	2.25277e-165	ATP5ME	0.459143	2.34955e-132	GUK1	0.627038	1.70277e-161
17	MAP2K2	-0.705231	1.06309e-64	HOXA5	-0.913919	1.71477e-76	RRM2	0.329912	1.04816e-09	P4HA1	1.40878	2.03774e-127	BNIP3L	1.74603	5.45879e-158	P4HA1	1.46024	9.58715e-131	BNIP3L	1.84833	8.16353e-161
18	EEF1A1	0.137003	5.81551e-64	SNHG8	0.439036	1.39625e-74	HIST1H1C	0.512835	2.57422e-09	BNIP3L	1.65013	1.45659e-126	C4orf3	0.988865	2.02058e-157	STUB1	0.620591	2.99172e-122	SPRY1	2.20859	1.24847e-158
19	H2AFZ	-0.291801	4.95422e-60	HOXA10	-0.830567	4.44898e-73	VEGFA	0.949319	2.06472e-08	NDRG1	2.69055	1.68908e-117	EGLN1	1.19857	2.79459e-155	GUK1	0.550512	8.50948e-121	C4orf3	0.966155	1.36267e-151
20	HOXA10	-0.74564	4.37058e-59	EEF1A1	0.138014	8.49962e-67	NUCKS1	-0.0975706	8.20469e-08	SNHG9	0.936187	2.09418e-117	SLC2A1	1.85356	4.99855e-151	PDK1	2.51335	2.6362e-118	OAZ1	-0.391842	4.09951e-150
21	GPX4	-0.410017	1.28121e-58	GNL3	-0.480299	4.82392e-66	HELLS	0.173833	3.24239e-07	DDIT4	1.901	1.27185e-114	NPM1	-0.316015	2.96075e-145	EGLN1	1.10532	2.01823e-112	GPI	0.699649	2.59932e-143
22	HOXA5	-0.79253	2.40306e-58	HOXA9	-0.764568	1.949e-64	TOP1	-0.185397	3.46098e-07	MRPS34	0.561634	3.07561e-110	DDIT4	1.9774	1.68705e-143	BNIP3L	1.63901	6.01204e-112	PDK1	2.57651	4.37552e-136
23	ARGLU1	-0.996159	7.31146e-58	MAP2K2	-0.666867	1.77914e-61	MCM5	0.288105	2.04712e-06	NXPH4	2.64582	1.22976e-105	SNHG9	0.946789	1.80025e-137	SNHG8	0.544151	8.75799e-112	ATP5ME	0.461691	9.0179e-136
24	H3F3A	-0.225858	4.92685e-57	HSP90AA1	-0.207663	6.83282e-61	BIRC5	-0.227855	2.52348e-06	SEC61G	0.539624	2.8304e-101	PLOD2	1.35406	1.38e-136	OAZ1	-0.361012	7.09678e-107	EGLN1	1.14772	2.30971e-132
25	IPO5	-0.570503	5.71606e-53	APP	0.929229	1.00703e-57	CENPF	-0.18597	2.63811e-06	NRN1	1.36813	3.41886e-101	SEC61G	0.596421	1.53809e-132	FTL	0.475802	2.03524e-105	SEC61G	0.573585	5.96339e-127
26	GNL3	-0.437258	2.61045e-51	H3F3A	-0.200431	3.41817e-56	CCAR1	-0.181129	2.81224e-06	C4orf3	0.840335	1.48268e-99	MRPS34	0.5831	3.6968e-132	UBL5	0.408075	4.12748e-104	NXPH4	2.79485	5.75307e-125
27	PRDX2	-0.332636	6.6284e-51	NR2F1	-0.676672	1.81106e-53	SRSF3	-0.130489	1.03089e-05	FTL	0.453207	1.19486e-92	NDRG1	2.67238	1.24924e-131	SLC2A1	1.73782	5.68055e-103	STUB1	0.608445	1.53644e-124
28	NR2F1	-0.670667	3.54024e-50	SNHG25	0.643213	2.40077e-53	ITGAV	0.870068	1.86588e-05	PLOD2	1.19004	8.18926e-91	CCND2	1.16335	7.73368e-125	TMA7	0.338719	2.49749e-102	S100A10	0.756309	3.75277e-124
29	TOMM7	0.252999	1.15419e-47	MSX1	1.20017	1.51693e-52	HIST1H2AG	0.518044	1.86588e-05	STUB1	0.535478	1.19723e-83	PFKP	1.34547	1.05949e-120	C4orf3	0.829545	3.97862e-101	CCT5	-0.470425	3.98616e-123
30	PA2G4	0.206927	1.60172e-47	H2AFZ	-0.253392	1.52283e-52	NEAT1	0.251574	1.87123e-05	UBB	-0.326085	3.12482e-81	NXPH4	2.661	4.64123e-120	IPO5	-0.855402	4.03975e-101	FTL	0.509752	1.22998e-120
31	HOXA9	-0.642146	2.10947e-46	TSPO	0.492302	7.66508e-52	HEY1	0.292532	1.87123e-05	DDT	0.472021	5.18789e-81	DDT	0.539259	1.08411e-116	SEC61G	0.526273	1.19002e-100	RMRP	-1.65033	4.04339e-120
32	HOXB9	-0.656433	8.33036e-46	METTL26	0.441334	2.54024e-50	CLSPN	0.225014	2.00247e-05	ZNF503	-0.610169	4.75826e-80	GUK1	0.529105	1.62186e-116	TMSB10	0.44143	1.22268e-100	NRN1	1.42066	5.18045e-119
33	METTL26	0.41907	1.37505e-44	ARGLU1	-0.903559	9.7486e-50	PTTG1	-0.192739	3.46604e-05	NEAT1	-0.839027	3.5261e-77	TMSB10	0.485695	2.14096e-113	RMRP	-1.54406	5.60792e-99	DDT	0.541574	4.72362e-117
34	SNHG25	0.604232	3.96204e-44	POLR3K	0.483134	6.72769e-49	SFPQ	-0.131118	3.51864e-05	TMA7	0.311313	2.07938e-75	FTL	0.484992	1.38845e-108	MRPS34	0.510809	6.2478e-98	SLC2A1	1.77053	6.25014e-117
35	UPF3A	-1.17259	2.69793e-42	IPO5	-0.544707	4.56346e-48	HIST2H2AA4	0.561277	4.30181e-05	NACA	-0.227744	2.07938e-75	STUB1	0.570886	4.49761e-104	DDIT4	1.80944	4.8819e-97	TMA7	0.358828	5.69106e-116
36	CHCHD2	-0.238043	2.82645e-41	NEAT1	-0.639049	4.88399e-48	CKS2	-0.214482	4.30181e-05	GUK1	0.453577	2.9004e-75	NACA	-0.231643	1.54939e-94	ATP5F1E	0.273378	3.30172e-93	PLOD2	1.29425	1.18098e-114
37	PPA1	0.188672	2.3422e-40	TOMM7	0.259083	1.32508e-46	PCNA	0.198045	6.52055e-05	METTL26	0.562526	3.72484e-75	S100A10	0.676337	3.88044e-94	DDT	0.487971	1.5506e-92	PFKP	1.33672	1.55945e-111
38	AP2S1	-0.375346	4.29296e-39	HMGB2	-0.477191	3.35202e-44	KIF5B	-0.16987	6.58686e-05	MARCKS	0.461523	5.07313e-75	IPO5	-0.736607	1.98482e-93	TFDP1	-1.02379	1.91058e-91	DDIT4	1.85234	2.22884e-111
39	HSP90AA1	-0.182397	9.16659e-39	EEF2	0.174548	2.57024e-43	TUBA1C	-0.123762	6.62074e-05	NPM1	-0.230777	7.21006e-75	PGAM1	0.451773	3.05325e-92	UBB	-0.373622	4.58108e-87	ACTB	0.371563	7.4275e-110
40	SERBP1	0.170214	2.60173e-38	CDC42EP1	0.758491	8.85772e-43	SAMD1	0.273374	8.26188e-05	NR2F1	-0.834656	5.45361e-72	TMA7	0.335858	2.43157e-91	HSP90AA1	-0.258852	1.74521e-86	IPO5	-0.862996	1.83963e-109
41	ALDH1A2	-1.11024	2.85756e-38	FGFR1	0.952403	5.43252e-42	FBXO5	0.288573	9.56539e-05	IPO5	-0.666044	1.22282e-70	NME4	0.546805	3.72672e-91	NXPH4	2.58941	4.06957e-85	ATP5F1E	0.300299	9.06534e-104
42	SYVN1	0.713824	1.42644e-37	DEK	-0.261041	7.83532e-42	KCNJ8	1.12734	9.56539e-05	CKB	-0.395713	6.46506e-68	UBB	-0.322094	8.00919e-90	METTL26	0.565379	9.33389e-85	MRPS34	0.494794	1.88456e-101
43	TSPO	0.419909	1.67705e-36	MYC	0.788514	2.26108e-41	RFLNB	0.252134	0.000126403	UBL5	0.332987	3.39751e-67	ZC3H13	-0.84534	8.19039e-90	POLR2L	0.364999	4.00963e-81	UBL5	0.395976	1.87789e-98
44	POLR3K	0.410337	2.6727e-35	UPF3A	-1.13565	2.63153e-41	AL035425.3	0.264424	0.000169748	ZC3H13	-0.785212	3.39751e-67	UBL5	0.379424	2.2868e-88	PLOD2	1.16557	1.18411e-80	GSTP1	0.407509	3.26189e-96
45	MDK	-1.05555	1.49125e-33	RGS10	0.607804	4.42546e-41	DHFR	0.155607	0.000203364	PFKP	1.11784	1.85539e-65	MARCKS	0.487639	1.02757e-87	NRN1	1.22918	3.44587e-80	GNL3	-0.61998	3.70462e-96
46	MRPS21	0.292245	3.31148e-33	HOXB9	-0.589881	1.4631e-40	HIST2H4B	0.56354	0.000258007	NME4	0.494814	2.11724e-65	RMRP	-1.4024	4.00258e-87	GSTP1	0.3564	6.73899e-78	POLR2L	0.40918	1.61177e-95
47	GAMT	-1.10361	6.23258e-33	GPX4	-0.291289	1.53077e-40	NFIC	0.267422	0.00026061	MAP1B	-1.14665	6.12703e-65	PFKL	1.30156	2.68591e-86	ROMO1	0.432555	2.69653e-77	U2SURP	-0.510592	6.62691e-94
48	NDUFA13	-0.300038	2.04457e-32	AP2S1	-0.369552	1.53077e-40	DEPDC1	-0.282298	0.00026061	TMSB10	0.368909	1.96135e-63	HSP90AB1	-0.213951	9.7266e-83	CCT5	-0.390247	7.08138e-77	NME4	0.530594	6.97555e-94
49	SIVA1	-0.368283	2.39906e-31	PA2G4	0.205266	8.91987e-40	SMIM26	-0.215421	0.00052081	HSP90AA1	-0.192383	3.10517e-63	ACTB	0.336653	4.06435e-82	CA2	-0.917796	1.45999e-76	CCND2	1.03053	1.22255e-93
50	CDC42EP1	0.671547	8.23179e-31	PRDX2	-0.267754	3.75196e-38	DUT	0.133191	0.000640287	SNHG8	0.426686	8.91925e-62	HPRT1	0.701185	1.28948e-79	UQCRQ	0.357489	4.61131e-76	ROMO1	0.473384	5.10356e-93
51	EEF2	0.134426	1.27962e-30	SRSF9	-0.277337	2.87201e-37	PRKDC	0.127791	0.000719393	ALKBH5	0.807217	4.70037e-61	PRR34-AS1	1.31567	2.02915e-78	CKB	-0.443397	7.70449e-76	SNHG8	0.478699	1.63248e-92
52	PSMB1	-0.2634	1.37008e-29	UQCR11	0.246664	4.73385e-37	UHRF1	0.241692	0.000720549	RMRP	-1.2106	7.78158e-60	GNL3	-0.49179	2.00114e-77	ACTB	0.301705	1.81736e-75	ZC3H13	-0.911883	2.14262e-92
53	LAMP1	-1.23744	1.9775e-29	PSMB1	-0.274867	1.53448e-36	TNFRSF21	1.1238	0.000793144	HPRT1	0.645252	1.10404e-58	ANKZF1	1.5582	7.33184e-77	UQCR11	0.359861	8.74108e-75	HSP90AA1	-0.227762	3.81159e-91
54	CYBA	-0.60595	2.92679e-29	SNHG6	0.309769	1.53448e-36	DYNLL1	-0.0850477	0.000843675	HOXA9	-0.736053	4.39375e-57	METTL26	0.543144	1.04114e-76	GNL3	-0.561085	2.19986e-73	CCT6A	-0.384845	1.96942e-90
55	ATP5MC3	-0.227099	3.26304e-29	NME4	0.343346	1.60442e-36	RBM8A	-0.105385	0.00093057	OAZ1	-0.230179	9.59712e-57	NR2F1	-0.796134	1.05574e-76	NDUFA1	0.385539	1.63754e-71	TCEAL4	0.487289	9.1232e-90
56	HMGB2	-0.374905	3.26304e-29	CHCHD2	-0.214722	2.56474e-36	B2M	0.140789	0.00104963	TFDP1	-0.74693	1.02855e-56	HSP90AA1	-0.191488	1.34763e-74	COPS9	0.535728	2.06421e-70	NACA	-0.236832	2.08139e-88
57	SMC3	-0.2902	3.42938e-29	PRPF4B	-0.377758	4.75907e-36	EXO1	0.27529	0.00110068	HSP90AB1	-0.194397	4.59355e-56	SMS	0.528135	2.78046e-72	SMC3	-0.465891	7.07613e-70	NDUFA1	0.439763	6.54901e-87
58	CHAMP1	-1.365	5.08605e-29	ATP5MC3	-0.232066	9.71004e-36	MCM3	0.16909	0.00113355	COPS9	0.496184	5.41492e-56	U2SURP	-0.408606	1.10594e-70	HNRNPDL	-0.397155	7.37111e-70	EIF3E	-0.4173	8.19411e-87
59	BRD2	-0.308964	4.35149e-28	UBE2S	-0.389038	8.28276e-35	MSH6	0.208865	0.00118231	NDUFA4	-0.331904	6.40628e-56	ALKBH5	0.808719	7.47602e-70	NDRG1	2.29261	8.96836e-70	NDRG1	2.41993	8.34909e-86
60	NDUFS6	-0.271142	2.10484e-27	FAM27C	0.754178	1.07257e-34	DDX1	-0.0924413	0.00124597	ANKZF1	1.44678	1.06228e-55	MSX1	1.2736	1.50841e-67	PET100	0.447341	9.93252e-70	BEX2	0.572042	4.43626e-85
61	PMAIP1	-0.787394	8.84544e-27	CCND1	2.03185	1.16315e-34	JAG2	1.0083	0.00124597	ATP5ME	0.305187	1.1183e-55	GSTM3	0.671849	2.36635e-67	U2SURP	-0.45172	2.63428e-69	UQCRQ	0.371166	1.8647e-84
62	TXN	-0.197487	1.10707e-26	SIVA1	-0.341714	2.7399e-34	TRIM28	-0.121887	0.00126164	BEX1	0.721048	4.91482e-55	CA9	28.0687	1.00434e-66	ARGLU1	-1.09468	1.86895e-67	HNRNPDL	-0.411518	3.79698e-84
63	NSA2	0.18183	2.05588e-26	PPA1	0.161324	5.66297e-34	CENPX	0.155378	0.00139	PGAM1	0.360393	5.63304e-55	OAZ1	-0.220267	1.226e-66	ZC3H13	-0.788382	3.11047e-67	SMC3	-0.47386	1.37943e-82
64	TYMS	-0.407213	2.63576e-26	PTGES3	-0.215062	1.71824e-32	NRP1	1.01221	0.0014256	MDK	-1.58111	2.9467e-54	CCT5	-0.303762	2.10405e-66	NR2F1	-0.799172	7.8346e-67	CA2	-0.903914	6.42922e-82
65	RGS10	0.503875	3.14959e-26	LDHB	0.140262	2.80423e-32	USP1	0.128922	0.00150915	UQCR11	0.321503	8.67326e-53	TIMP1	0.667687	7.74345e-66	NME4	0.467489	1.7289e-66	HNRNPA3	-0.387043	2.77615e-81
66	ZNF503-AS2	-1.28363	6.88864e-26	RAN	-0.192839	8.35493e-32	MCM7	0.138899	0.00152465	BRK1	-0.519282	1.48518e-52	BEX1	0.727222	9.82768e-66	SNHG6	0.419008	2.11105e-66	COPS9	0.549167	1.78093e-80
67	CBX5	-0.462641	1.56284e-25	MRPS21	0.287262	9.53704e-32	HMMR	-0.301486	0.00176285	SNHG5	0.320459	2.17282e-52	UQCR11	0.3457	3.22099e-65	NDUFB1	0.338876	2.96787e-66	NDUFB1	0.382673	4.2794e-80
68	SNHG5	0.195518	2.35626e-25	DYNLL1	-0.264306	9.53704e-32	CENPE	-0.281737	0.00176285	PLS3	0.477118	7.92002e-52	COPS9	0.506739	1.02563e-64	MARCKS	0.396952	8.06101e-65	NENF	0.474203	7.40644e-80
69	LSM4	-0.324533	2.63282e-25	BRD2	-0.30855	3.02311e-31	SFRP1	0.283123	0.00176697	ACTB	0.263776	1.38288e-51	ZNF503	-0.474688	1.21285e-64	BEX2	0.507484	1.46471e-62	TIMP1	0.708119	2.0222e-76
70	REXO4	0.391523	6.11894e-25	MIF	0.152193	3.39606e-31	H3F3B	-0.0854483	0.00234968	PRR34-AS1	1.17754	3.56784e-51	HK2	1.59376	3.32083e-64	NDUFA4	-0.384151	1.59395e-62	METTL26	0.523577	1.08688e-75
71	SRSF9	-0.242539	3.60385e-24	PRR34-AS1	0.951783	4.63373e-31	ARF1	-0.106787	0.00241461	PFKL	1.1055	8.56495e-51	GSTP1	0.326993	1.70984e-63	HNRNPA3	-0.378266	2.25932e-62	ARGLU1	-1.1121	7.89044e-75
72	HSPB1	-7.10572	4.08499e-24	ZYX	0.66375	1.75925e-30	BUB1	-0.299037	0.002739	GNL3	-0.41086	1.16247e-50	SNHG8	0.416317	4.04476e-63	NENF	0.420011	4.08085e-61	HSP90AB1	-0.230389	2.24319e-74
73	ATP5F1E	0.11471	4.38122e-24	CENPW	-0.349589	2.21788e-30	SLIT2	0.279361	0.00276825	ARGLU1	-0.949375	1.27879e-50	HOXA9	-0.726318	6.52624e-63	YARS	-0.647656	9.60657e-61	SNHG6	0.423684	2.27083e-74
74	CDC16	-1.28657	5.15131e-24	NDUFS6	-0.271548	5.29628e-29	MSH2	0.182162	0.00277332	EEF1A1	0.152332	3.13759e-50	CKB	-0.330273	1.39222e-62	EIF3E	-0.354185	1.9591e-60	UQCR11	0.356968	4.86379e-74
75	SIGMAR1	0.325539	7.93516e-24	NME3	0.530625	7.12254e-29	FLNA	0.42231	0.00284264	FUT11	1.41558	9.65678e-50	NDUFA1	0.388706	4.22584e-62	FOXC1	-0.672785	2.54014e-60	TFDP1	-0.852411	6.43769e-74
76	TES	0.465597	1.22182e-23	LRPAP1	0.472574	2.08206e-28	S100A11	0.187067	0.00318604	FOXC1	-0.56556	1.04038e-49	RACK1	-0.173714	4.90606e-62	NACA	-0.223095	2.65377e-60	PGAM1	0.386982	2.45386e-72
77	TPP2	-1.00063	2.97449e-23	MCRIP2	0.681512	2.70944e-28	GADD45GIP1	-0.108595	0.0032174	UPF3A	-1.39593	1.17106e-49	ATP5ME	0.319005	1.18286e-60	TARS	-0.481991	1.051e-59	NDUFA4	-0.376078	5.23973e-72
78	PRR34-AS1	0.853536	3.00734e-23	SMC3	-0.238664	2.70944e-28	TMBIM6	0.112233	0.0032174	PSMB1	-0.312107	2.89228e-48	RRAGA	0.773587	1.60154e-60	SRSF7	-0.379851	3.38228e-59	SRSF7	-0.404041	1.22887e-71
79	TCEAL4	0.249509	4.24305e-23	SRSF3	-0.229245	6.36719e-28	PSMD1	-0.132382	0.0032174	ATP5MC1	-0.385602	4.03046e-48	MTFP1	0.845924	4.07756e-60	ZSCAN16-AS1	0.772495	3.38228e-59	YARS	-0.684534	2.0954e-71
80	PHGDH	-0.327871	4.32889e-23	H3F3B	-0.241572	6.85272e-28	VAV2	1.13901	0.00342316	HK2	1.50648	2.02287e-47	FUT11	1.48104	4.38032e-60	COX7C	0.225307	1.39307e-58	HNRNPA2B1	-0.317419	6.04865e-71
81	NME4	0.262631	5.09969e-23	SYVN1	0.605823	7.00029e-28	HIST1H1D	0.450338	0.00350621	SMS	0.435729	4.69658e-47	CALR	0.398291	9.8683e-60	MTIF3	0.580967	1.4427e-58	COX7C	0.254947	9.57343e-70
82	POLE3	0.336951	6.25559e-23	SNHG5	0.215813	9.17832e-28	HMGB2	-0.140194	0.00386976	HSP90B1	0.390901	2.4311e-45	PLS3	0.494137	2.4152e-59	PFKP	1.07423	3.10109e-58	ATP5MC1	-0.483091	8.5063e-68
83	RAN	-0.191354	9.3798e-23	AK4	0.617126	3.03983e-27	NET1	-0.242464	0.00397214	POMP	-0.288831	2.57313e-45	TFDP1	-0.712196	5.2561e-59	ZNF503	-0.478505	1.52504e-56	GSTM3	0.667762	4.5312e-67
84	SUMO3	-0.47325	9.78807e-23	TES	0.467704	5.50909e-27	MYC	0.271049	0.00397214	PHGDH	-0.461947	6.59949e-45	BRK1	-0.531804	7.47057e-59	TCEAL4	0.3883	2.33422e-56	PFKL	1.23571	5.94473e-67
85	SPEN	-0.373546	1.1775e-22	DPM3	0.507606	5.77351e-27	FEN1	0.177075	0.00397214	CA9	27.8608	8.89765e-45	CST3	0.592655	4.01659e-58	MAP1B	-0.996747	2.50524e-56	PET100	0.430839	1.32851e-66
86	UBE2S	-0.33022	1.37499e-22	EEF1A2	1.29444	1.13662e-26	EIF2S2	-0.0751364	0.00397214	EEF1G	-0.166401	1.45627e-44	ARGLU1	-0.968225	7.82532e-58	CDKN2A	-0.467367	3.58355e-56	FUT11	1.68285	1.72191e-65
87	NDUFA6	0.306715	1.67011e-22	ZNF503-AS2	-1.29149	2.33985e-26	AKAP12	0.171935	0.00397214	S100A10	0.480511	1.59469e-44	HLA-C	0.509439	5.45897e-57	BRK1	-0.573256	7.72206e-56	ALKBH5	0.782008	3.81837e-65
88	H2AFX	-0.531894	1.89844e-22	APRT	-0.217484	3.94336e-26	HIST2H2BF	0.407477	0.00402655	SELENOH	-0.689605	2.19828e-44	PSMB6	-0.414037	8.90295e-57	SNHG3	0.536799	3.84003e-55	MARCKS	0.397709	1.20162e-64
89	METAP2	0.155977	1.17876e-21	CDC16	-1.33637	8.83663e-26	DNAJA1	-0.0995412	0.00457495	TSPO	0.476363	2.22335e-44	YARS	-0.573168	7.19252e-56	CCT6A	-0.322	4.0662e-55	ZSCAN16-AS1	0.763712	1.37002e-64
90	MRPL19	0.277283	1.21123e-21	SIGMAR1	0.340862	2.50877e-25	PCYOX1	0.276235	0.00472257	SNHG6	0.349503	1.14991e-43	ATP5MC1	-0.380988	2.34116e-55	RACK1	-0.200379	8.49829e-55	UBB	-0.287348	3.38628e-64
91	APRT	-0.222707	2.46055e-21	CHAMP1	-1.18073	5.043e-25	HIST1H2AH	0.453398	0.0048528	U2SURP	-0.349242	1.59184e-43	ALDOA	1.24867	2.55788e-55	PFKL	1.2116	8.72522e-55	UPF3A	-1.43367	2.5239e-63
92	UQCR11	0.170097	3.04603e-21	PMAIP1	-0.761577	6.16536e-25	TAF7	-0.249174	0.00490751	SNHG25	0.624101	1.68012e-43	HLA-A	0.512366	1.03361e-54	GAL	-0.515474	1.42407e-54	SNRPE	-0.282467	7.19804e-63
93	DNPH1	-0.375768	4.07031e-21	PDCD5	-0.225563	6.57728e-25	CWF19L2	-0.215094	0.00490751	YARS	-0.521618	2.6983e-43	PSMB1	-0.289344	2.92888e-54	ATP5MC1	-0.464243	1.75974e-54	CD99	0.496144	1.92591e-62
94	AMOT	-0.646028	4.07031e-21	LSM4	-0.302977	7.07014e-25	LARP7	-0.167415	0.00501027	H3F3A	-0.145895	8.33215e-43	UPF3A	-1.35515	5.48965e-54	CD99	0.471205	1.92659e-54	SMS	0.473811	2.55521e-62
95	CA2	-0.451129	6.01984e-21	HSPB1	-6.09009	1.31622e-24	HSP90AA1	-0.0525956	0.00510992	ZNF292	0.778729	9.11127e-43	SNHG6	0.376278	1.84132e-53	ANKZF1	1.4908	4.07782e-54	RACK1	-0.184466	7.55359e-62
96	NDUFA4	-0.219967	7.90341e-21	YDJC	0.402687	1.61417e-24	TXNL1	-0.207916	0.00567368	NENF	0.361385	1.88269e-42	CD99	0.483655	1.92277e-53	FUT11	1.58941	4.1295e-54	PRR34-AS1	1.27886	8.72925e-62
97	UQCR10	0.139632	8.9418e-21	SNRNP25	0.353769	1.61417e-24	PTGES3	-0.0553171	0.00618807	RACK1	-0.161453	2.01161e-42	MXI1	0.918688	1.98263e-53	ALKBH5	0.741116	4.65671e-54	VKORC1	0.556415	1.02244e-61
98	JMJD8	0.582023	1.41737e-20	PLS3	0.327685	1.84278e-24	CD63	0.126098	0.00622035	SNRNP25	0.489779	2.69298e-42	MPG	0.79094	2.09534e-53	DPM3	0.687198	8.78789e-53	CCT3	-0.276683	1.40593e-61
99	NDUFB11	-0.274139	1.47188e-20	SMC4	-0.2794	2.15653e-24	MCM4	0.146727	0.00629205	CALR	0.337426	5.1341e-42	STIP1	-0.434256	2.25423e-53	HOXA9	-0.705617	1.39053e-52	C4orf48	0.483148	2.85803e-61
100	SNHG6	0.226712	1.52973e-20	ALDH1A2	-0.796993	2.80241e-24	AURKA	-0.292918	0.00683107	NDUFA1	0.332915	7.11852e-42	VEGFA	1.55683	2.30925e-53	BEX1	0.664703	6.00118e-52	FTH1	0.282729	9.47539e-61
101	PSIP1	-0.275726	2.5906e-20	PSMD8	-0.273228	5.087e-24	SDF2L1	0.168037	0.00730202	GSTM3	0.580958	1.34215e-41	FGFR1	0.983068	2.86193e-53	HNRNPA2B1	-0.276119	7.70681e-52	ANKZF1	1.52565	2.97734e-60
102	POLR2J3	-0.293697	3.02721e-20	JUND	0.465415	5.84548e-24	RFC2	0.216941	0.00730202	ALDH1A2	-1.19173	4.5484e-41	HSP90B1	0.409117	9.79633e-53	HSP90AB1	-0.199595	1.78339e-51	CST3	0.589038	3.04643e-60
103	DEK	-0.191245	3.02721e-20	NDUFA13	-0.228509	7.48627e-24	RAD51AP1	0.232398	0.0080024	MPG	0.741158	6.35208e-41	STC2	1.51539	1.0396e-52	SNHG5	0.294531	2.34006e-51	HOXA9	-0.72608	4.78007e-60
104	SYNE2	-0.620436	3.06869e-20	SERBP1	0.131704	7.85102e-24	SNRPD1	-0.0944829	0.00808933	TNIP1	1.06379	6.84686e-41	APRT	-0.260148	1.23703e-51	UPF3A	-1.30695	2.56134e-51	PSMD8	-0.429004	4.91108e-60
105	NACA	-0.149118	3.30129e-20	BEX2	0.320388	8.85643e-24	JPH1	0.390601	0.00810781	GSTP1	0.264196	3.14536e-40	TSPO	0.470924	1.56768e-51	C4orf48	0.452865	1.55905e-50	NME1	-0.330089	8.50405e-60
106	AIMP1	0.325603	5.73001e-20	POLE3	0.334979	9.64954e-24	PRC1	-0.151739	0.0081377	GBE1	1.65218	5.50446e-40	MAP2K2	-0.573794	6.12383e-51	STIP1	-0.489409	2.17125e-50	HSP90B1	0.414468	4.014e-59
107	PLS3	0.30209	1.01776e-19	RBM8A	-0.228371	9.64954e-24	PSMD7	-0.131824	0.00836974	VIM	-0.291833	6.73626e-40	EEF1G	-0.143021	1.21727e-50	PHGDH	-0.525152	3.59653e-50	CKB	-0.369698	5.31412e-59
108	GART	0.29056	1.01776e-19	PTK2	0.829592	1.9838e-23	C11orf58	-0.0915544	0.00852038	PSMB6	-0.367462	1.23269e-39	TMEM45A	2.08875	1.78261e-50	POLE3	0.468468	6.44682e-50	HMGA1	-0.584716	1.36308e-58
109	DYNLL1	-0.224961	1.15345e-19	TPP2	-0.966888	1.99486e-23	GNAI3	-0.197883	0.00890525	HNRNPDL	-0.283886	4.5064e-39	NDUFA4	-0.271293	3.80675e-50	S100A10	0.478023	2.2643e-49	RBPJ	0.599954	7.71729e-58
110	UQCRH	-0.162975	1.44909e-19	TXN	-0.171685	2.9672e-23	AMOT	0.265291	0.00890525	ALDOA	1.16074	7.67179e-39	NENF	0.388305	4.22494e-50	NEAT1	-0.650499	1.64574e-48	RRAGA	0.761309	1.68057e-57
111	FAM27C	0.596649	1.51394e-19	SPEN	-0.383575	3.50841e-23	EIF1	-0.068614	0.00972818	TARSL2	0.6191	2.73136e-38	ZNF292	0.761791	1.33352e-49	ZIC2	-0.82467	1.79121e-48	GAL	-0.515603	3.30739e-57
112	PRPF4B	-0.293956	1.54126e-19	PALM2-AKAP2	0.605447	4.98816e-23	SCML1	0.139781	0.0100812	TCEAL4	0.341214	3.64843e-38	KCNQ2	0.791023	1.24319e-48	PLS3	0.428157	8.0846e-48	SSBP1	-0.309162	4.62629e-57
113	TSR3	0.478122	1.76905e-19	GAMT	-0.852168	5.65233e-23	BEX4	0.159772	0.0116073	HLA-A	0.45373	6.77204e-38	SNRNP25	0.488398	6.01713e-48	NAA38	0.361896	1.70974e-47	PLS3	0.470232	1.28237e-56
114	CCND1	1.70917	1.82735e-19	SRSF7	-0.225695	6.2136e-23	TPX2	-0.13114	0.0121498	CHCHD2	-0.207666	8.31669e-38	NEAT1	-0.611528	8.0962e-48	SELENOH	-0.724205	6.02927e-47	PRMT1	-0.564303	7.43381e-56
115	ERH	-0.252208	2.02903e-19	CBX5	-0.428839	1.21322e-22	STIP1	-0.115211	0.0122249	RNF145	0.685033	1.07965e-37	SUMO2	-0.19086	1.01725e-47	PRR34-AS1	1.19051	8.73937e-47	HLA-A	0.49858	1.59845e-55
116	PTGES3	-0.171693	2.36933e-19	HSPE1	-0.194957	1.27064e-22	FADS1	0.196449	0.0134405	CCT5	-0.240115	1.47349e-37	VKORC1	0.515585	1.52557e-47	MDK	-1.24413	2.79316e-46	APRT	-0.316465	2.49402e-55
117	STIP1	-0.282285	2.90264e-19	UBA1	0.273204	2.30024e-22	CDK1	0.168275	0.0134405	DPM3	0.610132	1.82308e-37	EEF1A1	0.145129	1.81978e-47	ACAT2	-0.662707	4.61538e-46	MTIF3	0.534502	4.74804e-55
118	H3F3B	-0.213691	1.28452e-18	REXO4	0.358582	2.30024e-22	LRRC41	-0.29059	0.0141587	RRAGA	0.658371	1.86653e-37	PRDX1	-0.200264	3.21969e-47	ENAH	-0.437382	9.33827e-46	TARS	-0.451674	2.47888e-54
119	SRSF7	-0.217973	1.44474e-18	ATP5F1E	0.11341	4.69543e-22	RDX	-0.0987069	0.0142473	POLE3	0.432245	2.6349e-37	EIF4A1	-0.199987	3.95628e-47	NME1	-0.311585	7.57228e-45	BEX1	0.657615	2.50158e-54
120	ARL6IP1	-0.453445	1.49202e-18	PRDX1	-0.166434	5.08088e-22	TK1	0.244343	0.0144255	MTFP1	0.718455	3.36479e-37	ATP5F1E	0.19957	2.94164e-45	ATP5MC3	-0.273872	1.71925e-44	MTFP1	0.813696	5.04547e-54
121	SNRNP25	0.314416	1.74126e-18	LAMP1	-0.98879	7.82489e-22	ZNF703	0.1577	0.0154711	MXI1	0.847671	4.41681e-37	BEX2	0.442957	2.99252e-45	PGAM1	0.305254	2.25766e-44	HLA-C	0.482357	1.05658e-53
122	DDX21	0.21958	2.85384e-18	STIP1	-0.28635	9.4787e-22	SLC38A1	0.178181	0.0154711	SMC3	-0.311227	1.18276e-36	TNIP1	1.0373	1.89053e-44	EEF1G	-0.175687	2.43486e-44	NR2F1	-0.664425	2.37217e-53
123	WDR43	0.250787	3.06429e-18	MEF2C	0.820266	1.09553e-21	MCM6	0.163533	0.0162953	QPRT	-2.62229	1.23414e-36	FOXC1	-0.507789	2.29438e-44	TXN	-0.230265	4.00571e-44	CDKN2A	-0.442013	9.33588e-53
124	DPM3	0.432582	3.42656e-18	CENPV	-0.322085	1.38841e-21	ARID4B	-0.132599	0.0169559	COX20	0.570635	1.50583e-36	CELF2	3.54246	4.20442e-44	GSTM3	0.564317	4.87469e-44	PRDX3	-0.437528	7.78797e-52
125	PIN1	-0.340121	3.98854e-18	JMJD8	0.578765	2.17712e-21	NOL7	-0.120611	0.0170092	BEX2	0.407188	1.50583e-36	PDXP	0.69883	5.9899e-44	TAGLN2	-0.465485	5.82482e-44	ATP5MC3	-0.251437	5.78469e-51
126	MYC	0.552771	4.23709e-18	TEX30	-1.22973	3.74579e-21	CDC27	-0.223671	0.0170092	NDUFS6	-0.278743	3.21398e-36	SIGMAR1	0.4497	6.03326e-44	COX20	0.591763	7.96063e-44	STIP1	-0.463518	9.30031e-51
127	GLO1	0.132124	4.49894e-18	NCAPG	-0.466455	6.74971e-21	RELA	0.299128	0.017395	ETFB	-0.528219	3.24344e-36	SMC3	-0.308585	6.20385e-44	SNRNP25	0.454343	6.21407e-43	BRK1	-0.532043	2.17047e-50
128	HSPE1	-0.204243	4.66621e-18	CYBA	-0.474483	1.21876e-20	ANXA2	0.180472	0.0177171	PSMC5	-0.437288	5.18571e-36	GBE1	1.67001	1.0161e-43	VKORC1	0.485527	6.87113e-43	ENAH	-0.431588	2.3819e-50
129	PRDX1	-0.170214	5.50696e-18	EIF3L	0.284734	1.88094e-20	POLR2J	-0.147118	0.0182912	SIGMAR1	0.414008	6.15553e-36	RFLNB	0.609675	1.38351e-43	SSBP1	-0.299809	1.74699e-42	HIST1H4C	0.885535	1.70724e-48
130	COX8A	-0.241034	5.72582e-18	FHIT	1.01673	2.0067e-20	NDUFV2	-0.151097	0.0183457	NDUFC1	0.331787	1.10399e-35	COX20	0.573249	4.1404e-43	THOC2	-0.474468	2.53795e-42	MRPL21	-0.554735	2.32212e-48
131	CENPV	-0.30502	7.62608e-18	SLC39A10	0.434454	2.72767e-20	CD99	0.122181	0.0184085	SNHG3	0.466527	1.29181e-35	RALGDS	0.957607	5.06184e-43	MTFP1	0.777746	3.61719e-42	STC2	1.54445	2.65186e-48
132	HOXB6	-0.514776	9.95781e-18	MRPL51	-0.225156	2.97948e-20	ARHGEF10	0.416735	0.0184606	TMEM45A	1.90368	8.14132e-35	APP	0.769845	6.31728e-43	ARF6	-0.704425	2.43774e-41	FLNA	1.1428	3.23548e-48
133	HMGN1	-0.183153	1.08031e-17	UQCRH	-0.142632	3.64404e-20	KIF4A	-0.221853	0.0205607	SUMO2	-0.186844	2.74966e-34	TCEAL4	0.354834	1.17583e-42	SMS	0.398688	3.62158e-41	ZNF503	-0.415998	3.41199e-48
134	MEF2C	0.774938	1.30968e-17	SUMO3	-0.429536	5.6767e-20	C19orf48	0.177807	0.0207212	RALGDS	0.893289	5.02788e-34	NME3	0.610027	1.28606e-42	CST3	0.500212	4.44506e-41	TXN	-0.206655	3.4616e-48
135	MCRIP2	0.565779	2.55298e-17	VCAN	1.09162	6.77776e-20	UBE2V2	-0.142743	0.0207212	PDXP	0.647317	1.9398e-33	RNF145	0.68331	1.33381e-42	QPRT	-2.52638	5.63512e-41	PSMA2	-0.370456	3.58644e-48
136	ANTKMT	0.497927	2.63671e-17	H2AFX	-0.473029	8.09952e-20	SNHG15	0.177969	0.0209908	STIP1	-0.366884	1.96226e-33	ALDH1A2	-1.12809	1.99279e-42	RBM3	-0.36079	5.83648e-41	CHCHD2	-0.22943	4.56112e-48
137	PTMS	-0.272284	3.37985e-17	ALKBH2	0.617693	2.00297e-19	MRPL22	-0.158885	0.0209908	STC2	1.3645	4.84572e-33	ROMO1	0.331947	3.47523e-42	CHCHD2	-0.234346	1.59505e-40	RTF1	0.413369	5.95017e-47
138	ZYX	0.532659	4.05411e-17	YBX3	0.178061	2.82719e-19	RTF1	-0.138693	0.0211466	MTIF3	0.461691	5.15107e-33	SELENOH	-0.613332	3.65483e-42	TARSL2	0.625553	7.15822e-40	NAA38	0.339725	9.16525e-47
139	POLR2J	-0.299662	4.33977e-17	CD55	0.628592	3.57657e-19	AURKAIP1	-0.109958	0.0211466	NDUFS8	-0.328787	7.78755e-33	PHGDH	-0.397859	4.06401e-42	ALDOA	1.20855	1.19306e-39	EEF1G	-0.147383	2.51863e-46
140	CUL4A	-1.10079	4.48743e-17	AURKAIP1	-0.23193	4.2057e-19	SPCS3	0.150634	0.0214617	MAP2K2	-0.464433	8.04772e-33	NUCKS1	-0.18807	1.24509e-41	SNHG25	0.554362	1.46935e-39	ZIC2	-0.758312	2.19867e-45
141	ACAT2	-0.366534	4.49058e-17	ERH	-0.235332	5.04472e-19	GCLM	-0.179759	0.0215034	HLA-C	0.404641	1.29006e-32	HEY1	0.64581	1.43928e-41	RNF145	0.707601	5.59777e-39	DPM3	0.614549	8.88506e-45
142	CENPW	-0.285981	5.56056e-17	NACA	-0.131737	6.2052e-19	IK	-0.106907	0.0224246	AKAP12	-0.492394	2.16181e-32	CCT3	-0.17805	2.52257e-41	ADK	-0.745297	7.66334e-39	TNIP1	1.09591	1.0288e-44
143	ASF1B	-0.554611	8.15671e-17	NUBP2	0.452609	7.32457e-19	ACIN1	-0.126767	0.0225014	ATP5MC3	-0.199563	3.06914e-32	H3F3A	-0.121245	2.31347e-40	ELOB	0.257795	1.21202e-38	ALDOA	1.25735	1.39519e-44
144	AK4	0.506723	9.87143e-17	PSIP1	-0.243706	8.05416e-19	SPDL1	-0.163299	0.0227925	ROMO1	0.306741	3.23524e-32	SNHG5	0.271088	6.1999e-40	PSMB1	-0.292133	3.30122e-38	TSPO	0.40746	4.55761e-43
145	NHP2	0.123412	1.01919e-16	MPG	0.500257	9.54596e-19	PPP2R5A	-0.353178	0.0227925	COX7C	0.183062	4.87688e-32	DPM3	0.590956	7.88181e-40	EIF1	0.168641	3.81245e-38	MAP2K2	-0.557422	1.20547e-42
146	DZIP1	-0.640849	1.10833e-16	ANTKMT	0.513467	1.4811e-18	SET	-0.0433887	0.0233906	TXNIP	1.23776	1.03455e-31	HIST1H4C	0.85656	7.92297e-40	HMGA1	-0.455059	5.86521e-38	PSMB1	-0.293525	1.13143e-41
147	CENPX	-0.300057	1.86253e-16	SRSF4	-0.231767	1.91982e-18	MID1	0.230027	0.0236355	HDHD5	0.65787	1.03455e-31	TOMM7	0.260272	1.10324e-39	MRPL21	-0.506951	2.00162e-37	ODC1	-0.456865	1.24699e-41
148	MIF	0.0932181	2.17576e-16	DRG1	0.330161	2.12539e-18	SRSF5	-0.11847	0.0236355	AL445524.1	0.454396	1.20323e-31	MAP1B	-0.782843	1.42093e-39	RRAGA	0.627508	2.55881e-37	HNRNPD	-0.27411	4.12104e-41
149	IFI30	-1.07338	3.20517e-16	ARHGDIG	0.940926	2.59435e-18	TMEM106C	0.148302	0.0244044	CD99	0.398934	1.65807e-31	MDK	-1.14363	1.77554e-39	SLC25A36	0.546893	7.473e-37	RNF145	0.685185	5.11379e-41
150	FHIT	0.95211	4.59256e-16	TRIM28	-0.276709	2.60521e-18	LRATD2	0.328864	0.0244317	APRT	-0.22347	2.62225e-31	RBPJ	0.521195	2.50323e-39	PSMC5	-0.479197	7.49762e-37	OST4	0.311948	6.1718e-41
151	YDJC	0.33134	4.92029e-16	MDK	-0.700395	2.66207e-18	SNX1	-0.313108	0.0244317	VKORC1	0.444885	3.12299e-31	POMP	-0.251859	2.62014e-39	TOMM7	0.23511	1.19891e-36	SUB1	-0.289536	6.20085e-41
152	NME3	0.414013	1.15458e-15	CSK	0.338247	2.67851e-18	ZRANB2	-0.125307	0.0257583	ATP5F1E	0.170768	3.5917e-31	MPI	0.58579	3.09506e-39	H3F3A	-0.152816	2.1494e-36	EIF4A1	-0.210205	8.56651e-41
153	P3H4	0.490551	1.16429e-15	NDUFA6	0.280864	2.92444e-18	SMC4	-0.0917339	0.0267164	HOXA10	-0.520432	6.16839e-31	NDUFS8	-0.329132	1.04683e-38	PRDX3	-0.378003	4.41509e-36	CCT4	-0.237351	9.21536e-41
154	SLIT2	-0.557368	1.71728e-15	VEGFA	1.11724	3.17077e-18	JUN	0.177566	0.0269393	POLR2L	0.236547	1.78593e-30	MYC	0.732107	2.31663e-38	HOTAIRM1	-0.663806	7.90544e-36	COX20	0.546622	1.5934e-40
155	AP2B1	0.237662	2.00692e-15	PGK1	0.224466	3.472e-18	PFN1	0.0665005	0.0273491	TARS	-0.311016	2.15979e-30	SNHG25	0.521778	5.18632e-38	RBPJ	0.503271	9.49588e-36	FOXC1	-0.494976	2.38605e-40
156	PBK	0.396822	2.12288e-15	SNRPD1	-0.164553	4.54223e-18	PLK1	-0.232072	0.0273491	KCNQ2	0.702465	3.40611e-30	HNRNPDL	-0.251296	8.12776e-38	RTF1	0.374937	2.57561e-35	PRPF4B	-0.439164	2.52334e-40
157	SRSF4	-0.228713	2.60472e-15	TCEAL4	0.212568	4.99461e-18	PPIA	0.0591264	0.0273491	SSR3	-0.392682	3.67577e-30	DPYSL4	1.568	8.25849e-38	PSMA2	-0.34077	3.42588e-35	RALGDS	0.970855	2.57588e-40
158	SELENOH	-0.365294	2.9596e-15	LUC7L2	-0.294225	5.73061e-18	GSTP1	0.0667639	0.0273491	SRSF7	-0.268418	9.76335e-30	PSMC5	-0.426451	3.64393e-37	MAP2K2	-0.534256	3.83212e-35	TMEM45A	2.09961	2.57588e-40
159	TBL3	0.698486	3.30597e-15	NDUFA4	-0.183258	6.83221e-18	FAM27C	0.234364	0.0273643	UQCRQ	0.242391	1.28803e-29	TARSL2	0.561584	6.09318e-37	HOXA10	-0.576649	4.9279e-35	HOTAIRM1	-0.676784	3.02313e-40
160	CLSPN	-0.335334	3.31143e-15	LSM3	-0.230453	8.10017e-18	SLC1A5	0.132867	0.0273643	RBPJ	0.481911	1.62438e-29	PRPF4B	-0.389436	1.10898e-36	NDUFA3	0.326625	5.08619e-35	HPRT1	0.48652	3.2839e-40
161	EIF5B	0.123239	3.56711e-15	MXI1	0.598476	1.13565e-17	MRPS18C	-0.131301	0.030543	ZIC2	-0.623497	4.30583e-29	TARS	-0.318269	1.90246e-36	TFRC	0.665478	5.35712e-35	VARS	-0.759564	8.22233e-40
162	ALKBH2	0.569828	3.59822e-15	ARL6IP1	-0.430991	1.55687e-17	DSCC1	0.2994	0.0306754	TOMM7	0.232029	8.35553e-29	NDUFS6	-0.24441	2.48365e-36	TPP2	-1.22968	7.12555e-35	TARSL2	0.569971	9.29656e-40
163	PDCD5	-0.202595	3.95588e-15	GART	0.277559	2.14226e-17	RBMX	-0.089709	0.0306754	EIF4A1	-0.171327	9.04905e-29	COX7C	0.191281	2.95484e-36	NDUFS6	-0.32035	4.32638e-34	DENND10	0.60396	1.2164e-39
164	VDAC1	0.173059	4.03042e-15	TOMM6	-0.2211	4.71695e-17	PTBP3	-0.183331	0.0312508	NUCKS1	-0.172704	1.0216e-28	TXNIP	1.21497	4.84351e-36	SNRPE	-0.231266	6.23455e-34	RFLNB	0.565791	1.86784e-39
165	MAP1B	-0.469759	5.16287e-15	ADAMTS1	0.889076	6.82503e-17	PSMC6	-0.160762	0.0313222	TLCD3A	1.16693	1.90094e-28	FAM210B	0.640851	1.53716e-35	IFI30	-1.72563	9.78372e-34	KTN1	0.264068	2.66095e-39
166	HNRNPA2B1	-0.156702	5.19467e-15	GLA	0.431906	8.97952e-17	PFDN1	-0.136765	0.0321022	LAPTM4B	-0.44832	2.91919e-28	MSX2	1.12165	2.18114e-35	PSMB6	-0.370449	1.27879e-33	EXOSC8	-0.686086	2.95022e-39
167	SMC4	-0.234992	5.62171e-15	PNN	-0.214226	9.56421e-17	RBBP7	0.12486	0.0321301	EGLN3	1.46665	3.31919e-28	QPRT	-2.16306	2.30603e-35	PSMD8	-0.329218	2.14672e-33	PDCD5	-0.296531	8.70168e-39
168	SMIM4	0.3072	7.48423e-15	BCLAF1	-0.224103	1.0779e-16	ARL6IP1	-0.161922	0.0338578	TAGLN2	-0.329521	3.71611e-28	MRPL21	-0.433135	2.52368e-35	ALDH1A2	-0.961167	2.14921e-33	CELF2	3.59943	1.06546e-38
169	ARF6	-0.391739	8.7166e-15	ATP5MC1	-0.243682	1.16938e-16	VKORC1	0.14714	0.0349429	CELF2	3.31256	5.07308e-28	CHCHD2	-0.154371	2.66428e-35	HSP90B1	0.322631	2.93379e-33	ALDH1A2	-0.998663	1.29129e-38
170	CMSS1	0.233456	9.66057e-15	VDAC1	0.192354	1.29218e-16	EIF3G	-0.108055	0.0349429	HOTAIRM1	-0.570726	7.36892e-28	SLC25A36	0.52748	3.33086e-35	SUMO3	-0.58753	3.14179e-33	ACAT2	-0.589152	1.39141e-38
171	NUDT1	-0.383016	1.15835e-14	DLGAP5	-0.411748	1.29482e-16	CCZ1	-0.235022	0.0349429	CST3	0.437302	1.42577e-27	POLR2L	0.246568	3.84118e-35	PSMA3	-0.364265	3.4133e-33	VEGFA	1.47073	2.79118e-38
172	CARS2	-0.955708	1.46218e-14	UQCC2	-0.307878	1.48518e-16	TOMM6	-0.0882709	0.034953	TUBB4B	0.284441	1.75753e-27	SSBP1	-0.207989	6.49036e-35	PCLAF	-0.406243	3.59949e-33	ARF6	-0.643099	2.99441e-38
173	LAGE3	-0.337104	1.66057e-14	CKLF	0.376259	1.55305e-16	UNG	0.246177	0.0351599	ARF6	-0.546358	3.10486e-27	EGLN3	1.54807	1.85969e-34	TRIR	0.304868	6.58889e-33	TOMM7	0.240391	3.53802e-38
174	MZT2B	-0.23268	1.69398e-14	SRSF2	-0.207162	2.12504e-16	MARCKS	-0.0900359	0.0351599	PET100	0.300206	3.80755e-27	HOTAIRM1	-0.600622	2.53454e-34	NDUFAB1	-0.301399	7.63019e-33	NDUFAB1	-0.330526	3.68889e-38
175	ARL6IP4	-0.259676	1.73131e-14	LDHA	0.175304	2.26631e-16	MCM8	0.210717	0.0359333	G3BP1	0.345644	3.9281e-27	UQCRQ	0.254633	2.99491e-34	OST4	0.271434	2.61962e-32	SLC25A36	0.535024	3.80903e-38
176	AFDN	-0.366281	2.229e-14	MRPL54	-0.299571	2.41474e-16	NRGN	0.29471	0.0359425	ZSCAN16-AS1	0.547606	4.03411e-27	BHLHE41	2.39625	3.86086e-34	CCT3	-0.203254	3.006e-32	MPG	0.700599	5.23634e-38
177	EIF3J	0.205095	2.23254e-14	PIN1	-0.312763	3.14795e-16	HIST1H2BC	0.403201	0.0364634	GAMT	-1.01292	5.94333e-27	MTR	0.475171	4.73571e-34	POMP	-0.259849	5.54903e-32	QPRT	-2.13655	6.01672e-38
178	NCAPG	-0.37724	2.2827e-14	P3H4	0.499958	3.21256e-16	ACTG1	-0.0693461	0.0364634	ACAT2	-0.475969	5.99882e-27	POLE3	0.396898	5.23292e-34	ETFB	-0.516603	6.21864e-32	STC1	9.44508	7.48675e-38
179	UQCC2	-0.290549	2.2917e-14	FKBP10	0.572478	3.9928e-16	RMRP	-0.221218	0.0366749	TRIR	0.306912	6.57173e-27	CCT6A	-0.212129	1.06229e-33	HNRNPD	-0.260385	8.36682e-32	PHGDH	-0.418465	9.03229e-38
180	PCLAF	-0.255327	2.38405e-14	BEX1	0.388192	4.57045e-16	SLC20A1	0.231598	0.0369749	TFRC	0.584972	7.05708e-27	ENAH	-0.307603	1.15533e-33	SUB1	-0.286462	1.12751e-31	CA9	27.6049	1.01462e-37
181	SLC39A10	0.378341	2.50862e-14	ZWINT	-0.340534	4.57861e-16	ATP1B1	0.279745	0.0369749	ENAH	-0.281773	1.172e-26	PRMT1	-0.372727	1.83201e-33	ZNF292	0.69472	1.29594e-31	HLA-B	0.55359	4.29519e-37
182	SLIRP	0.115684	2.92351e-14	GLO1	0.132672	9.47278e-16	ARPC1B	0.212478	0.0376379	SLC25A36	0.494582	2.67941e-26	MAP2K1	0.632374	1.83559e-33	PRMT1	-0.428901	1.42591e-31	LIN28B	-0.842921	5.64522e-37
183	CD55	0.580973	3.19957e-14	ACAT2	-0.346299	1.1229e-15	THRAP3	-0.0898365	0.0390566	PMAIP1	-0.804914	3.05302e-26	JMJD8	0.677333	3.13707e-33	LAPTM4B	-0.504784	1.51515e-31	WDR45B	0.447428	6.85591e-37
184	ZWINT	-0.323507	3.30781e-14	PHGDH	-0.269358	1.19267e-15	MRPS23	-0.162064	0.0390566	FAIM	0.420337	3.34792e-26	ALDOC	1.78623	2.90394e-32	APRT	-0.262992	1.72563e-31	SNHG3	0.406237	7.63049e-37
185	SSR4	-0.226632	4.64246e-14	POLR2J3	-0.277481	1.26642e-15	HSP90AB1	-0.0492664	0.0403017	H2AFZ	-0.141026	3.36032e-26	ACAT2	-0.495542	3.71445e-32	ATP5MPL	0.236795	1.94838e-31	DPYSL4	1.67643	8.65701e-37
186	EIF3L	0.247453	4.73569e-14	UQCR10	0.132323	1.293e-15	ERP29	0.165883	0.0403017	CDC42EP1	0.604086	4.25946e-26	EIF3K	-0.271495	6.04496e-32	TUBB4B	0.277982	4.8765e-31	COX6A1	0.239558	1.02514e-36
187	TPT1	0.0846116	4.89221e-14	HRAS	-0.358366	1.44143e-15	PRIM1	0.213602	0.0405363	MRPL33	0.358241	6.51736e-26	TMSB15A	0.726281	1.21606e-31	AKAP12	-0.499659	6.55253e-31	MZT2A	0.387252	1.26991e-36
188	AL035425.3	-0.437787	6.72858e-14	DNPH1	-0.320143	1.54697e-15	UBE2V1	-0.127325	0.0405363	FBXL16	0.941838	7.51385e-26	LNPK	0.701433	1.75129e-31	COX6A1	0.217664	6.65263e-31	SNRNP25	0.402976	1.26991e-36
189	RPF2	0.271483	7.17535e-14	POMP	-0.187805	2.11802e-15	GAPDH	0.0709704	0.0407744	IFI30	-1.55278	1.41831e-25	PSMD8	-0.25791	2.22497e-31	SIGMAR1	0.361202	7.50154e-31	PTGES3	-0.192809	1.31865e-36
190	TM9SF2	-0.50307	7.34755e-14	TM9SF2	-0.527464	2.27904e-15	SNRPB2	-0.10338	0.0415671	LUC7L	0.525707	1.98388e-25	NME1	-0.206786	2.88428e-31	HIST1H4C	0.703494	1.70441e-30	PSMB6	-0.363204	1.46739e-36
191	LAMTOR2	0.326215	7.4303e-14	MRPL28	0.319809	2.41409e-15	SMC1A	0.100572	0.0415671	SNF8	-0.357975	1.98388e-25	OST4	0.298764	3.15237e-31	HPRT1	0.435412	1.88336e-30	EIF3K	-0.353468	1.63489e-36
192	LDHB	0.0810981	8.27704e-14	HMGN1	-0.153495	2.50083e-15	POLR2J3	0.111924	0.0419728	HOXA5	-0.48017	2.32409e-25	RIMKLA	1.88389	3.52351e-31	CHAMP1	-1.26514	3.85113e-30	POLE3	0.387431	1.80315e-36
193	NDUFB8	-0.193994	8.40445e-14	ENO1	0.0749379	2.93013e-15	AKAP1	0.168753	0.043097	PNRC1	0.676899	2.71314e-25	MTIF3	0.420425	4.16625e-31	REXO4	0.397965	3.92477e-30	C9orf16	0.488109	2.53783e-36
194	DDX18	0.203635	8.79691e-14	NDUFB11	-0.227786	3.07734e-15	HMGB1	-0.048608	0.0431831	MAP2K1	0.590459	2.89403e-25	C4orf48	0.375099	4.53227e-31	APLP2	-0.384655	4.04555e-30	TOMM6	-0.309697	2.64417e-36
195	DRG1	0.302632	8.87353e-14	CUL4A	-1.00209	3.12216e-15	PARPBP	-0.251723	0.0431831	MSX2	1.03813	3.4615e-25	NDUFC1	0.297489	5.12356e-31	PSAT1	-0.534802	5.6935e-30	FGFR1	0.895667	2.96808e-36
196	TPI1	-0.142527	8.88725e-14	MYCBP2	0.303708	3.37982e-15	EGLN1	-0.202503	0.0435468	PSMA2	-0.247911	3.48366e-25	KCTD12	1.58823	7.26608e-31	EEF1A1	0.100893	5.88368e-30	ATP5MPL	0.251497	3.09177e-36
197	ZNF703	-0.314952	9.15705e-14	SCD	0.291272	3.43952e-15	ATP1A1	0.120678	0.0435629	JMJD8	0.643476	4.568e-25	DENND10	0.539736	7.39782e-31	FTH1	0.191755	6.70223e-30	TRIR	0.307044	3.4309e-36
198	CUTA	-0.331548	9.84984e-14	MRPL19	0.223068	3.85395e-15	UBE2D3	-0.104658	0.0438972	CCT3	-0.143416	5.50009e-25	ADK	-0.614476	2.06456e-30	NDUFC1	0.262917	7.22158e-30	PSMC5	-0.450371	4.1347e-36
199	ATP5MC1	-0.230769	1.40991e-13	UBTF	-0.304555	4.11869e-15	IMP3	0.129403	0.0441863	CCT6A	-0.172595	1.0406e-24	GNAS	0.224822	2.07643e-30	COTL1	-0.770043	9.47794e-30	AP2S1	-0.354655	6.08947e-36
200	NDUFS8	-0.21639	1.41979e-13	MTHFD2	0.286022	4.4702e-15	SENP6	-0.219953	0.0443789	ZFX	0.64109	2.05231e-24	ETFB	-0.44211	2.68723e-30	MPC2	-0.447632	2.11285e-29	BTF3	-0.181917	6.49807e-36
201	PSMD8	-0.209978	1.75908e-13	SNHG3	0.296494	4.62742e-15	IRS4	0.246478	0.0446036	TBX1	0.724044	3.42737e-24	NEFL	0.783011	2.68723e-30	STC2	1.37031	2.94508e-29	NFIA	-0.5137	6.65305e-36
202	LSM3	-0.218784	1.766e-13	DZIP1	-0.604835	4.91839e-15	CCNB2	-0.227662	0.0452084	ATP5MC2	-0.18964	3.82389e-24	ZIC2	-0.601795	3.40775e-30	TNIP1	0.96677	4.78836e-29	PSMA3	-0.35841	7.0561e-36
203	BSG	-0.223336	1.95006e-13	LAGE3	-0.341096	5.52435e-15	COPS5	-0.18448	0.0452084	PSMD8	-0.239976	4.91075e-24	JPT2	0.520352	4.24188e-30	PDXP	0.624792	5.03482e-29	RBM3	-0.311634	9.57674e-36
204	TOMM6	-0.200704	1.95131e-13	ADSL	0.289624	5.63842e-15	PSMD12	-0.114352	0.0460934	HMGA1	-0.352658	5.69731e-24	NAA38	0.296275	6.57276e-30	VARS	-0.667869	5.15585e-29	TXNIP	1.34729	1.0245e-35
205	TEX30	-0.915762	2.00204e-13	AP2B1	0.225216	5.65796e-15	CCT5	-0.083158	0.0475811	MPC2	-0.363934	6.03383e-24	AC010642.2	0.68634	9.18348e-30	PBX1	-0.664284	6.04789e-29	TPP2	-1.18019	1.10321e-35
206	TECR	-0.275504	2.41777e-13	TPT1	0.102769	6.55734e-15	CDKN3	-0.15551	0.0481654	BHLHE41	2.24628	9.37915e-24	LRPAP1	0.469154	9.24932e-30	CHCHD10	-0.378573	1.2783e-28	HNRNPA1	-0.201172	2.2971e-35
207	UBE2M	-0.255501	2.41777e-13	PSMB6	-0.23231	8.52724e-15	KIF20A	-0.375223	0.0481654	SKA2	-0.387381	1.1121e-23	TRIR	0.299088	1.71475e-29	TSPO	0.351665	1.38307e-28	TPT1	0.186523	3.37784e-35
208	HSPB11	-0.403389	2.88385e-13	NSA2	0.125158	8.98095e-15	ZFR	-0.14853	0.0481654	PRDX1	-0.151826	1.72551e-23	CDC16	-1.41291	2.51647e-29	METAP2	0.200634	2.05213e-28	POMP	-0.253709	3.97952e-35
209	SNHG3	0.274491	3.25306e-13	NDUFS8	-0.216337	1.03537e-14	AURKB	-0.182854	0.0481654	HSPB1	-6.95996	1.7438e-23	HILPDA	0.667877	3.04293e-29	HLA-C	0.359273	2.32312e-28	H3F3A	-0.129164	4.54304e-35
210	ETFB	-0.301996	4.28417e-13	NPM1	-0.131846	1.05899e-14	DPF2	-0.218319	0.04828	RFLNB	0.475103	1.93533e-23	PET100	0.307342	3.29589e-29	HK2	1.31497	2.44093e-28	XRCC5	-0.26281	5.45327e-35
211	SARS	0.216997	4.44679e-13	ZNF22	-0.371916	1.08934e-14	PNRC2	-0.175275	0.0491027	HMGN2	-0.15974	2.04272e-23	ARHGDIG	1.11116	6.77832e-29	KTN1	0.229875	2.48972e-28	SSR3	-0.434742	5.97987e-35
212	YBX3	0.117332	4.59856e-13	PCDH9	0.637793	1.23165e-14	CCDC59	-0.143753	0.0504962	PRPF4B	-0.29365	2.15732e-23	ALDH18A1	0.552766	1.12692e-28	STK17A	0.818475	3.39418e-28	PSAT1	-0.542114	1.09683e-34
213	TRABD	0.43361	5.52869e-13	BNIP3	0.354872	1.42205e-14	GSPT1	-0.114265	0.0504978	NME1	-0.1992	2.28074e-23	SRSF7	-0.230098	1.155e-28	HLA-A	0.352607	3.52867e-28	ELOB	0.236866	1.26215e-34
214	MPG	0.433744	6.5591e-13	DDX21	0.20269	1.54958e-14	HIST1H2AC	0.382297	0.0508414	DAD1	-0.296007	2.44198e-23	CCT2	-0.183477	1.58357e-28	AL445524.1	0.407177	3.89475e-28	ETFB	-0.52144	1.26215e-34
215	H2AFV	-0.254537	7.07143e-13	LIMA1	0.491889	1.82334e-14	MAGT1	0.163893	0.0525723	AP2S1	-0.245623	3.68368e-23	EIF3E	-0.198179	2.03085e-28	KCNQ2	0.670289	4.16101e-28	IFI30	-1.59704	1.396e-34
216	APLP2	-0.247882	7.47867e-13	CA2	-0.372876	1.90882e-14	SON	-0.0724985	0.0555649	MRPL20	-0.222469	4.04337e-23	TLCD3A	1.10315	2.27008e-28	CDC16	-1.30395	5.72948e-28	PNRC1	0.771244	2.14148e-34
217	MRPL33	0.242993	7.89921e-13	JAG2	1.43039	1.9892e-14	MYBL2	0.123931	0.060052	ATP5PO	-0.251064	6.90321e-23	SNX6	-0.301019	2.34118e-28	RALGDS	0.864461	5.86247e-28	BHLHE41	2.5698	2.35756e-34
218	NOP58	0.202053	8.19609e-13	WDR43	0.241748	2.78717e-14	UBE2L3	-0.0937144	0.0632258	DUXAP8	0.380096	7.17887e-23	SLC6A8	0.584373	2.48453e-28	SNX6	-0.357315	7.25549e-28	CHORDC1	-0.454584	2.35756e-34
219	PALM2-AKAP2	0.477047	8.29345e-13	AIMP1	0.261762	2.96635e-14	CWC15	-0.122189	0.0645465	SSBP1	-0.199056	7.53531e-23	H2AFZ	-0.122254	2.76159e-28	MXI1	0.758497	7.31999e-28	ADK	-0.66537	2.58192e-34
220	PTS	-0.336565	8.37749e-13	NCS1	0.525803	3.07119e-14	CENPW	-0.114478	0.0645465	SNX6	-0.296119	7.80534e-23	CKLF	0.469975	2.86763e-28	SRSF5	-0.34305	9.89025e-28	TUBA1C	-0.320016	3.24684e-34
221	BEX2	0.22349	8.50195e-13	ACBD6	-0.356469	3.41135e-14	TSG101	-0.217386	0.0645465	STK17A	0.693192	1.24652e-22	ATP5MC3	-0.16253	2.88921e-28	TUBB2B	-0.782457	1.17552e-27	CALR	0.293207	3.62492e-34
222	NIFK	0.251015	1.01343e-12	SUMO1	-0.25161	3.51087e-14	KDM5B	-0.19171	0.0664308	SLC6A8	0.556451	1.25203e-22	CYB5R3	0.435849	2.90172e-28	TXNIP	1.25391	1.33269e-27	LNPK	0.76636	4.03111e-34
223	HES1	-0.464484	1.12509e-12	EIF3K	-0.223828	3.76132e-14	CALM2	-0.066756	0.0667172	SUMO3	-0.465551	1.38888e-22	SEC11A	-0.330127	5.23836e-28	CALR	0.249643	1.64145e-27	TMEM126A	-0.733291	4.09756e-34
224	ZNF22	-0.342992	1.32662e-12	MPST	0.359004	3.86101e-14	NUTM2B-AS1	0.190526	0.0667172	NME3	0.470571	1.50713e-22	OLFM1	0.991879	6.66526e-28	SYF2	0.388713	1.95806e-27	NDUFS6	-0.287904	4.59344e-34
225	ANAPC15	-0.361731	1.6291e-12	HSP90AB1	-0.122683	3.9014e-14	PIM3	0.177482	0.0687417	LNPK	0.640713	1.84519e-22	TOMM6	-0.224971	9.80235e-28	MPG	0.623028	2.44576e-27	ABCE1	-0.442002	5.24844e-34
226	DYNLT1	-0.257346	1.70631e-12	SNHG16	0.251528	4.15339e-14	TMEM59	0.161888	0.0702356	CA2	-0.470772	2.86635e-22	PDPN	0.693276	1.04275e-27	SNHG19	0.600897	2.63063e-27	SUMO3	-0.563843	7.0453e-34
227	ATP6V1D	-0.377366	2.09389e-12	ST13	0.154316	4.86351e-14	CCNC	-0.161501	0.0718762	RNMT	0.50443	3.39044e-22	HOXA10	-0.444498	1.18796e-27	TUBA1C	-0.322762	3.24426e-27	PDXP	0.637549	7.49372e-34
228	PRDX5	-0.273269	2.19525e-12	SURF6	0.32463	5.05938e-14	SMU1	-0.167484	0.0718762	BTF3	-0.149593	5.93273e-22	KDM3A	0.97888	1.34149e-27	TAF11	0.371398	3.58745e-27	CHAMP1	-1.2877	9.9514e-34
229	OXA1L	0.356761	2.24523e-12	HOXB8	-0.681886	5.28761e-14	KRT10	-0.129294	0.0736571	HILPDA	0.617538	7.25166e-22	AP2S1	-0.265474	1.65184e-27	SSR3	-0.410785	3.93436e-27	SSRP1	-0.295407	1.11418e-33
230	ASRGL1	-0.563814	2.65731e-12	PTMS	-0.223782	5.73798e-14	FTH1	0.0483171	0.0766266	MTR	0.404838	7.29453e-22	FLNA	0.830691	2.05036e-27	NDUFS8	-0.329913	6.69396e-27	TCP1	-0.287391	1.98867e-33
231	LYRM2	-0.323072	2.73341e-12	LAMTOR2	0.326918	7.45548e-14	MRPL52	-0.117408	0.0769618	VDAC2	-0.20727	8.67423e-22	LRATD2	0.759329	2.29648e-27	PNRC1	0.712933	7.98958e-27	PHB	-0.302382	3.2014e-33
232	TMEM183A	0.261515	3.15143e-12	KTN1	0.154269	7.48192e-14	NCAPD2	-0.167089	0.0792639	ISCA1	0.438904	9.87168e-22	SELENOM	0.565328	2.67473e-27	NFIA	-0.442629	9.17039e-27	CHCHD10	-0.410186	3.72499e-33
233	PCID2	-0.927122	3.20409e-12	ALCAM	0.818143	8.75131e-14	PSMA1	-0.0921382	0.0797004	NELL2	3.69939	1.15852e-21	HLA-B	0.49187	2.77455e-27	NDUFA13	-0.28668	1.71563e-26	AKAP12	-0.499373	4.84288e-33
234	PAGR1	-0.262891	3.26204e-12	VDAC3	-0.256603	8.9371e-14	PKM	0.0592638	0.0816806	HNRNPA2B1	-0.172425	1.21055e-21	COX6A1	0.223692	3.08978e-27	CA9	27.3565	1.8112e-26	MXI1	0.801081	5.70309e-33
235	FEN1	-0.354722	3.26204e-12	PRELID1	-0.152123	1.04886e-13	SNX6	-0.100356	0.0826965	TPP2	-0.977822	1.37541e-21	TFRC	0.543346	4.67052e-27	HNRNPF	-0.321409	1.92396e-26	SRSF5	-0.366135	5.94913e-33
236	MYL6	-0.186214	3.26204e-12	CARS2	-0.976046	1.14448e-13	BUB3	0.0920157	0.0843182	RBM3	-0.233528	1.49486e-21	CKS1B	-0.397888	4.82961e-27	LIN28B	-0.720083	1.93459e-26	HOXA10	-0.540861	6.33062e-33
237	NEDD8	-0.185063	3.70414e-12	H2AFV	-0.247525	1.26483e-13	MAP2K4	-0.301967	0.0843182	HOXB9	-0.436024	1.57374e-21	FBXL16	0.90908	7.00799e-27	DENND10	0.520791	2.15581e-26	SELENOH	-0.569788	6.61237e-33
238	SURF6	0.320695	3.78844e-12	PTS	-0.357918	1.40588e-13	ILF3-DT	-0.201486	0.0843182	DOCK7	0.520807	1.64893e-21	CA2	-0.495257	7.16632e-27	VIM	-0.262757	2.2332e-26	MSX1	0.996817	7.80159e-33
239	TNNT1	-0.88688	5.20444e-12	LSM6	-0.311905	1.56994e-13	IRF2BP2	0.147378	0.0843182	LAMP1	-1.02641	1.83917e-21	CDC42EP1	0.573841	1.08504e-26	XRCC5	-0.226629	8.05769e-26	SRSF9	-0.258813	1.55928e-32
240	NARS	0.225781	5.34924e-12	IRAK1	0.344262	2.14611e-13	NUP107	-0.179542	0.0854268	RPA3	-0.339437	1.91527e-21	LY6E	0.435984	1.17147e-26	TOMM6	-0.283085	1.35113e-25	PAWR	-0.58377	2.8582e-32
241	IRAK1	0.341288	5.37229e-12	PNISR	-0.249033	2.2207e-13	UCHL1	0.106455	0.0865863	FAM210B	0.525955	2.63493e-21	STC1	9.01667	1.24263e-26	AC010642.2	0.71054	1.47309e-25	LRPAP1	0.465523	3.31156e-32
242	CAPN15	0.695149	6.86094e-12	KCNQ1OT1	-0.35287	2.88253e-13	MRPL15	-0.134457	0.0868816	ALDOC	1.62086	3.67351e-21	HK1	0.589914	1.87819e-26	SSRP1	-0.246336	1.71587e-25	CCT2	-0.226533	6.67785e-32
243	LUC7L2	-0.248585	7.78874e-12	CKAP4	0.381662	3.02103e-13	POLR3K	0.120283	0.0868816	NDUFB11	-0.260917	4.37755e-21	HSPB1	-6.42857	2.66575e-26	LAMP1	-1.04147	2.05145e-25	PSMA5	-0.422985	7.00949e-32
244	MRPL28	0.282733	7.95131e-12	RAB9A	0.456868	3.13132e-13	MCM10	0.141115	0.0871	TPM1	-0.535642	5.26222e-21	HNRNPA2B1	-0.167479	4.20611e-26	H2AFZ	-0.163582	2.32953e-25	NDUFA6	0.341375	1.10956e-31
245	NDUFC2	-0.171491	8.48466e-12	IARS2	0.253436	3.70598e-13	VCP	-0.09922	0.0883925	CD63	-0.270478	5.37266e-21	PTK2	0.79791	4.95907e-26	PSMA5	-0.413809	2.42492e-25	SERF2	0.214394	1.99935e-31
246	ITGB3BP	0.167721	9.07484e-12	HNRNPA2B1	-0.148648	3.81964e-13	CLU	0.333568	0.0884515	SQLE	-0.468777	6.85767e-21	SOX12	0.602985	5.89014e-26	SRSF9	-0.254221	2.72119e-25	ARL4C	0.86401	2.21285e-31
247	HNRNPAB	0.109817	9.08514e-12	FBXL16	0.700837	3.92035e-13	PDCD11	0.0971471	0.0884515	ADK	-0.52067	1.26121e-20	ATP5MC2	-0.162153	6.76731e-26	CSK	0.382171	3.42501e-25	MRPL22	-0.481955	2.3182e-31
248	CHCHD7	0.304206	9.53628e-12	DNAJC3	-0.556621	4.12583e-13	MED6	-0.190243	0.0884515	PFKFB3	0.99091	1.29988e-20	PFN1	0.208544	6.85047e-26	KCNQ1OT1	-0.533086	4.36599e-25	THOC2	-0.38807	2.91961e-31
249	DNAJC3	-0.529382	9.53628e-12	TRIM14	0.998246	4.37657e-13	USF2	-0.184686	0.0901927	RIMKLA	1.70579	1.85765e-20	TXNDC17	0.2792	6.88023e-26	HSPB1	-5.59034	4.63047e-25	NDUFC1	0.273298	3.84887e-31
250	QPRT	-0.937968	1.14331e-11	GAS5	0.291107	4.63749e-13	CREBBP	-0.210641	0.0919927	ASRGL1	-0.802253	2.78395e-20	TPP2	-1.03833	6.88023e-26	FADS1	-0.562101	4.67807e-25	HK2	1.28338	4.66622e-31
251	LRRFIP1	0.247269	1.43433e-11	PTRHD1	-0.340997	5.09966e-13	UQCRFS1	-0.0887476	0.0920938	DENND10	0.471643	3.5072e-20	PTGES3	-0.146282	9.90145e-26	PAWR	-0.52727	5.39702e-25	SNHG5	0.231862	6.12395e-31
252	MRPL51	-0.184091	1.43433e-11	ARF6	-0.356392	5.58163e-13	ARIH1	-0.162779	0.0947931	GNG5	-0.230256	3.54446e-20	ARL4C	0.732644	1.10751e-25	ATP5MC2	-0.229001	5.40701e-25	ZNF292	0.620971	9.26375e-31
253	JUND	0.342823	1.49535e-11	HOXB6	-0.422439	5.95771e-13	DNAJC8	-0.0478838	0.0981278	SNHG16	0.307497	4.42154e-20	PFKFB3	1.02701	1.26652e-25	CELF2	3.34181	6.60165e-25	VDAC2	-0.25057	1.11721e-30
254	RRP15	0.258549	1.529e-11	DSTN	0.143137	6.2432e-13	HES1	-0.190913	0.0982991	FLNA	0.741509	4.60035e-20	RNMT	0.504576	1.9523e-25	LINC00632	-0.74872	9.21513e-25	NME3	0.51392	1.13788e-30
255	MRPL30	0.385834	1.6202e-11	APLP2	-0.238827	6.35159e-13	SERBP1	-0.0156658	0.0987888	NDUFB6	0.275885	5.00369e-20	MYH9	0.512711	2.47759e-25	EXOSC8	-0.561841	9.9987e-25	HNRNPF	-0.338001	1.15409e-30
256	SNF8	-0.236582	1.66606e-11	SLIRP	0.124356	7.72641e-13	RAD21	-0.108874	0.0987888	HIST1H4C	0.596157	8.79098e-20	TUBB4B	0.269204	2.79328e-25	SNF8	-0.389819	1.33921e-24	EIF5A	-0.218385	1.52751e-30
257	FBXL16	0.667958	1.85636e-11	TSR3	0.380137	9.28267e-13	HDGF	-0.078346	0.0987888	PRMT1	-0.312167	9.41371e-20	PNRC1	0.643258	3.26019e-25	ODC1	-0.353147	1.4216e-24	PFN1	0.216324	1.56066e-30
258	MYCBP2	0.274093	2.03723e-11	NFIC	0.386202	1.08543e-12	MIS18A	-0.167603	0.101834	MPI	0.458734	1.2044e-19	P4HA2	1.09805	3.90977e-25	PRPF4B	-0.33622	1.43619e-24	SNHG19	0.577447	4.79316e-30
259	ZNF428	-0.433844	2.2438e-11	C4orf48	0.238256	1.10744e-12	MTAP	0.183966	0.102392	DCXR	-0.3063	1.25342e-19	PSMD14	-0.32299	4.48253e-25	EIF2S3	-0.327887	1.45809e-24	ATP5MC2	-0.220893	9.64547e-30
260	NKTR	-0.279022	2.85033e-11	FAM234A	0.599049	1.21373e-12	RBM42	-0.177071	0.103993	THOC2	-0.286031	1.30288e-19	SNHG16	0.327066	4.56654e-25	WDR45B	0.381152	1.7748e-24	HILPDA	0.701079	1.08045e-29
261	CARM1	0.285357	3.03754e-11	UBE2M	-0.239948	1.30422e-12	S100A10	0.116929	0.103993	HEY1	0.472502	1.35268e-19	RPN2	0.335542	4.79271e-25	CCT8	-0.277631	2.55027e-24	CDC16	-1.25373	1.37252e-29
262	HSPD1	0.0760412	3.82634e-11	TRAPPC2L	-0.265494	1.32061e-12	MRPL44	-0.202283	0.105379	PBX1	-0.564561	1.52365e-19	YDJC	0.393205	5.38213e-25	GAMT	-0.846049	5.27407e-24	SNHG25	0.453895	1.68043e-29
263	ATP5ME	0.119287	4.30937e-11	COPS9	0.234992	1.57623e-12	WDR44	0.188088	0.105379	DHX15	0.329172	1.82949e-19	ZFX	0.57166	6.90298e-25	VDAC2	-0.232828	6.2561e-24	SSB	-0.226923	1.70118e-29
264	MXI1	0.504189	4.34217e-11	CENPX	-0.23967	1.61997e-12	NUDT1	-0.16362	0.105379	APLP2	-0.274921	2.05838e-19	PPFIA4	3.27652	7.77162e-25	EPRS	-0.227568	6.31703e-24	KIF5B	-0.398427	1.82551e-29
265	UBA1	0.166521	4.48167e-11	AFDN	-0.340792	1.70736e-12	RYBP	-0.20623	0.107158	C4orf48	0.30173	2.42585e-19	HNRNPA3	-0.181627	1.30338e-24	FAM210B	0.550874	7.66004e-24	RAD23A	-0.386175	2.91106e-29
266	TRIM14	0.964384	4.96467e-11	CAPN15	0.701551	1.74867e-12	PLS3	0.109646	0.109466	TSR3	0.461266	2.80698e-19	MRPL20	-0.225433	1.34481e-24	NDUFA6	0.312544	1.14971e-23	TES	0.478979	3.24835e-29
267	NDUFS3	-0.298092	5.03189e-11	FAM189B	0.360934	1.83614e-12	M6PR	0.19855	0.110542	CSK	0.364071	2.81899e-19	TBX1	0.691577	1.9074e-24	TM9SF2	-0.664938	1.20619e-23	HOXA5	-0.523441	3.40877e-29
268	UBL5	0.11696	5.28114e-11	FSTL1	0.805594	1.93063e-12	BRCA1	0.154858	0.110542	TXNDC17	0.240151	3.2646e-19	HDHD5	0.537426	3.25856e-24	TMEM45A	1.80624	1.20801e-23	PNN	-0.316896	4.9717e-29
269	LIMA1	0.433213	5.37704e-11	LYRM2	-0.31619	2.23313e-12	RAN	-0.0524054	0.111236	IGFBP2	-0.642591	3.42425e-19	IARS2	0.345423	6.76028e-24	SUMO2	-0.179321	1.56187e-23	RIMKLA	2.02443	5.39636e-29
270	PNN	-0.179459	5.41856e-11	SRSF5	-0.2277	2.3855e-12	EIF4G2	-0.0431718	0.111608	YEATS4	0.451818	3.57183e-19	NAXE	0.35644	9.27371e-24	AL035425.3	-0.564618	1.60141e-23	NOC3L	-0.439111	5.66949e-29
271	ENO1	0.0430253	5.47939e-11	UQCRQ	0.134185	2.72204e-12	CHORDC1	-0.108236	0.111608	ARHGDIG	0.985461	3.6605e-19	DUXAP8	0.36384	9.87133e-24	TCP1	-0.261743	1.60789e-23	BCL7C	0.501082	5.74397e-29
272	RFC3	0.230411	5.63765e-11	INSIG1	0.666256	2.8424e-12	BCL11A	0.226668	0.111608	MRPL21	-0.32621	3.78385e-19	SNHG3	0.361649	1.27096e-23	BCL7A	0.453164	2.16921e-23	EPRS	-0.25137	6.65453e-29
273	KDELR1	-0.23281	5.98232e-11	MRPS24	-0.193545	2.89384e-12	NEFL	0.312557	0.11228	PTMS	-0.271056	3.87409e-19	NELL2	3.6692	1.43985e-23	DAD1	-0.347845	3.21819e-23	SLC25A1	0.500889	7.18377e-29
274	NPRL3	0.578694	6.00236e-11	NTHL1	0.339751	2.89414e-12	PAFAH1B1	-0.144961	0.11266	YDJC	0.367042	4.22722e-19	GYS1	0.733656	1.73873e-23	TMEM38B	-0.662616	3.23453e-23	SAE1	-0.539225	8.059e-29
275	PGK1	0.167474	6.02716e-11	NHP2	0.100219	2.89414e-12	EXOC1	-0.201321	0.114438	NDUFA13	-0.190045	5.27653e-19	STK17A	0.670135	1.75378e-23	SQLE	-0.492868	4.47028e-23	TCEAL9	0.351739	1.10376e-28
276	C8orf33	0.199911	6.35231e-11	SAE1	-0.32406	3.0641e-12	NRBP1	-0.222793	0.115967	PCLAF	-0.266596	5.72541e-19	NUBP2	0.480057	1.83021e-23	PIN1	-0.405983	4.69273e-23	GBE1	1.55968	1.36613e-28
277	ISYNA1	-0.581514	7.55896e-11	KIF4A	-0.436272	3.25824e-12	PSMC1	-0.117668	0.115967	KIF5B	-0.298645	6.19631e-19	RBM3	-0.203111	1.93795e-23	PHB	-0.267916	5.57388e-23	SUMO2	-0.167881	1.55756e-28
278	TUBB2B	-0.475137	8.58913e-11	MRPL33	0.23712	3.36327e-12	MMADHC	-0.141834	0.116323	ATF4	-0.274635	7.98644e-19	VIM	-0.181461	2.17872e-23	TEX30	-1.23151	7.00422e-23	TSC2	0.618638	1.80474e-28
279	DUXAP8	0.2657	9.52057e-11	NEDD8	-0.189173	3.51056e-12	PRMT1	-0.117274	0.117311	KDM3A	0.892715	9.41518e-19	ID3	0.427805	2.47722e-23	ATP5PB	-0.286402	7.91797e-23	SNX6	-0.357946	1.91503e-28
280	MICOS10	-0.198069	9.59701e-11	LTA4H	0.288728	3.82537e-12	PRPF38B	0.0935198	0.121344	PYURF	0.342503	1.03438e-18	BTF3	-0.122929	2.69932e-23	HOXA5	-0.465658	8.51837e-23	NOL7	-0.341585	4.55595e-28
281	ARHGDIG	0.797905	9.97132e-11	NPM3	0.250537	4.008e-12	JMY	-0.257958	0.122904	PHB	-0.200807	1.24835e-18	ISCA1	0.42344	2.70647e-23	GNG5	-0.259804	1.03548e-22	NDUFA13	-0.253364	5.74122e-28
282	AURKAIP1	-0.183134	1.20336e-10	MIEF1	0.350251	4.50811e-12	YWHAE	-0.0574481	0.122904	P3H4	0.524401	1.40467e-18	CCT8	-0.202235	3.11083e-23	PABPC4	-0.327237	1.79639e-22	REXO4	0.351834	6.46029e-28
283	NCS1	0.466774	1.29122e-10	OXA1L	0.359346	4.7304e-12	MRPL48	-0.153061	0.12468	MYC	0.548296	1.52618e-18	VDAC2	-0.175784	3.15515e-23	TMEM205	-0.699045	2.10516e-22	ACSL3	-0.671147	7.17116e-28
284	HOXB8	-0.595887	1.38693e-10	UBA2	-0.270412	4.93493e-12	PNP	0.160071	0.12468	SSRP1	-0.206316	1.77521e-18	THOC2	-0.289981	3.15792e-23	HSPA14.1	-0.503269	2.27807e-22	MAP1B	-0.619299	1.34483e-27
285	EEF1G	-0.115341	1.53946e-10	SARS	0.208515	5.32679e-12	SLC35B4	0.205692	0.12468	SUB1	-0.17807	2.05531e-18	C9orf16	0.407449	3.34275e-23	PPA1	0.144346	2.8735e-22	KPNB1	-0.24196	1.48541e-27
286	TSC22D3	-1.76115	1.55118e-10	PCID2	-0.897242	5.82221e-12	CKAP5	-0.118082	0.12468	TPD52	0.574356	2.40542e-18	CCT4	-0.148666	3.67129e-23	FBXW11	0.442775	7.16716e-22	PRDX2	0.214881	1.53926e-27
287	FTL	-0.188241	1.64026e-10	LINC01578	-0.430252	5.82221e-12	MRPL51	-0.0718134	0.12468	BLVRB	-0.755439	3.41442e-18	PSMA2	-0.216878	3.68563e-23	KPNB1	-0.232148	8.09167e-22	BEX3	0.234106	2.24907e-27
288	BLVRB	-0.52302	1.64371e-10	SNF8	-0.238066	5.90797e-12	PSMA4	-0.0573017	0.12468	CDC16	-1.05931	4.34841e-18	COX17	0.31576	5.57579e-23	NOC3L	-0.398903	9.41053e-22	HSPB1	-5.46507	2.74778e-27
289	IER5	-0.643519	1.75323e-10	GOT2	0.244962	8.06208e-12	ASF1B	0.185797	0.12468	HK1	0.533895	4.41695e-18	CABIN1	0.536338	6.33444e-23	AP2S1	-0.289697	9.55572e-22	TAGLN2	-0.320512	2.93507e-27
290	CSK	0.259263	2.07674e-10	PDPN	0.489197	8.50869e-12	RALBP1	-0.139515	0.12468	ARL4C	0.69852	4.41695e-18	ZSCAN16-AS1	0.467324	6.33444e-23	MRPL22	-0.417539	1.20675e-21	MRPS36	-0.461593	3.99812e-27
291	MEIS2	-0.397882	2.29413e-10	TAF7	-0.419841	8.545e-12	BCLAF1	-0.0662423	0.128749	SEC11A	-0.286641	5.72098e-18	AL445524.1	0.367257	6.82567e-23	TMEM126A	-0.590966	1.32108e-21	EGLN3	1.51172	5.15764e-27
292	DCXR	-0.249319	2.64294e-10	ZNF428	-0.443344	9.5666e-12	SF3B1	-0.0783251	0.12885	NCS1	0.564822	6.31596e-18	HMGN2	-0.136134	6.96815e-23	NME3	0.453435	1.57647e-21	KCNQ1OT1	-0.53703	5.35872e-27
293	HMGA1	-0.232884	3.12415e-10	EXOSC2	0.319111	9.72495e-12	ANP32B	-0.0665766	0.12885	TMSB15A	0.592195	6.97203e-18	P3H4	0.553281	7.20228e-23	EGLN3	1.41212	2.20677e-21	COTL1	-0.690024	7.70702e-27
294	NUBP2	0.343256	3.38805e-10	PABPC1	0.141011	1.01201e-11	PPP2R2A	-0.125472	0.12885	FBL	0.197566	7.63793e-18	ERO1A	0.590235	7.68615e-23	SEC11A	-0.354501	2.25377e-21	TIMM10	-0.459418	8.40601e-27
295	C3orf14	-0.396123	3.4189e-10	GCLM	-0.320074	1.01201e-11	SUMO2	-0.0591778	0.12885	ID3	0.403852	7.65916e-18	LAMTOR2	0.396752	7.91136e-23	ABCE1	-0.352136	3.31509e-21	FSTL1	1.19697	1.24103e-26
296	HRAS	-0.294105	3.53464e-10	ATP5MD	0.133188	1.21181e-11	TMEM192	0.204701	0.12885	NFIA	-0.345522	8.69914e-18	HDAC2	0.308447	8.14881e-23	BHLHE41	2.26384	3.83139e-21	LAPTM4B	-0.436963	1.26586e-26
297	DST	-0.389471	3.8515e-10	NDRG1	1.19766	1.23284e-11	POLR2A	-0.124858	0.12885	NAA38	0.238439	9.57969e-18	PDK3	0.614982	1.01657e-22	FLNA	0.800365	4.34958e-21	CYB5R3	0.401451	1.32431e-26
298	BANF1	-0.196092	3.87138e-10	POLR2J	-0.238606	1.32255e-11	HOXA9	-0.118655	0.12885	SOX4	0.389014	1.07816e-17	PRDX3	-0.244532	1.10399e-22	SNRPB2	0.245999	4.41107e-21	RPN2	0.308872	1.81627e-26
299	RBM26	-0.28291	4.4885e-10	NDUFS3	-0.29787	1.37132e-11	SMNDC1	-0.151411	0.12885	MYH9	0.45291	1.35786e-17	SSR3	-0.312177	1.29271e-22	MRPL33	0.292534	5.33827e-21	ALDOC	1.83832	1.81627e-26
300	BEX1	0.321019	4.66775e-10	NDUFC2	-0.147858	1.42111e-11	PRPF8	-0.0946066	0.12885	TOMM6	-0.18523	1.82127e-17	SLC25A1	0.45133	1.3821e-22	GPN3	-0.502102	6.02798e-21	OLA1	-0.413634	2.13283e-26
301	RTRAF	-0.192533	4.83729e-10	CYB5R3	0.27575	1.48718e-11	CHEK1	0.16421	0.130543	GTF3C6	0.255239	2.14567e-17	NDUFAB1	-0.208551	1.48083e-22	CCT4	-0.190019	6.22478e-21	NDUFS8	-0.300626	3.46857e-26
302	SNRPB2	0.150577	5.41504e-10	SPRY1	0.773198	1.50726e-11	SGO2	-0.184146	0.134757	HNRNPA3	-0.159774	2.20551e-17	PCSK1N	0.543353	1.60663e-22	TMEM258	0.232797	7.84526e-21	NUCKS1	-0.15389	3.70997e-26
303	DDX46	-0.17611	5.42899e-10	SELENOH	-0.300367	1.63011e-11	ASAP1	0.185597	0.134757	UBE2O	0.511773	2.4926e-17	PABPC1	0.218517	1.65932e-22	TPT1	0.131662	9.89474e-21	CCT8	-0.273738	4.58695e-26
304	NDUFS5	-0.154598	6.26948e-10	ELOVL6	0.620148	1.70561e-11	C1orf35	0.103487	0.135066	CYB5R3	0.354674	2.57866e-17	PSMB2	-0.271988	1.66105e-22	NDUFC2	-0.229867	1.0402e-20	C1QBP	-0.172276	6.73505e-26
305	C9orf78	0.22652	6.2921e-10	PARVB	0.512559	1.71092e-11	MRPL4	-0.110823	0.135066	HAX1	-0.315117	2.79716e-17	NDUFA6	0.320539	1.68681e-22	DDX17	-0.255095	1.41575e-20	DNAJC7	-0.322072	9.78719e-26
306	PTRHD1	-0.285729	6.35004e-10	DUXAP8	0.263496	1.72183e-11	RBBP8	0.145948	0.135066	HDAC2	0.276088	3.46207e-17	ARF6	-0.462523	1.74747e-22	MRPL20	-0.245855	1.51279e-20	IARS2	0.329879	1.14203e-25
307	ALCAM	0.71727	6.56737e-10	SOX12	0.429257	1.8226e-11	CHAF1A	0.109775	0.138321	AURKAIP1	-0.209137	3.51433e-17	MRPL33	0.326687	1.9165e-22	SKA2	-0.408707	1.7039e-20	SNF8	-0.38021	1.17531e-25
308	TRIM28	-0.211958	6.64389e-10	GATA2	0.733185	1.97346e-11	KIFAP3	-0.211098	0.138321	FOXO4	1.1686	4.43932e-17	NDUFB6	0.284382	1.97701e-22	ACSL3	-0.591229	2.28614e-20	SIGMAR1	0.328618	1.30167e-25
309	GGCT	0.212722	7.17956e-10	CMSS1	0.192633	2.06474e-11	MRPS18A	-0.187881	0.139995	CHAMP1	-0.958016	4.69177e-17	AURKAIP1	-0.20968	2.089e-22	EMP3	-0.654734	2.51465e-20	EIF3G	-0.318591	1.43929e-25
310	TAF11	0.243563	7.77044e-10	SMS	0.214488	2.09039e-11	RUVBL1	-0.116293	0.14175	EIF3E	-0.16471	6.40146e-17	ATP5PB	-0.222841	2.55986e-22	HLA-B	0.416397	2.75078e-20	PCLAF	-0.340236	1.58495e-25
311	UBE2I	0.248276	8.75913e-10	JPT2	0.342948	2.13274e-11	ACTR2	0.109466	0.143932	PPFIA4	3.11553	6.40146e-17	SRSF3	-0.150114	3.41708e-22	ASRGL1	-0.713629	2.96806e-20	EIF4G2	-0.259607	1.79913e-25
312	PSMA4	0.0673626	9.00527e-10	MSRB1	0.437829	2.14332e-11	LINC00632	0.187989	0.144328	NDUFC2	-0.149791	7.83194e-17	SKA2	-0.346731	3.54615e-22	CNN3	-0.50045	3.03487e-20	MRPL20	-0.255749	3.04694e-25
313	UQCRQ	0.114748	9.10445e-10	SYNE2	-0.451824	2.95129e-11	SNAPC3	-0.218383	0.144328	EXOSC8	-0.4414	8.00324e-17	CSK	0.374004	3.68187e-22	SELENOT	-0.55154	3.05049e-20	EIF3I	-0.212863	3.24682e-25
314	JPT2	0.320422	9.16018e-10	DNAJA1	-0.186461	2.99718e-11	RPN2	0.0993055	0.144882	LY6E	0.366388	8.29237e-17	UBE2O	0.531431	3.97133e-22	ARL1	-0.519531	4.354e-20	PRELID1	-0.19418	3.58294e-25
315	CKLF	0.294124	1.03768e-09	CSTB	-0.206142	2.99718e-11	PDPN	0.231889	0.148008	CGGBP1	0.437878	9.78813e-17	HSPA5	0.342307	3.97133e-22	CGGBP1	0.46108	4.42174e-20	MRPL1	-0.435042	4.52461e-25
316	EEF1A2	0.927002	1.05494e-09	PFKP	0.477007	3.03764e-11	TSNAX	-0.123	0.149346	GRPEL1	0.318959	1.3193e-16	CAPN15	0.817203	4.15952e-22	SNU13	-0.240472	4.87798e-20	KCNQ2	0.622035	4.68568e-25
317	DSTN	0.112794	1.10761e-09	NSMF	0.496143	3.23636e-11	KIF20B	-0.11514	0.149592	HLA-B	0.405908	1.3834e-16	IFI30	-1.25073	4.56703e-22	PHPT1	0.295627	5.00804e-20	STRAP	-0.362555	4.69048e-25
318	HINT1	-0.144771	1.25056e-09	METAP2	0.106754	3.37152e-11	EIF3E	-0.065363	0.149592	NPRL3	0.646804	1.45073e-16	NAP1L1	0.189063	5.18543e-22	KDM3A	0.98458	5.01691e-20	CARHSP1	0.425366	4.928e-25
319	RNASEH2C	-0.233887	1.26209e-09	MRPL21	-0.257703	3.93325e-11	STRAP	-0.0833757	0.150134	EIF3K	-0.211007	1.46564e-16	PDIA3	0.387495	5.71892e-22	PMPCB	-0.522447	5.35177e-20	ISCU	-0.601813	5.01186e-25
320	PLEKHO1	0.405475	1.30576e-09	POU4F1	0.682714	4.06854e-11	CUL1	0.157071	0.152763	AMD1	0.230166	1.49883e-16	TSR3	0.473825	6.66554e-22	LUC7L	0.458491	5.89951e-20	TUBB4B	0.25215	5.02904e-25
321	CHCHD1	0.222854	1.35187e-09	BEX5	0.623313	4.06854e-11	ZMYND19	0.147098	0.153407	NUBP2	0.435546	1.64397e-16	POLR3K	0.324857	6.67193e-22	MZT2A	0.283764	5.95854e-20	METAP2	0.190849	5.91622e-25
322	UBE2C	-0.392299	1.43933e-09	PRMT1	-0.223483	4.12665e-11	PRMT5	-0.146036	0.155044	DPYSL4	1.23015	1.87959e-16	LUC7L	0.449075	7.38235e-22	FDFT1	-0.500334	8.28949e-20	MSX2	1.05658	6.11792e-25
323	CEBPZ	0.192636	1.56338e-09	CARM1	0.284856	4.2422e-11	ISY1	-0.144285	0.156388	CHCHD10	-0.254295	1.97075e-16	SHMT2	0.410238	8.09216e-22	EIF4EBP1	-0.372264	8.43089e-20	FAM210B	0.534428	6.49998e-25
324	COX5B	-0.156538	1.57856e-09	HLA-A	0.254658	4.3449e-11	U2SURP	-0.0723242	0.156404	GAL	-0.240663	2.1259e-16	EXOSC8	-0.480643	8.38289e-22	CKLF	0.400672	9.94835e-20	MRPL42	-0.4099	7.40729e-25
325	GCLM	-0.315697	1.60238e-09	CCDC28B	0.424746	5.89496e-11	MRPL21	-0.126112	0.156404	PRDX3	-0.234612	2.17558e-16	HOXA5	-0.416175	1.00499e-21	AURKAIP1	-0.270145	1.03613e-19	ATP5MF	0.193913	8.05101e-25
326	ARPC3	-0.198909	1.63648e-09	FOXO4	0.943021	5.89496e-11	ONECUT2	0.231912	0.156404	AC010642.2	0.557733	2.28206e-16	EIF2S2	-0.152001	1.03017e-21	SLC6A8	0.534823	1.37868e-19	APLP2	-0.339057	8.53013e-25
327	TUBB4B	0.162003	1.6511e-09	CACNB4	0.61957	6.04965e-11	SMARCE1	-0.113568	0.156404	SLC25A1	0.40749	2.55622e-16	YBX3	0.219138	1.03017e-21	CMSS1	0.246587	1.37868e-19	GADD45GIP1	-0.231272	8.97894e-25
328	HDAC2	0.202845	1.65316e-09	HMMR	-0.463513	6.17144e-11	MRPL54	-0.115356	0.156404	PRELID1	-0.15154	2.67582e-16	ODC1	-0.277288	1.3411e-21	SMIM4	0.329104	1.37868e-19	MPC2	-0.397091	9.65742e-25
329	DHX40	0.285971	1.7961e-09	NDUFB6	0.197088	6.17144e-11	RAB5C	-0.124366	0.159486	KCTD12	1.27935	3.06997e-16	NDUFA13	-0.174844	1.51132e-21	BRD2	-0.25166	1.66762e-19	CENPW	-0.330665	1.10735e-24
330	UTRN	-0.493793	1.84727e-09	HIST1H4C	0.538168	6.40798e-11	SAC3D1	0.147633	0.161713	TMEM205	-0.627229	3.15378e-16	PDIA4	0.404235	1.51132e-21	SERF2	0.16937	1.68324e-19	TMSB15A	0.696271	1.16101e-24
331	EID1	-0.218359	1.97049e-09	MRPL24	0.320779	6.50187e-11	CARHSP1	0.137084	0.161714	TUBB2B	-0.632224	3.29484e-16	PRCC	0.432547	1.52102e-21	HILPDA	0.610744	1.86304e-19	CUL4A	-1.21887	1.23908e-24
332	MARCKS	0.129128	1.99261e-09	RAB29	0.42235	8.01645e-11	KAT6B	-0.167372	0.16411	UBAC1	0.373689	3.35475e-16	OGFR	0.561638	2.18982e-21	WSB1	0.461206	2.08066e-19	EIF2S2	-0.196759	1.23908e-24
333	ZC3H14	-0.305654	2.09439e-09	HSPD1	0.0858895	8.74569e-11	RPA2	0.121528	0.164145	WDR45B	0.339263	4.15361e-16	NARF	0.548719	4.40526e-21	WARS	-0.624546	2.19511e-19	FBXW11	0.449087	1.38845e-24
334	BAX	-0.280452	2.37616e-09	GLRX3	0.206826	9.04969e-11	TSR3	-0.153784	0.166088	VDAC1	0.21692	5.77237e-16	H3F3B	-0.158142	4.5805e-21	CYSTM1	-0.729138	2.2864e-19	LAMP1	-0.956679	1.60141e-24
335	SCD	0.228163	2.45615e-09	RTRAF	-0.203049	9.56756e-11	GSTM3	0.129201	0.166417	DRG1	0.338233	6.34651e-16	CHAMP1	-1.02056	5.5456e-21	LAMTOR2	0.373957	2.37268e-19	CCT7	-0.246149	2.26774e-24
336	ELOB	0.105445	2.99441e-09	PCLAF	-0.190049	9.69064e-11	HERPUD1	0.19658	0.168195	GYS1	0.629897	9.31108e-16	CARHSP1	0.393837	6.17683e-21	ZFX	0.564114	2.47434e-19	EIF3M	-0.303347	2.37833e-24
337	HOXB5	-0.824418	3.01519e-09	GGH	0.414425	1.05421e-10	NKAPD1	-0.176028	0.168195	NDUFS3	-0.339229	9.84026e-16	SUB1	-0.17475	6.20821e-21	EIF5A	-0.178974	2.75542e-19	PPFIA4	3.47137	2.49567e-24
338	UBTF	-0.247341	3.13865e-09	JUN	0.322371	1.08553e-10	SELENOM	0.157434	0.169884	PAWR	-0.387846	1.18999e-15	FSTL1	0.945054	6.20821e-21	RAB2A	-0.39761	2.8305e-19	LINC00632	-0.703152	2.78133e-24
339	ZIC5	-0.742323	3.36247e-09	RBM26	-0.305094	1.15243e-10	PSMG2	-0.195727	0.171729	SMIM27	0.656675	1.20061e-15	SNU13	-0.193579	6.32384e-21	TSC2	0.543651	3.51626e-19	SLC25A6	-0.233629	4.52555e-24
340	PRPF8	-0.208734	3.54587e-09	TTLL12	0.373363	1.21378e-10	TTC1	-0.124654	0.172326	TIGAR	0.574614	1.23009e-15	POU4F1	0.824232	7.00093e-21	DCXR	-0.373309	4.12533e-19	EEF1A1	0.0973036	5.22359e-24
341	CACNB4	0.614903	3.95718e-09	GGCT	0.228922	1.2785e-10	LDHB	0.0465192	0.172326	AL035425.3	-0.480021	1.23027e-15	LARP6	0.447986	7.12256e-21	AK6	-0.501194	4.45234e-19	SOX4	0.399804	6.30301e-24
342	TOP2A	-0.2607	3.95718e-09	PBK	0.300875	1.31938e-10	TIMM8A	0.125571	0.172326	REXO4	0.310258	1.33728e-15	BRD3	0.454704	7.12256e-21	CCT7	-0.230597	5.45906e-19	PCMT1	-0.304658	8.94797e-24
343	FAM189B	0.305633	3.97036e-09	GAPVD1	0.291916	1.31938e-10	PPP2R5C	-0.14493	0.172326	CKLF	0.373503	1.37867e-15	LAMP1	-0.936857	7.64953e-21	SSB	-0.176514	5.77192e-19	HK1	0.581827	9.98657e-24
344	MRPL54	-0.234107	4.16994e-09	PARK7	-0.130264	1.35454e-10	NDUFA6	0.0881718	0.172492	EIF4EBP1	-0.297227	1.64346e-15	HMGA1	-0.29874	8.10799e-21	ATP5MF	0.155747	6.19633e-19	ATP5F1C	-0.301966	1.0088e-23
345	CTSC	0.394067	4.16994e-09	COX8A	-0.15619	1.37151e-10	WDR34	0.153978	0.172492	TAF11	0.294779	1.67661e-15	UBAC1	0.384409	1.1094e-20	DHRS3	-2.35228	6.35071e-19	LAMTOR2	0.397731	1.17462e-23
346	NPM3	0.209466	4.18537e-09	TBL3	0.556094	1.42714e-10	C9orf78	-0.128765	0.173161	KDM4B	0.619895	1.87623e-15	MPC2	-0.301906	1.65148e-20	NUCKS1	-0.146774	6.88379e-19	TMEM258	0.255713	1.20362e-23
347	TIMM44	0.230735	4.81471e-09	ACTG1	-0.140488	1.43033e-10	GOLPH3L	-0.276377	0.173786	GLO1	0.150497	1.96307e-15	NCS1	0.580067	1.78022e-20	PNPT1	-0.536826	7.48831e-19	METTL5	-0.485319	1.23902e-23
348	C1orf131	0.208823	5.027e-09	SMIM4	0.256524	1.48563e-10	PHACTR4	-0.102537	0.175723	TEX30	-1.05321	2.16363e-15	XRCC5	-0.15638	3.28807e-20	PMAIP1	-0.640645	7.52353e-19	SNU13	-0.245321	1.38929e-23
349	NOP14	0.210768	5.14782e-09	ANXA2	0.267693	1.50069e-10	BRD8	-0.173499	0.178375	RTF1	0.285203	2.41683e-15	RAN	-0.121517	3.39096e-20	RPA3	-0.339141	8.53585e-19	CETN2	0.370962	1.57329e-23
350	UBA2	-0.250773	5.15932e-09	HDAC2	0.207532	1.71778e-10	HOTAIRM1	-0.129818	0.179622	POU4F1	0.744623	2.52039e-15	BCL7A	0.403707	3.51401e-20	TES	0.398589	9.29315e-19	SNRPA1	-0.31131	1.74901e-23
351	SLC25A3	0.074894	5.24886e-09	ATP6V1D	-0.352616	1.86898e-10	HLA-A	0.108701	0.181962	NF2	0.465142	3.37908e-15	YEATS4	0.449632	4.58956e-20	GCSH	-0.275354	9.96365e-19	MDK	-0.739093	1.86658e-23
352	CCND2	0.381627	5.3731e-09	UBE2I	0.243074	1.93782e-10	MRPS9	-0.135928	0.181962	CCSAP	0.568653	3.46464e-15	SNF8	-0.285462	5.0554e-20	XPO1	-0.308372	1.14551e-18	DAD1	-0.31558	2.09479e-23
353	SAE1	-0.287087	5.4002e-09	PSME1	0.354564	2.12337e-10	CMC2	-0.154663	0.181962	MARCKSL1	0.196744	4.53426e-15	SLC25A6	-0.191331	5.06874e-20	FERMT2	-0.638013	1.15938e-18	KDM3A	1.01495	2.31452e-23
354	MIEF1	0.296821	5.52417e-09	NRN1	0.492467	2.1606e-10	MAGOH	-0.102005	0.182656	PPA1	0.136205	4.74429e-15	P4HB	0.354712	5.51901e-20	RFLNB	0.412719	1.16744e-18	NDUFC2	-0.206057	2.45868e-23
355	NDUFA11	-0.14703	5.53783e-09	XBP1	0.350827	2.16208e-10	TASOR2	0.124146	0.18341	UPF1	0.418056	4.74429e-15	PYURF	0.331102	6.75172e-20	UQCC2	-0.348679	1.21711e-18	NUDC	-0.258553	2.63669e-23
356	HNRNPF	-0.168612	5.54308e-09	MRPL20	-0.160898	2.35183e-10	SLC16A1-AS1	0.13408	0.188716	FBXW11	0.38414	5.00191e-15	SOX4	0.393257	7.10496e-20	ATP5F1C	-0.268963	1.26393e-18	SELENOT	-0.606826	3.08856e-23
357	TPM1	-0.317844	5.57891e-09	AMOT	-0.428872	2.51509e-10	SQLE	0.145482	0.189706	SREK1IP1	0.33524	5.05937e-15	NPRL3	0.663858	8.39154e-20	DPYSL4	1.39016	1.42105e-18	TXNDC17	0.238137	3.29093e-23
358	PSMB2	-0.217119	5.71056e-09	GNPAT	0.332234	2.54041e-10	UBC	-0.0770333	0.189706	VARS	-0.458752	5.73444e-15	RTL8A	0.451235	8.80279e-20	SEPTIN7	-0.312485	1.54497e-18	RAN	-0.155199	3.41991e-23
359	PDCD11	0.210733	5.71056e-09	HNRNPR	-0.159093	2.7411e-10	POLR1B	0.200978	0.190529	HSPA5	0.297247	5.92306e-15	GAL	-0.249063	9.97824e-20	PFN1	0.161275	1.64026e-18	HSPA14.1	-0.497394	3.65944e-23
360	SUMO1	-0.209483	5.80611e-09	HLA-C	0.227695	2.7411e-10	TIMM13	-0.0513627	0.190529	WSB1	0.431051	6.11782e-15	MTLN	0.593456	1.31321e-19	DUXAP8	0.30712	1.6468e-18	HNRNPM	-0.156624	3.66164e-23
361	HES4	-0.273339	5.82675e-09	GNL3L	0.269244	2.7411e-10	RBFOX2	0.145759	0.199187	DDX17	-0.200762	6.66852e-15	SNRPE	-0.120585	1.42133e-19	ISCU	-0.535688	1.64697e-18	MRPS28	-0.572044	3.68697e-23
362	SPAG9	-0.263281	5.89925e-09	NUDT1	-0.297391	2.91196e-10	PSMB1	-0.0600246	0.199187	METAP2	0.156527	7.98265e-15	WSB1	0.441121	1.52201e-19	TIMM10	-0.407108	1.66691e-18	UQCC2	-0.380128	3.82931e-23
363	RBMX	0.112245	6.28391e-09	GAL	0.221011	3.00789e-10	ESYT1	0.205669	0.199824	NARF	0.504996	1.03342e-14	FAIM	0.335639	1.5227e-19	TMEM141	-0.479887	1.72511e-18	MYBL2	0.296625	4.16236e-23
364	FAM229B	-0.49931	6.37811e-09	ASRGL1	-0.502626	3.05152e-10	MZT1	-0.115251	0.201534	KPNB1	-0.155091	1.10289e-14	KTN1	0.207526	1.85477e-19	SOX4	0.364257	1.92399e-18	BCL7A	0.414886	4.42398e-23
365	FAM50A	-0.275813	6.37811e-09	CDK6	0.518091	3.18675e-10	UBQLN4	-0.231053	0.20156	ODC1	-0.23281	1.15302e-14	PSMC1	-0.286111	2.54265e-19	ISCA1	0.387906	2.21816e-18	NDUFA3	0.252646	4.7708e-23
366	CAMLG	0.281748	6.83753e-09	LRRFIP1	0.244381	3.29273e-10	PAGR1	0.0685444	0.20156	OAT	0.293848	1.41428e-14	FAM234A	0.676267	2.86313e-19	HOXB9	-0.409149	2.21816e-18	LY6E	0.389252	4.89333e-23
367	FBXW11	0.300527	7.41773e-09	HOXA6	-0.712373	3.35347e-10	CDC6	0.144627	0.201992	HNRNPD	-0.150669	1.47627e-14	DTNA	0.796821	3.43257e-19	GBE1	1.34114	2.25494e-18	APP	0.596079	5.1329e-23
368	GAPVD1	0.277193	7.49417e-09	CIAO2B	-0.231323	3.41533e-10	ST13	0.0586381	0.202342	NDUFA6	0.270133	1.4835e-14	ANXA2	0.370723	3.83962e-19	UQCR10	0.168522	2.59752e-18	PCSK1N	0.579459	5.40862e-23
369	PRELID1	-0.151543	7.54069e-09	RFC3	0.227739	3.58833e-10	ATF7IP	-0.221409	0.202594	DNM1L	0.358515	1.49008e-14	PMAIP1	-0.619497	4.14253e-19	MRPS36	-0.400241	2.60124e-18	HAX1	-0.37477	5.43431e-23
370	COX7C	0.0763755	7.68543e-09	SLC25A23	0.288304	3.64802e-10	METAP2	-0.0558784	0.202594	LRATD2	0.609918	1.51808e-14	HNRNPD	-0.148288	4.43285e-19	CLIC1	-0.345378	2.70456e-18	ALG5	-0.58972	6.7236e-23
371	MARC1	-0.418682	9.09383e-09	CENPF	-0.183316	3.65442e-10	MTOR	-0.16589	0.202594	TMEM38B	-0.546648	1.69202e-14	CITED2	0.97704	4.64535e-19	BRD3	0.439822	2.73524e-18	TAF11	0.315731	7.67131e-23
372	RAB5IF	-0.212387	9.67537e-09	BTG3	0.369644	4.22096e-10	SMIM10	0.260852	0.202949	ANP32B	0.146528	1.69202e-14	TAGLN2	-0.239718	4.6961e-19	RAB8A	-0.461003	2.95e-18	ERH	-0.263402	8.15828e-23
373	ADSL	0.224886	9.7385e-09	COX6B1	-0.155867	4.62729e-10	SNRPA	-0.108575	0.204405	ARRDC4	1.66317	1.87949e-14	MARCKSL1	0.231055	5.25714e-19	EIF4A1	-0.152624	3.15554e-18	SELENOM	0.540136	8.39429e-23
374	IGFBP2	-0.382021	1.03326e-08	EIF2B2	0.444894	4.83641e-10	POR	-0.181967	0.204405	SRP9	0.17982	2.21565e-14	NDUFB11	-0.197946	5.58724e-19	CARS2	-1.06998	3.31056e-18	MRPS10	-0.421091	1.31063e-22
375	FDPS	-0.214177	1.04793e-08	MYL6	-0.137748	5.30245e-10	FXR1	-0.100047	0.204405	CAPN15	0.724566	2.40307e-14	XPNPEP1	0.790386	6.90889e-19	IGFBP2	-0.585708	3.695e-18	ATF4	-0.313351	1.92147e-22
376	GTF2F1	0.207518	1.04852e-08	TPD52	0.444671	5.33634e-10	NXT1	0.215494	0.204405	OST4	0.211204	2.42508e-14	PHB	-0.184989	9.30042e-19	PSMG1	-0.395774	3.71603e-18	ATP5MD	0.192427	1.95895e-22
377	CKAP4	0.312231	1.09668e-08	PABPN1	-0.272675	5.48477e-10	SPEN	0.0978804	0.204405	TMEM126A	-0.485572	2.77867e-14	ARRDC4	1.83463	1.01713e-18	TXNDC17	0.204068	4.13596e-18	SEC11A	-0.333222	1.97686e-22
378	MSRB1	0.395358	1.16071e-08	POLE4	-0.26306	5.51177e-10	HES4	0.114	0.204405	PARVB	0.546191	3.14265e-14	TPD52	0.554999	1.10021e-18	CENPW	-0.29245	4.43273e-18	COX17	0.289903	2.012e-22
379	EIF2B2	0.421003	1.31551e-08	CTSC	0.422231	6.64504e-10	PSMB5	-0.072597	0.204405	TM9SF2	-0.537449	3.80331e-14	TES	0.385725	1.31987e-18	METTL5	-0.442179	4.93661e-18	PABPC4	-0.311147	2.02151e-22
380	KCNQ1OT1	-0.274773	1.32065e-08	SUB1	-0.153205	7.01592e-10	GRN	0.177954	0.204405	G3BP2	0.267311	3.80331e-14	TIGAR	0.589792	1.57533e-18	DHX15	0.296993	5.06351e-18	MYH9	0.489629	2.1932e-22
381	PCBD1	-0.216434	1.35267e-08	SLC25A17	0.371309	7.02976e-10	CDC45	0.166273	0.205121	MEIS2	-0.518306	4.02877e-14	CKAP4	0.420449	1.70091e-18	PCMT1	-0.287416	5.27575e-18	PIN1	-0.377728	2.54174e-22
382	NDUFA12	-0.176772	1.44185e-08	LSM5	-0.216132	7.17118e-10	PRR11	-0.206976	0.205121	SMARCD3	0.631952	4.02877e-14	NDUFC2	-0.153035	1.71376e-18	DYNC1LI1	0.254402	5.82466e-18	UBAC1	0.380677	2.59219e-22
383	FANCD2	-0.461457	1.47254e-08	CUTA	-0.248814	7.45447e-10	CHPF	0.346333	0.205121	NEDD8	-0.165709	4.4683e-14	NSMF	0.593507	1.99983e-18	TLCD3A	1.03515	6.44164e-18	SDHD	-0.607245	3.18088e-22
384	PES1	0.310093	1.49331e-08	AC245297.3	0.650515	8.09939e-10	ACVR2B	-0.237742	0.205217	BAG1	-0.34525	4.57019e-14	DAD1	-0.240853	2.14924e-18	CUL4A	-1.02338	6.79715e-18	NEFL	0.711145	3.45877e-22
385	EIF1AX	0.0517484	1.5191e-08	CUL1	0.32242	8.91095e-10	SNRNP48	-0.224683	0.205217	MRPL16	0.338445	4.7191e-14	HSPA14.1	-0.422218	2.20893e-18	BTF3	-0.152557	6.79715e-18	MRPS9	-0.451167	3.76404e-22
386	CSTB	-0.181811	1.60111e-08	FAM229B	-0.536502	9.04987e-10	PPIB	0.0724183	0.20733	SNRPC	-0.218625	4.7191e-14	NDUFB2	0.231732	2.73946e-18	EIF3K	-0.247733	7.52877e-18	CKLF	0.396181	3.77847e-22
387	JPX	-0.186094	1.6693e-08	JPX	-0.194736	9.14594e-10	CALU	0.10239	0.210333	CTSL	0.427977	4.82186e-14	LGALS3BP	0.896932	3.37761e-18	BLVRB	-0.671798	1.05033e-17	TMEM38B	-0.618368	3.81807e-22
388	UFM1	0.325687	1.67335e-08	MCM5	0.296308	1.07437e-09	TUFM	0.0751116	0.210333	PSMB2	-0.231183	4.92505e-14	LDOC1	0.754223	3.44165e-18	HNRNPA1	-0.146735	1.06318e-17	NARF	0.610836	3.81811e-22
389	PCBP2	-0.153608	1.85484e-08	C1QBP	-0.122671	1.07437e-09	CWC27	-0.146752	0.210333	NUP50	0.377147	4.97674e-14	FOXO4	1.12801	3.48992e-18	PRDX1	-0.157019	1.20231e-17	PBX1	-0.559721	4.3265e-22
390	NDUFB6	0.164403	1.95673e-08	NDUFAB1	-0.16544	1.17211e-09	CALCOCO2	-0.153002	0.212966	UBE2T	-0.308395	5.11059e-14	KDM4B	0.62848	3.48992e-18	RIMKLA	1.76813	1.23526e-17	EBNA1BP2	-0.38057	4.49327e-22
391	PBRM1	-0.309981	2.03198e-08	TBL1X	0.331575	1.19315e-09	PPIL4	-0.130226	0.21412	POLR3K	0.281658	5.13196e-14	RTF1	0.274355	3.70528e-18	EIF4G2	-0.221091	1.3405e-17	MRPL3	-0.317207	7.24682e-22
392	IARS2	0.198676	2.08891e-08	SPAG9	-0.286448	1.30923e-09	TBL1X	0.141717	0.217983	TRAPPC2L	-0.269442	5.19153e-14	FKBP10	0.546389	5.3199e-18	SNRPA1	-0.285245	1.42708e-17	ARF5	0.512469	7.43142e-22
393	MAGED2	-0.540774	2.11009e-08	SDF2L1	0.249204	1.33415e-09	TIPRL	-0.119979	0.222009	DHRS3	-1.99336	5.6841e-14	SMIM27	0.634582	5.36917e-18	ERH	-0.243308	1.46468e-17	CYP51A1	-0.435358	7.69388e-22
394	IRS4	-0.431273	2.16625e-08	CHCHD7	0.271141	1.34214e-09	MORC4	0.197522	0.222009	ARPC3	-0.21352	6.10198e-14	DDX17	-0.218808	5.82762e-18	STRAP	-0.313954	1.51739e-17	DCAF13	-0.459791	7.83282e-22
395	TCOF1	0.190683	2.29876e-08	LITAF	0.453831	1.38874e-09	POP7	0.0893431	0.222325	RABL6	0.27975	6.7579e-14	HOXB9	-0.360542	6.10372e-18	CYP51A1	-0.402725	1.56521e-17	ATP5PB	-0.268763	7.8699e-22
396	LINC01578	-0.332151	2.43965e-08	KCNJ8	1.26213	1.51351e-09	MRPL1	-0.115896	0.222325	PSAT1	-0.324178	7.04329e-14	NDUFA3	0.249169	6.27132e-18	NDUFAF3	-0.358927	1.789e-17	GLRX2	-0.490585	8.4157e-22
397	PCDH9	0.527799	2.57773e-08	ITGB3BP	0.149259	1.55113e-09	ZYG11B	-0.195179	0.222325	EIF2S3	-0.216193	7.57235e-14	CRELD2	0.452607	6.54928e-18	EXOSC1	-0.507772	1.80367e-17	XPO1	-0.334093	9.55665e-22
398	LAPTM4B	-0.221833	2.60777e-08	TYMS	-0.231174	1.66167e-09	RBFA	0.220348	0.222325	LUC7L2	-0.247281	7.58551e-14	MRPL17	0.334507	6.99861e-18	PSMB2	-0.305748	1.83669e-17	CSK	0.337852	9.82999e-22
399	FMC1	-0.28771	2.61431e-08	DHX40	0.270889	1.78889e-09	HNRNPR	-0.0668772	0.222325	BRD3	0.400202	7.69476e-14	FAHD1	0.558831	7.2366e-18	LIPE-AS1	0.531298	1.89141e-17	AL035425.3	-0.522316	1.06709e-21
400	PRDX3	-0.183832	3.00148e-08	HINT1	-0.124602	1.80533e-09	KIF14	-0.203365	0.222325	SNRPB2	0.214751	8.37109e-14	COL6A1	0.80265	7.35358e-18	ATP6V1D	-0.485026	2.03742e-17	DDX5	-0.223529	1.24218e-21
401	AKAP12	-0.223501	3.27405e-08	C16orf91	0.416693	1.83781e-09	BRIX1	0.106413	0.223049	GNAS	0.149762	8.6025e-14	MCM5	0.392604	7.63017e-18	HAX1	-0.350254	2.14578e-17	AC010642.2	0.646912	1.24346e-21
402	FXR1	0.209101	3.65683e-08	AAMDC	-0.330921	1.83781e-09	PIAS4	-0.251609	0.223834	FADS1	-0.404763	8.75619e-14	DRG1	0.329718	9.92948e-18	EBNA1BP2	-0.335633	2.65194e-17	LUC7L2	-0.343525	1.24672e-21
403	SRSF2	-0.143524	3.68906e-08	MPC2	-0.219651	2.00037e-09	WDR76	0.203355	0.224363	PDPN	0.544166	9.75676e-14	LAPTM4B	-0.311976	1.13609e-17	UBE2E1	-0.571225	3.14688e-17	TFRC	0.509292	1.30738e-21
404	SAMD11	-0.372607	3.78341e-08	PDXP	0.345987	2.04426e-09	MLF2	-0.120598	0.227148	PCSK1N	0.472592	9.82417e-14	AKAP12	-0.330557	1.21182e-17	EIF3I	-0.190667	3.26118e-17	PRDX1	-0.160115	1.34327e-21
405	NDUFAB1	-0.161347	3.83397e-08	ANAPC15	-0.277679	2.11663e-09	PFN2	0.123174	0.227356	CARS2	-1.00317	1.04686e-13	MRPL1	-0.316307	1.27505e-17	IDI1	-0.460341	3.28783e-17	LSM4	-0.282485	1.37881e-21
406	POLE4	-0.22857	4.0952e-08	ATF4	0.175921	2.22759e-09	PPIF	0.0928495	0.233559	SNRPE	-0.112682	1.08396e-13	SNRPC	-0.222364	1.60322e-17	JMJD8	0.52852	3.53893e-17	C12orf10	-0.611645	1.38537e-21
407	NTHL1	0.285581	4.46251e-08	DBNDD1	0.634752	2.25138e-09	AL118516.1	-0.555254	0.233921	CUL4A	-0.978607	1.17587e-13	UBXN1	-0.305987	1.66022e-17	BAG1	-0.395698	3.85154e-17	FAU	-0.129193	1.59981e-21
408	NOLC1	0.149335	4.63307e-08	MRPL11	-0.218258	2.27881e-09	ATE1	-0.236935	0.233921	CITED2	0.923586	1.17658e-13	PSMA3	-0.214965	1.80018e-17	TBX1	0.679063	4.5566e-17	NUBP2	0.472465	1.62759e-21
409	TARSL2	0.298186	5.03597e-08	CTSL	0.349173	2.34182e-09	TRAPPC3	-0.126442	0.233921	PDIA3	0.315243	1.24414e-13	FBL	0.185885	1.97278e-17	CDC42EP1	0.495126	5.14714e-17	SKA2	-0.386018	1.84044e-21
410	DHFR	-0.18313	5.16513e-08	FAHD1	0.424473	2.56592e-09	MTHFS	-0.1875	0.233921	LIN28B	-0.52047	1.28019e-13	GALNT1	0.439559	2.51877e-17	PSMD14	-0.309812	5.29911e-17	AURKAIP1	-0.245992	2.68869e-21
411	HLA-C	0.183392	5.95251e-08	MICOS10	-0.174571	2.79638e-09	VDAC3	-0.0879819	0.235164	LAMTOR2	0.339925	1.2954e-13	ANTKMT	0.455352	2.68386e-17	PYURF	0.303138	5.32242e-17	HMGN5	-0.356977	2.7299e-21
412	CIAO2B	-0.197299	6.02998e-08	LAP3	0.271777	2.84734e-09	RNF10	-0.161557	0.235181	NEFL	0.543603	1.32496e-13	ELOB	0.191168	2.83005e-17	ALDOC	1.61045	5.39197e-17	TAF7	-0.552192	3.08844e-21
413	C4orf48	0.185124	6.03234e-08	COX7C	0.0657631	3.07317e-09	DARS	-0.119094	0.235181	HNRNPF	-0.200288	1.5115e-13	MRPL51	-0.162029	2.87711e-17	COX17	0.255196	7.09939e-17	DAP3	-0.453566	3.11393e-21
414	DAD1	-0.17535	6.11687e-08	SEPHS2	-0.254009	3.08168e-09	PTP4A2	-0.070242	0.237394	JPT2	0.375728	1.77403e-13	APLP2	-0.230047	3.1319e-17	RBIS	0.197976	7.25875e-17	CUTC	-0.702376	3.13636e-21
415	MPC1	-0.257539	6.18801e-08	RSRP1	-0.495503	3.16421e-09	MRPS10	-0.111374	0.241273	MIR210HG	3.17054	1.9986e-13	CTSL	0.439547	3.20367e-17	DNAJC7	-0.274057	7.89885e-17	PNPT1	-0.530874	3.16724e-21
416	LSM5	-0.187619	6.59994e-08	SNRPB	-0.110317	3.19095e-09	RRAS2	-0.19702	0.242892	S100A11	-0.325917	2.01468e-13	UQCC2	-0.276423	3.20725e-17	NDUFB6	0.226699	7.94473e-17	MPI	0.428447	3.34438e-21
417	SOX12	0.383051	6.96608e-08	ADI1	-0.235379	3.19617e-09	SPPL2A	-0.23147	0.243455	BCL7A	0.358114	2.01468e-13	PARVB	0.553767	3.22993e-17	DNAJC3	-0.632135	8.67118e-17	DHX15	0.297742	4.23361e-21
418	UBAP2	0.262242	6.99755e-08	BIRC5	-0.22176	3.25933e-09	TXLNA	0.124715	0.243455	SMIM4	0.295986	2.16333e-13	ATF4	-0.228818	3.29943e-17	PSIP1	-0.244238	9.01961e-17	EEF1B2	-0.128756	4.8963e-21
419	VDAC3	-0.197129	7.07551e-08	RHOBTB3	0.294671	3.33982e-09	ODF2	-0.239217	0.243512	MSN	0.346535	2.27727e-13	PIAS2	0.624141	3.36147e-17	ATP1B3	-0.268188	9.02508e-17	MARCKSL1	0.203824	5.11939e-21
420	LMNB1	-0.310744	7.48965e-08	TCEAL8	0.205032	3.37803e-09	MTFP1	0.163275	0.243512	ERH	-0.165919	2.285e-13	MZT2A	0.28592	3.45595e-17	PRRC2B	0.341023	9.2313e-17	GCSH	-0.309812	6.00529e-21
421	EIF3K	-0.177284	7.50058e-08	U2SURP	-0.143018	3.38475e-09	AC093323.1	0.223328	0.243677	AC005261.1	0.687887	2.2885e-13	TCAF1	0.353706	3.97214e-17	CHD1	-0.423656	9.65789e-17	DPCD	0.519214	6.53331e-21
422	DYNC1LI1	0.168357	7.57866e-08	JPH1	0.48962	3.41065e-09	SHTN1	0.147446	0.244291	CARM1	0.307415	2.65384e-13	PAWR	-0.398071	3.99065e-17	CABIN1	0.506167	1.05157e-16	MRPS24	-0.257275	6.70313e-21
423	FAM234A	0.512461	7.67148e-08	C3orf14	-0.356629	3.7905e-09	HMG20B	-0.174478	0.244396	SYVN1	0.422301	2.84174e-13	RABL6	0.300433	4.23088e-17	ATF4	-0.288848	1.12971e-16	SNRPC	-0.297714	8.13579e-21
424	PUF60	-0.243772	7.92669e-08	ELOB	0.119479	4.0174e-09	NCR3LG1	0.350513	0.246383	SUCLG1	-0.284788	2.8446e-13	ASRGL1	-0.662297	4.82102e-17	NAA50	-0.380151	1.31422e-16	TMEM126B	-0.42496	8.34395e-21
425	TMEM141	-0.292731	8.31197e-08	PDCD11	0.203268	4.42924e-09	UBQLN1	-0.139078	0.247368	PFN1	0.15684	2.98123e-13	TSC2	0.467409	4.94878e-17	B2M	-0.263255	1.3252e-16	MIR210HG	3.56509	8.44956e-21
426	TCEAL8	0.181399	8.79468e-08	C8orf33	0.186945	4.44131e-09	CCDC117	-0.141876	0.248229	ANTKMT	0.437286	2.98123e-13	DHX15	0.294745	5.29666e-17	DRG1	0.308356	1.34391e-16	NDUFAF3	-0.361507	9.06318e-21
427	UCHL3	0.194771	9.44604e-08	SMAD9	0.547976	4.67962e-09	TCEAL9	0.0945899	0.248576	ZNHIT1	-0.243364	3.09375e-13	RPUSD1	0.491618	5.52093e-17	PNN	-0.246217	1.37293e-16	PAK1IP1	-0.536959	9.51127e-21
428	POMP	-0.149554	9.44604e-08	CANX	0.176801	4.92615e-09	TSC22D3	0.449143	0.249692	PSMD14	-0.240739	3.12823e-13	NFIA	-0.311833	5.56657e-17	HMGN5	-0.315898	1.51137e-16	PRCC	0.433679	1.05522e-20
429	FAIM	0.220518	1.00708e-07	TBX1	0.500645	5.47526e-09	ASPM	-0.106421	0.249692	PEX11A	0.738594	3.30165e-13	HAX1	-0.291081	6.18357e-17	ACLY	-0.321486	1.53094e-16	PRMT5	-0.47287	1.53203e-20
430	PNISR	-0.19259	1.0374e-07	TRABD	0.351794	6.13367e-09	RANGAP1	-0.11726	0.253935	CKS1B	-0.286124	3.46555e-13	MIR210HG	3.23487	7.62731e-17	PFN2	-0.45502	1.71684e-16	PCID2	-1.16769	1.55651e-20
431	LINC01602	0.909291	1.0374e-07	TMSB10	0.115231	6.2268e-09	DENR	-0.0809985	0.255313	FAU	-0.10366	3.60494e-13	RBIS	0.21845	7.73332e-17	FAU	-0.132133	1.82952e-16	DUXAP8	0.306312	2.08424e-20
432	CKS1B	-0.20173	1.04209e-07	EIF4A3	-0.231755	6.22763e-09	MRPS24	-0.0705188	0.255859	SNHG19	0.39798	4.29564e-13	TAF11	0.301311	9.1096e-17	ALG5	-0.519478	1.8371e-16	TCAF1	0.380657	2.12759e-20
433	COPS9	0.169748	1.06548e-07	LARP1B	0.350347	6.62135e-09	NARS	-0.0934023	0.256907	TXN	-0.103519	4.49927e-13	KIF5B	-0.246252	1.05911e-16	EXOSC7	-0.556156	1.87191e-16	AL445524.1	0.314096	2.15761e-20
434	PLCXD1	-0.627949	1.06548e-07	NOP16	0.284152	6.62135e-09	NCL	-0.0389622	0.256907	ERO1A	0.483787	4.86386e-13	SMIM4	0.310366	1.0651e-16	DZIP1	-0.610592	1.89661e-16	P4HA2	1.15203	2.2583e-20
435	AURKB	-0.298018	1.07423e-07	RTF2	-0.281906	6.8232e-09	PI4KB	-0.226617	0.256907	PIN1	-0.273359	4.88036e-13	WDR45B	0.332491	1.33078e-16	DFFA	-0.298506	2.05194e-16	DHRS3	-2.26956	2.74826e-20
436	SREK1IP1	0.229385	1.10575e-07	PLEKHO1	0.369809	7.16385e-09	FPGS	-0.296187	0.257267	PRCC	0.369786	4.88036e-13	PCLAF	-0.240603	1.34507e-16	RNMT	0.44364	2.06855e-16	RUVBL1	-0.320361	3.20369e-20
437	AUTS2	-0.404079	1.12417e-07	SLC6A15	0.597245	7.35603e-09	HSPH1	-0.0597642	0.257267	PRRC2B	0.320069	4.99666e-13	GRINA	0.505357	1.34914e-16	NUBP2	0.429615	2.39085e-16	TPRKB	-0.431388	3.86788e-20
438	DENND10	0.306328	1.12522e-07	TMEM183A	0.205819	7.35603e-09	TMEM123	0.130282	0.257267	RTL8A	0.389813	5.2472e-13	PLAGL1	0.446713	1.4255e-16	UCHL5	-0.36759	2.57956e-16	UQCR10	0.165009	3.89957e-20
439	LARP1B	0.328824	1.16647e-07	UBL5	0.106445	7.35603e-09	SLC46A1	0.543237	0.257542	P4HA2	0.897938	5.2472e-13	DOCK7	0.427562	1.4425e-16	DAP3	-0.398295	2.76613e-16	NDUFB6	0.245796	4.14918e-20
440	FKBP10	0.406511	1.25766e-07	ERCC5	-1.13063	7.50144e-09	SLC6A15	0.334452	0.259048	XRCC5	-0.141232	5.32118e-13	BRI3BP	0.387789	1.67251e-16	CD81	0.221295	2.82589e-16	HOXB9	-0.410263	4.28952e-20
441	MRPS24	-0.164746	1.30446e-07	GHITM	0.148033	7.9772e-09	FAM32A	-0.151958	0.26249	NDUFA3	0.215566	5.87304e-13	CENPW	-0.195489	1.78584e-16	CYB5R3	0.316815	3.0094e-16	TLCD3A	1.05458	4.82583e-20
442	SOX4	0.245809	1.3571e-07	NOLC1	0.162648	8.08404e-09	XPNPEP1	0.311413	0.26249	NDUFAB1	-0.175766	5.87823e-13	PEX11A	0.792229	1.78584e-16	TMPO	-0.296392	3.09303e-16	GYS1	0.722631	5.09292e-20
443	FOXO4	0.808892	1.41488e-07	OAZ1	-0.108115	8.62517e-09	NSD3	0.106888	0.26249	ARL3	-0.295648	6.12984e-13	CUL4A	-1.0287	1.79367e-16	UBXN1	-0.360822	3.20491e-16	MZT2B	0.206211	5.55391e-20
444	RNASEH2A	-0.864259	1.41702e-07	CHORDC1	-0.213021	9.38462e-09	C17orf75	-0.239117	0.26249	TUBB	-0.122447	6.27058e-13	SIX1	0.394857	1.80215e-16	PTMA	0.0858349	4.61848e-16	SNRPB	-0.149048	6.10133e-20
445	TELO2	0.510241	1.43755e-07	MTURN	0.487087	9.41702e-09	PHLDA2	0.326767	0.26249	FDPS	-0.265172	6.72947e-13	KCNQ1OT1	-0.403568	1.87731e-16	RPN2	0.256074	4.83216e-16	POLR2K	-0.361628	7.53486e-20
446	PYURF	0.228871	1.47378e-07	TRAPPC5	-0.184581	1.01637e-08	PSMD6	-0.109289	0.267736	PSMC1	-0.251111	6.85565e-13	SURF4	0.411419	1.95639e-16	CSTB	-0.263154	4.84962e-16	NOP56	-0.233934	7.83948e-20
447	COPE	-0.176774	1.51302e-07	GAS1	-0.693837	1.01676e-08	TCEA1	-0.103026	0.268794	ZNF503-AS2	-0.818416	8.09113e-13	HNRNPF	-0.197216	2.05522e-16	SELENOF	-0.372753	5.25845e-16	EEF1E1	-0.303972	8.28921e-20
448	S100A10	-0.227372	1.60473e-07	NKTR	-0.250245	1.05879e-08	XYLB	0.3066	0.268794	CCT8	-0.163797	8.20242e-13	SSRP1	-0.162	2.10544e-16	PTGES3	-0.139772	5.28336e-16	UBXN1	-0.371938	9.12477e-20
449	CKB	-0.136135	1.61978e-07	AURKB	-0.315176	1.07247e-08	MAP1B	0.139596	0.268794	RNF113A	0.73662	8.38555e-13	LIN28B	-0.542855	2.5172e-16	PRDX2	0.144447	5.63902e-16	TOMM40	-0.360849	9.21695e-20
450	ATP5IF1	-0.127925	1.77643e-07	CHTF18	0.495556	1.08831e-08	MGST3	0.0891576	0.268794	XPO1	-0.215466	8.78499e-13	TPM1	-0.420564	2.56267e-16	YEATS4	0.402904	5.65506e-16	BRD3	0.422774	9.65192e-20
451	DDX1	0.099761	1.82972e-07	TSC22D3	-1.39673	1.10093e-08	RAB14	-0.117097	0.268794	COL6A1	0.733507	9.32433e-13	PTMS	-0.216834	2.56727e-16	EEF1B2	-0.117128	5.80403e-16	PSMB2	-0.304216	1.06437e-19
452	IPO9	-0.25094	1.83924e-07	BANF1	-0.166161	1.11545e-08	SPAG5	-0.239648	0.268794	BRD2	-0.179062	9.44585e-13	DPCD	0.440025	2.58977e-16	ARL4C	0.686366	6.1948e-16	ARL10	0.909865	1.14655e-19
453	SNRPD1	-0.12224	1.93062e-07	PRPF8	-0.20376	1.20918e-08	NPM1	-0.0528155	0.268794	WLS	-0.383251	1.00529e-12	MORC4	0.476506	2.82981e-16	FDPS	-0.336443	6.25681e-16	UCHL1	0.293864	1.14655e-19
454	NSMF	0.414845	1.95394e-07	PSMC5	-0.210618	1.20918e-08	TP53BP1	-0.17575	0.271646	IARS2	0.266336	1.03498e-12	BBX	0.321248	4.61462e-16	PAK1IP1	-0.484789	6.81853e-16	PHPT1	0.293415	1.24376e-19
455	SRSF3	-0.133179	1.97306e-07	RPN2	0.196804	1.24111e-08	SF3B3	-0.115469	0.271646	SHMT2	0.351308	1.05354e-12	DIPK2A	1.11547	4.79042e-16	C9orf16	0.341429	7.81735e-16	MRPL13	-0.365415	1.28946e-19
456	ARHGAP8	0.520735	2.17289e-07	EIF3J	0.136601	1.24795e-08	MOCS2	0.127113	0.271646	CYFIP2	0.889031	1.07169e-12	POLR2H	0.295183	4.8533e-16	GLO1	0.128348	7.85707e-16	UBA2	-0.372193	1.30816e-19
457	PLIN2	0.385376	2.17289e-07	BAX	-0.255727	1.24795e-08	TBP	-0.302593	0.271646	OGFR	0.49186	1.07426e-12	PRELID1	-0.117945	5.98093e-16	SMC4	-0.260969	8.77603e-16	CLIC1	-0.35481	1.41192e-19
458	INA	-0.767218	2.19782e-07	DAD1	-0.176098	1.26216e-08	SS18	-0.212027	0.271646	TMEM183A	0.270144	1.26571e-12	BCL7C	0.379249	6.16595e-16	ROCK1	-0.329514	8.95087e-16	ILF3	-0.238994	1.47777e-19
459	GGH	0.368124	2.35921e-07	MRPL30	0.336837	1.29094e-08	KPNA5	-0.224781	0.271646	TTLL12	0.416397	1.28602e-12	TEX30	-0.990758	6.16595e-16	MRPL41	0.207613	9.20494e-16	GNG5	-0.227477	1.55924e-19
460	GNL3L	0.2325	2.39403e-07	ITGAV	0.827959	1.29182e-08	DNAJB6	-0.0944582	0.27215	ALDH18A1	0.392508	1.30562e-12	ERH	-0.16498	6.84127e-16	CCT2	-0.170081	9.21083e-16	FDFT1	-0.474003	1.60351e-19
461	MPC2	-0.213553	2.42442e-07	IFI30	-0.715142	1.30517e-08	POP4	-0.138959	0.274178	LDOC1	0.68475	1.30562e-12	SPAG9	-0.358445	7.08655e-16	PLCXD1	-0.874743	9.47224e-16	SRSF4	-0.25361	1.80928e-19
462	CALU	-0.209675	2.42442e-07	GTF3A	0.21507	1.39955e-08	STAU1	-0.10203	0.274766	POLR2H	0.284164	1.40323e-12	CEP78	0.356148	7.53576e-16	SLC25A11	-0.441985	1.03503e-15	NAXE	0.307699	2.05083e-19
463	SNHG16	0.185911	2.48484e-07	RAB8A	-0.29168	1.77563e-08	EIF3M	-0.0981817	0.276127	POLR2J3	-0.231163	1.5543e-12	WDR44	0.409158	8.08449e-16	SNRPC	-0.266372	1.04259e-15	TEX30	-0.999666	2.33509e-19
464	RAB8A	-0.266374	2.50825e-07	EIF3F	0.191437	1.94727e-08	PLAA	-0.185733	0.277227	SNU13	-0.159698	1.6159e-12	DHRS3	-1.93887	8.23862e-16	ARHGAP5	-0.46443	1.07123e-15	WSB1	0.441608	2.5842e-19
465	RBM8A	-0.125558	2.5462e-07	EXOSC7	-0.378121	1.97237e-08	NAE1	-0.0825766	0.277356	DNAJC7	-0.214116	1.74955e-12	PFKFB4	2.77055	9.17405e-16	MEIS2	-0.527921	1.09207e-15	MRPS23	-0.405982	2.8411e-19
466	ENSA	-0.200375	2.82346e-07	CALM1	-0.14075	2.14622e-08	TXNDC5	0.125304	0.279352	RND3	0.587365	1.75525e-12	TMEM183A	0.289266	9.65559e-16	GTPBP4	-0.270828	1.16122e-15	GCLM	-0.433468	2.89855e-19
467	ARPC5	-0.199334	2.83383e-07	VAV2	1.37731	2.24752e-08	NMT1	-0.0960285	0.279352	SAFB	0.275134	2.11194e-12	KPNB1	-0.139206	9.65559e-16	RAN	-0.147049	1.22884e-15	MRTO4	-0.353619	3.15818e-19
468	RSL24D1	0.213411	2.8746e-07	NBL1	0.658588	2.31011e-08	ATP2B1	0.124532	0.279425	TMEM141	-0.363941	2.20084e-12	PSMC3	-0.249574	1.00298e-15	PTMS	-0.278906	1.26951e-15	SELENOF	-0.37864	3.22278e-19
469	MTHFS	-0.426402	2.91139e-07	CKS2	-0.234462	2.56386e-08	PDLIM5	0.205667	0.28045	P4HB	0.30399	2.46652e-12	G3BP1	0.254537	1.22212e-15	NEFL	0.626526	1.61057e-15	EIF2S3	-0.269686	3.61763e-19
470	RPA3	-0.191399	2.97247e-07	RPUSD1	0.367495	2.70353e-08	EIF3J	-0.114738	0.285363	SSR2	-0.236311	2.47895e-12	FAU	-0.0851188	1.22212e-15	MRPL1	-0.356245	1.61057e-15	LUC7L	0.422	4.18633e-19
471	HAUS6	0.249035	2.97432e-07	NFIX	0.593569	2.84282e-08	AP4E1	-0.327688	0.285363	VCP	0.197989	2.6943e-12	NDUFA12	-0.193471	1.28666e-15	PPFIA4	3.11382	1.65862e-15	RSL1D1	-0.231763	4.56763e-19
472	ITGB1	0.203665	3.04047e-07	HIST1H3B	0.386192	2.84946e-08	EMP3	0.179896	0.285363	FAM234A	0.597504	2.73355e-12	ANP32B	0.155749	1.32732e-15	G3BP1	0.231769	1.67226e-15	NDUFS3	-0.39515	4.72694e-19
473	TAF7	-0.315999	3.2015e-07	CHCHD1	0.199416	2.88126e-08	BRI3BP	0.130484	0.286653	TET1	0.361814	2.90629e-12	ARL10	0.743371	1.47266e-15	PSMD13	-0.371213	1.74659e-15	PMPCB	-0.502862	5.01637e-19
474	DDX52	0.135558	3.24844e-07	HIST2H2AA4	0.592273	2.88126e-08	TRAPPC4	-0.143925	0.287152	SPAG9	-0.332075	2.90629e-12	GCLM	-0.368795	1.57198e-15	VAPA	-0.402345	1.78354e-15	RAB2A	-0.375737	5.58157e-19
475	CPSF2	0.225735	3.28135e-07	CCNB1	-0.283431	2.93481e-08	SLC16A1	0.109072	0.288728	XPNPEP1	0.668639	3.03773e-12	TTLL12	0.42314	2.00141e-15	SLC25A6	-0.23046	1.91241e-15	PPIL4	-0.406963	6.71362e-19
476	KNOP1	0.187775	3.35456e-07	SOD2	0.224811	2.97874e-08	PSMD11	-0.0848826	0.294705	PSMC3	-0.230564	3.23642e-12	TAF7	-0.487222	2.00141e-15	CBX5	-0.366201	1.92423e-15	DRG1	0.301611	7.68817e-19
477	TMPO	-0.175789	3.42257e-07	ARHGAP8	0.529092	3.05184e-08	CSNK1A1	-0.0890495	0.299311	NDUFA12	-0.190399	3.32318e-12	UBE2T	-0.319272	2.44909e-15	PRPS1	-0.364052	1.93011e-15	PSMD14	-0.297571	7.90727e-19
478	POP7	-0.190585	3.51342e-07	FEN1	-0.288088	3.15436e-08	CCDC50	-0.201296	0.299311	EBP	-0.296586	3.34501e-12	DCXR	-0.271479	2.55227e-15	EIF3M	-0.250536	2.08762e-15	BCCIP	-0.333292	9.96189e-19
479	PCCA-DT	-0.600426	3.60841e-07	SBDS	-0.223787	3.22921e-08	CHCHD2	0.0399036	0.299311	BANF1	-0.19468	3.43407e-12	HNRNPM	-0.0932211	2.98003e-15	PPIL4	-0.392007	2.149e-15	DDX17	-0.238855	1.04471e-18
480	STK17A	0.423925	3.64332e-07	B4GALT1	0.584667	3.42482e-08	PPID	-0.129648	0.299311	CENPW	-0.195646	3.61791e-12	SLC25A39	0.2902	3.06073e-15	GTSE1	0.359561	2.22897e-15	YEATS4	0.41148	1.1202e-18
481	ACTG1	-0.126014	3.74798e-07	NPRL3	0.480686	3.45313e-08	DYNC2H1	0.159453	0.299311	HNRNPAB	0.155253	3.71819e-12	NMT1	-0.25241	3.10254e-15	TNIK	-0.643024	2.2309e-15	PSMC1	-0.328248	1.19569e-18
482	AAMDC	-0.282448	3.76693e-07	HNRNPDL	-0.144772	3.73151e-08	OAZ1	-0.0260511	0.299311	BCL7C	0.358778	3.9495e-12	ATP5PO	-0.175066	3.44035e-15	TMEM126B	-0.381256	2.43233e-15	FAM98A	-0.437356	1.31853e-18
483	ITGAE	-0.211688	3.91913e-07	SLC38A1	0.265082	3.73151e-08	SSU72	-0.0908891	0.299581	CCDC58	0.378826	4.31038e-12	DNAJC8	-0.10915	3.44035e-15	BCL7C	0.382015	2.52123e-15	TPD52	0.593376	1.37402e-18
484	TTC39C	0.577346	3.96278e-07	OAF	0.410888	3.79951e-08	BRD4	-0.0762526	0.300615	UBXN1	-0.257075	5.36765e-12	G3BP2	0.271381	3.70841e-15	C1orf35	-0.367795	2.60369e-15	TYMS	0.289201	1.44235e-18
485	BCL7A	0.256839	3.96278e-07	HOXB5	-0.752352	3.80703e-08	PAIP1	-0.184466	0.301963	H3F3B	-0.154343	5.43999e-12	FDPS	-0.260167	4.26124e-15	PCID2	-1.00651	2.7548e-15	SLC6A8	0.503216	1.56148e-18
486	OAZ1	-0.109741	3.97055e-07	ARL6IP4	-0.169122	3.84427e-08	C1QBP	-0.0528066	0.304623	WRNIP1	0.49708	5.62687e-12	CGGBP1	0.388163	4.49998e-15	FUOM	-0.489878	3.33671e-15	SRM	-0.263262	1.58797e-18
487	UCP2	-0.713204	3.97639e-07	BCAT1	0.366262	3.87187e-08	MFGE8	0.2225	0.304825	ATP5PB	-0.174044	5.67643e-12	PSAT1	-0.328215	4.81553e-15	POLR2G	-0.410406	3.49706e-15	EXOSC7	-0.558953	1.98794e-18
488	TMEM126A	-0.307396	4.09035e-07	GSTM3	0.246499	3.99867e-08	KNL1	-0.163076	0.306989	ECHS1	-0.241548	5.70583e-12	NDUFA2	0.255152	5.27261e-15	DYNLT1	-0.283572	3.66838e-15	H2AFZ	-0.11614	2.00915e-18
489	TK1	-0.404817	4.09035e-07	ARPC3	-0.161415	4.41989e-08	PLIN3	-0.167058	0.308949	ARL10	0.675905	5.82749e-12	MSN	0.346852	7.93073e-15	CUTC	-0.593939	3.80201e-15	TMPO	-0.286968	2.27279e-18
490	CUL1	0.273191	4.14648e-07	AHCY	0.210049	4.49082e-08	SRPRB	0.14147	0.309973	AFDN	-0.350608	6.41276e-12	ZMYND19	0.373605	7.93349e-15	UBE2T	-0.339882	3.85684e-15	CKS1B	-0.354022	2.36478e-18
491	TMEM208	-0.24708	4.42277e-07	LRFN4	0.634503	4.77362e-08	DGCR8	0.20235	0.309973	RLF	0.537495	6.58768e-12	GATA2	0.726134	8.05392e-15	ATP5PO	-0.245202	4.26581e-15	EIF2B3	-0.506675	2.42761e-18
492	GATA2	0.621163	4.96071e-07	SAMD11	-0.369644	4.78668e-08	MRFAP1	-0.0683794	0.312587	SLC25A6	-0.163305	7.07434e-12	UQCR10	0.158757	9.05072e-15	CETN2	0.308153	4.4471e-15	DCTPP1	-0.361094	2.55518e-18
493	PSME1	0.312224	5.08419e-07	LARS	0.172394	4.82724e-08	ULK3	-0.317002	0.312984	TES	0.318926	7.14127e-12	SH3BGRL3	0.380473	9.52946e-15	SNRPB	-0.137098	4.5115e-15	PFKFB3	0.980635	2.56553e-18
494	ALKBH5	0.292718	5.09449e-07	RHOU	0.67471	5.06716e-08	DHX29	-0.125344	0.314764	GLRX2	-0.346502	7.52106e-12	DNAJC7	-0.224353	1.02161e-14	NSMCE4A	-0.4577	4.74159e-15	DNAJC2	-0.371256	2.63791e-18
495	SKA2	-0.200219	5.16649e-07	EXOSC4	0.324638	5.21139e-08	SNRNP27	-0.108947	0.314764	TSC2	0.423636	8.41031e-12	PSMB3	-0.188263	1.0488e-14	OLA1	-0.321816	5.77761e-15	GOLGA6L7	3.99324	2.96201e-18
496	BEX5	0.522039	5.17477e-07	TPI1	-0.0797769	5.30863e-08	ACBD3	-0.103332	0.314946	ELOB	0.157366	9.114e-12	BLVRB	-0.612793	1.0945e-14	NDUFS3	-0.363382	5.8673e-15	AK6	-0.464455	2.97041e-18
497	RAC3	-0.286115	5.29275e-07	FAM210B	0.32524	5.35254e-08	POMP	-0.0636255	0.315273	RPUSD1	0.430947	9.61327e-12	MRPL22	-0.279541	1.19521e-14	MRPS28	-0.452841	5.90282e-15	PHLDA3	1.05955	2.98992e-18
498	BCAP29	-0.353084	5.39979e-07	PCBP2	-0.119517	5.36487e-08	CCND1	0.674194	0.318919	EPRS	-0.133533	9.63553e-12	ABCE1	-0.249218	1.21845e-14	GMPS	-0.346783	6.23828e-15	MCM5	0.38646	3.09681e-18
499	CNPY2	-0.178416	5.46299e-07	MMS22L	-0.376106	5.36487e-08	CCND3	0.24762	0.318969	CRNDE	-0.272695	1.04847e-11	PRDX2	0.159853	1.22372e-14	YWHAB	0.144303	6.93045e-15	CCND1	1.60676	3.27256e-18
500	UBAC1	0.248114	5.62401e-07	COX5B	-0.142505	5.66707e-08	THUMPD3-AS1	-0.161465	0.318969	DTNA	0.649409	1.04847e-11	NDUFS3	-0.307894	1.34491e-14	MPI	0.375487	7.34885e-15	STK17A	0.645441	3.37145e-18
501	YWHAZ	0.0915972	5.75089e-07	EID1	-0.179519	5.66707e-08	CSKMT	-0.250943	0.318969	SURF4	0.372793	1.05535e-11	ZNF395	1.10733	1.35853e-14	SREK1IP1	0.300184	7.61775e-15	DIMT1	-0.630726	4.5267e-18
502	SMAD9	0.510272	5.95817e-07	TNFRSF21	1.18916	5.71323e-08	BANF1	-0.075655	0.319526	LIPE-AS1	0.42203	1.05535e-11	PCMT1	-0.204445	1.36808e-14	NDUFB3	-0.321188	7.99344e-15	UBE2T	-0.365643	5.02519e-18
503	PARK7	-0.111081	6.20587e-07	NDUFV2	-0.20314	5.93057e-08	DDX24	0.0520382	0.320992	SOD1	0.146019	1.18039e-11	NUDC	-0.166423	1.37868e-14	PRELID1	-0.169255	8.29243e-15	POLR3G	-0.692757	5.23849e-18
504	NME2	-0.100308	6.33352e-07	AXIN1	0.709881	5.9395e-08	PCDH7	0.233918	0.321016	CLIC1	-0.252496	1.41022e-11	REXO4	0.276511	1.39035e-14	UACA	-0.437083	1.0059e-14	TM9SF2	-0.547458	5.95091e-18
505	COMMD6	0.191692	6.73934e-07	SLC25A3	0.0924372	6.46074e-08	CCT2	-0.0533366	0.322039	LINC00632	-0.535481	1.43758e-11	GNG4	0.425758	1.64524e-14	EBP	-0.355225	1.17753e-14	OLFM1	0.92276	6.38172e-18
506	AKR7A2	-0.315322	6.74486e-07	TARSL2	0.273787	6.77599e-08	BZW1	-0.0702531	0.323544	CABIN1	0.407689	1.50695e-11	PTPRU	0.708431	1.7678e-14	PDCD5	-0.191834	1.33418e-14	NDUFB3	-0.331182	7.10637e-18
507	MRPL22	-0.192849	6.75083e-07	LINC01602	0.858562	6.81658e-08	TAOK1	-0.151856	0.323544	YBX3	0.163873	1.52619e-11	TMEM126A	-0.466399	1.7678e-14	TYMSOS	1.15956	1.57722e-14	GNAS	0.165399	7.93369e-18
508	JUN	0.270532	6.79262e-07	MDM4	0.367428	6.90566e-08	ARL6IP5	0.104522	0.326016	DENR	0.229131	1.54669e-11	RNF187	0.291537	1.7678e-14	MRPL2	-0.460287	1.59692e-14	IDI1	-0.449656	8.05445e-18
509	TUBGCP3	-0.787213	6.91646e-07	CDC20	-0.304222	6.9191e-08	STX2	0.168332	0.326016	MRPL41	0.189854	1.56386e-11	MRPS24	-0.173197	1.83675e-14	RRP1B	-0.300754	1.60595e-14	RPUSD1	0.521849	8.8267e-18
510	GAS1	-0.580774	6.92978e-07	GTF2A2	-0.215327	7.0243e-08	FAM98B	-0.147805	0.326016	UQCR10	0.139797	1.59415e-11	TMEM38B	-0.500994	2.07381e-14	UBE2O	0.478763	1.67467e-14	EIF4EBP1	-0.34821	9.77803e-18
511	DLGAP5	-0.255965	7.12789e-07	PHF6	-0.232876	7.09802e-08	MYL12B	-0.109105	0.326274	CCDC117	0.342078	1.62957e-11	PRRC2B	0.320389	2.16058e-14	S100A11	-0.35102	1.92847e-14	RTL8A	0.435976	1.06894e-17
512	NME1	-0.143691	7.42845e-07	PCCA-DT	-0.652633	7.16541e-08	PHF10	-0.141356	0.329196	ATP5MPL	0.145614	1.78138e-11	C15orf61	0.43262	2.19471e-14	LUC7L2	-0.281131	1.95044e-14	CDC123	-0.289947	1.13004e-17
513	TMEM160	-0.235536	7.49931e-07	ABCF2	0.288582	7.30048e-08	KLC1	-0.155398	0.329196	EIF3I	-0.132932	1.81491e-11	CTSH	0.629581	2.30191e-14	LNPK	0.549081	2.16358e-14	JPX	-0.293063	1.34936e-17
514	PSMA7	-0.133382	7.50152e-07	HSPB11	-0.309372	7.34472e-08	IKBKB	0.286298	0.329196	CSNK1E	0.217325	1.88397e-11	MRPS9	-0.344056	2.32767e-14	CALML4	-0.86089	2.19016e-14	PPM1K	-0.596561	1.37904e-17
515	DNAJC1	-0.280966	7.5379e-07	WDR12	0.292235	7.52629e-08	TRDMT1	-0.365403	0.330994	RTRAF	-0.182005	1.98758e-11	SUMO3	-0.321085	2.46255e-14	KIF5B	-0.283018	2.2167e-14	PRRC2B	0.334735	1.38534e-17
516	CDC42	0.0964426	7.78198e-07	DENND10	0.285556	7.71557e-08	TIMM50	-0.118215	0.33119	DDX24	0.184124	2.08072e-11	CDK5	0.541588	2.47243e-14	RBM25	0.172383	2.21691e-14	SNRPB2	0.208486	1.60174e-17
517	GNG5	-0.153509	7.96994e-07	ETFB	-0.221423	9.31398e-08	MYO19	0.16221	0.332806	CKAP4	0.366744	2.09051e-11	DDX5	-0.145413	2.51655e-14	MSX2	0.878711	2.25329e-14	PSMC6	-0.372459	1.71641e-17
518	MTHFD1L	0.291851	7.99359e-07	PALLD	0.339327	9.38621e-08	RSRP1	-0.171617	0.332806	RBIS	0.194853	2.11743e-11	CAMK2N1	0.529133	2.58457e-14	SLC38A1	-0.38781	2.30108e-14	SSR2	-0.309962	1.87894e-17
519	SF3B2	0.107972	8.07222e-07	FTL	-0.156168	9.52713e-08	PAFAH1B3	-0.132912	0.333802	IRAK1	0.328543	2.12011e-11	DIPK1B	0.408665	2.60694e-14	RAD23A	-0.278689	2.35791e-14	SH3BGRL3	0.440127	1.89811e-17
520	OLA1	-0.195106	8.21035e-07	TESC	0.525259	9.52713e-08	CDT1	0.111382	0.334292	SELENOT	-0.416468	2.16028e-11	CCT7	-0.14488	3.01888e-14	NRDC	-0.347611	2.36334e-14	VCP	0.211927	1.90888e-17
521	LTA4H	0.220093	8.38509e-07	SNRNP70	-0.163352	9.55104e-08	PEPD	-0.163828	0.334292	KCNQ1OT1	-0.348099	2.24516e-11	LIPE-AS1	0.414628	3.15875e-14	HEY1	0.398221	2.5349e-14	ASRGL1	-0.622689	1.9691e-17
522	PTGES2	0.251112	8.5233e-07	HES1	-0.355426	9.5821e-08	ROCK1	-0.0866796	0.334292	B2M	-0.176474	2.34899e-11	SMARCD3	0.590041	3.19149e-14	NDFIP2	-0.588766	2.7174e-14	VIM	-0.163717	2.02768e-17
523	CIAO3	0.648966	8.62625e-07	MRPL22	-0.216662	1.00891e-07	LINC01578	-0.141893	0.334292	GOLGA6L7	3.49608	2.37087e-11	CAPN2	0.391295	3.46117e-14	IARS2	0.252969	2.72875e-14	COMMD6	0.270902	2.121e-17
524	KCNC4	0.870073	8.87932e-07	DDX17	-0.16526	1.01052e-07	SLC25A37	0.234466	0.33598	PHLDA3	0.798134	2.49806e-11	SLC7A11	-1.4752	3.89518e-14	C12orf10	-0.508488	2.87381e-14	GPN3	-0.434089	2.21733e-17
525	DBNDD1	0.576038	8.88059e-07	MTHFS	-0.431487	1.05141e-07	GNL2	0.124323	0.336977	EPB41L2	-0.320896	2.52666e-11	FBLN1	0.592462	4.05824e-14	ZNF503-AS2	-0.778569	2.918e-14	CGGBP1	0.412475	2.29945e-17
526	S100A13	0.177724	9.00563e-07	BSG	-0.154112	1.07544e-07	MYL6	0.0589824	0.337233	PPME1	0.386962	2.52742e-11	AMD1	0.216276	4.88911e-14	LY6E	0.316739	3.53339e-14	SMC4	-0.233543	2.60516e-17
527	VPS35	0.144507	9.37817e-07	OTULIN	0.332675	1.08404e-07	REEP1	0.406962	0.337233	ISYNA1	-0.626289	2.55013e-11	PCYOX1	0.440507	4.89459e-14	NUP107	-0.442618	3.64856e-14	SYF2	0.286279	2.67232e-17
528	NUSAP1	-0.193816	9.5083e-07	ASXL1	0.273841	1.09981e-07	HMOX1	0.260665	0.339333	PIAS2	0.549725	2.64185e-11	PARK7	-0.106428	5.33207e-14	FAM229B	-0.617998	4.43935e-14	FOXRED2	0.434956	2.85298e-17
529	RNH1	-0.262504	9.69472e-07	ZNF322	-0.41545	1.10542e-07	SRSF2	-0.0617745	0.339405	SOX12	0.438731	2.89149e-11	SNRPD1	-0.109769	5.44424e-14	MORF4L1	-0.18523	4.53115e-14	PTK2	0.734735	3.29436e-17
530	WDR34	-0.250623	9.70066e-07	STX2	0.334658	1.11283e-07	ATP5MPL	-0.056543	0.339418	UFM1	0.366577	2.96113e-11	ANKRD12	0.409698	5.47061e-14	NUDT5	-0.270949	4.93418e-14	ITPA	-0.457847	3.5217e-17
531	CSRP2	-0.254085	9.70066e-07	EIF4G3	-0.238416	1.11803e-07	BUD31	-0.10699	0.339418	UQCC2	-0.23951	3.14882e-11	RNASET2	0.483444	5.80494e-14	GLRX2	-0.413522	4.9463e-14	PAM16	-0.364514	3.61386e-17
532	WDR54	-0.413632	9.84996e-07	KAT6B	-0.337207	1.12003e-07	TMF1	-0.146383	0.339418	PTMA	0.0693125	3.18088e-11	SELENOT	-0.445899	6.55441e-14	MARCKSL1	0.163563	5.35422e-14	HSPA9	-0.258126	4.26239e-17
533	PGAM1	-0.134001	9.89834e-07	UBAP2	0.250174	1.12033e-07	RHOB	0.251937	0.339779	ALKBH2	0.461309	3.34189e-11	SRSF5	-0.194614	6.87192e-14	LSM4	-0.236635	5.61605e-14	SNRPD1	-0.155991	4.52579e-17
534	CDK4	-0.178514	9.92138e-07	ADAM15	0.504144	1.17061e-07	GTPBP3	0.160439	0.339779	PSMA3	-0.177433	3.75512e-11	SSR2	-0.22708	6.87281e-14	ACAT1	-0.332113	5.89142e-14	NPRL3	0.69342	4.6182e-17
535	RPA1	-0.277404	1.03746e-06	CDK2AP2	-0.409818	1.18966e-07	DIXDC1	0.366505	0.339779	ABHD14A	0.718672	3.80122e-11	NDUFAF8	0.214233	7.21383e-14	DPCD	0.437704	5.89741e-14	PSMG1	-0.372745	4.90369e-17
536	LDHA	0.0801328	1.04249e-06	F2R	0.702166	1.23841e-07	TMSB10	0.0641426	0.341684	SIX1	0.352677	4.0534e-11	VDAC1	0.183976	7.3384e-14	IQGAP2	-0.607335	6.33358e-14	NRDC	-0.374823	4.92172e-17
537	CCDC28B	0.349496	1.0473e-06	TTC39C	0.568084	1.24686e-07	DYNC1I2	-0.098224	0.341684	SSR4	-0.163326	4.36575e-11	TBC1D9B	0.456502	7.60226e-14	IARS	-0.262714	6.54816e-14	MRPL41	0.199414	5.00651e-17
538	CALM1	-0.148932	1.04799e-06	TNNT1	-0.660708	1.32592e-07	NSA2	-0.0420743	0.342024	MRPL19	0.214317	4.3756e-11	COTL1	-0.472433	8.50539e-14	MIR210HG	3.35708	6.599e-14	SMIM4	0.296795	5.05401e-17
539	MRPL24	0.251669	1.07554e-06	CHEK1	0.289785	1.3531e-07	KANK2	0.262773	0.342131	FAM50A	-0.308255	4.46864e-11	DAP3	-0.320442	8.8987e-14	TAF7	-0.438657	6.72989e-14	ANXA2	0.319366	5.17e-17
540	SYAP1	0.130478	1.09388e-06	DNAJC8	-0.108636	1.37813e-07	VPS9D1-AS1	-0.202416	0.342131	HSPA14.1	-0.340871	4.91483e-11	NCKIPSD	0.671683	9.42897e-14	NDUFS4	-0.410228	7.00007e-14	ZMYND19	0.394077	5.23453e-17
541	MINDY3	-0.403967	1.10373e-06	BRD3	0.282422	1.43125e-07	RNF7	-0.10207	0.344205	COX4I1	-0.135178	4.93863e-11	RNF130	0.387705	9.49914e-14	SRSF4	-0.217004	7.82021e-14	MEIS2	-0.51562	5.3218e-17
542	CTSL	0.302382	1.13656e-06	MINDY3	-0.44861	1.44923e-07	DMTF1	-0.229405	0.349435	PDK3	0.457303	5.00061e-11	SRP9	0.174745	1.07804e-13	MRPS10	-0.349513	8.6277e-14	PFDN6	-0.416001	5.37399e-17
543	HOXA6	-0.574607	1.3014e-06	TMEM192	0.362391	1.49084e-07	LCLAT1	0.307659	0.349904	SLC7A11	-1.33095	5.01838e-11	MRPL41	0.211273	1.21311e-13	ARHGDIG	0.948557	8.90588e-14	NDFIP2	-0.621287	5.75419e-17
544	ASXL1	0.257684	1.30187e-06	TMUB1	0.421756	1.55099e-07	WDR45B	-0.102612	0.351723	PDIA4	0.314441	5.02773e-11	TTC3	0.232102	1.24514e-13	SPA17	-0.583808	9.23318e-14	TMED5	-0.476626	6.31901e-17
545	DIS3	0.210669	1.30467e-06	SRSF10	-0.157392	1.55802e-07	STRN3	-0.197288	0.351723	GPN3	-0.344515	5.02821e-11	BAG1	-0.315377	1.37909e-13	RBM26	-0.368974	1.00658e-13	MARS	-0.488037	6.33789e-17
546	COPS6	-0.169801	1.43564e-06	SLC39A6	0.436465	1.56074e-07	PBK	0.109732	0.352005	ATP1B3	-0.190649	5.10159e-11	SFXN1	0.258424	1.41456e-13	NAXE	0.262306	1.07714e-13	ARHGDIG	0.981679	6.86586e-17
547	CENPF	-0.163338	1.52313e-06	TMA16	0.18147	1.56783e-07	PAXX	0.132064	0.352348	MCMBP	0.323742	5.54751e-11	UBA1	0.23378	1.46279e-13	NEMF	-0.389402	1.07996e-13	FAF1	-0.662673	7.18215e-17
548	RPF1	0.183712	1.53253e-06	PBRM1	-0.267062	1.61081e-07	MYO1B	0.239381	0.353532	ZNF703	-0.270804	5.54751e-11	PBX1	-0.429674	1.52591e-13	HSPA9	-0.250268	1.08459e-13	TMEM205	-0.562079	7.44094e-17
549	NFE2L2	0.2737	1.543e-06	SMARCD3	0.497119	1.63119e-07	TBX3	-0.161634	0.353532	PFKFB4	2.6489	5.65549e-11	RTRAF	-0.180942	1.67471e-13	CD63	-0.236572	1.09453e-13	RANBP1	-0.137304	7.58745e-17
550	MRPS2	0.257503	1.66699e-06	IGF1R	0.447714	1.64167e-07	ELOVL5	0.146496	0.353912	PFN2	-0.353966	5.82546e-11	LSM2	-0.262759	1.90116e-13	WLS	-0.407373	1.10351e-13	GTF2F2	-0.460793	8.50538e-17
551	CHEK1	0.278433	1.72208e-06	MARC1	-0.386761	1.66475e-07	SVBP	-0.141629	0.353912	PTGES3	-0.0998294	6.20917e-11	BANF1	-0.173532	2.15848e-13	SUCLG1	-0.322513	1.20922e-13	NCAPG	-0.412236	8.8865e-17
552	PSMB6	-0.166967	1.79069e-06	XRCC5	-0.118621	1.71798e-07	COX6A1	0.0456393	0.353912	ZNF395	1.00742	6.35922e-11	PSMA5	-0.222759	2.21228e-13	NARF	0.50311	1.23203e-13	H3F3B	-0.165779	9.00453e-17
553	CREBZF	-0.421536	1.82567e-06	HNRNPF	-0.140774	1.72484e-07	SEPTIN7	-0.0618828	0.353912	MTLN	0.474421	6.60145e-11	SREK1IP1	0.291967	2.21881e-13	ATG3	-0.392567	1.24912e-13	OGFR	0.539671	9.27203e-17
554	COX20	0.264075	1.83215e-06	MORF4L1	-0.123554	1.72986e-07	MDC1	-0.16026	0.354639	HNRNPUL2	0.370314	6.71128e-11	OBSL1	0.568843	2.22487e-13	P4HB	0.286749	1.30065e-13	HSPA4	-0.283214	9.46051e-17
555	ARL4C	-0.523302	1.85078e-06	NIFK	0.186787	1.74455e-07	UNKL	-0.245852	0.354639	NOC3L	-0.241254	7.23012e-11	PSMD7	-0.204976	2.23736e-13	ZWINT	-0.342889	1.38695e-13	TUBB2B	-0.561299	9.46051e-17
556	ERCC5	-0.869781	1.86861e-06	GADD45GIP1	-0.12123	1.79192e-07	UBA3	-0.165982	0.357161	AHSA1	0.246835	8.00842e-11	PIM3	0.368107	2.4238e-13	CYFIP2	0.992226	1.42921e-13	ZFX	0.51264	9.96517e-17
557	MKI67	-0.168941	1.90552e-06	PPIL4	-0.229501	1.79714e-07	MIR17HG	0.319844	0.357541	PSMA5	-0.214671	8.44874e-11	NDUFB1	0.171928	2.50064e-13	DIMT1	-0.557747	1.49522e-13	MTR	0.314483	1.00686e-16
558	POU4F1	0.528661	1.94052e-06	SNRPE	-0.105472	1.83018e-07	AKR7A2	0.117597	0.358276	MCRIP2	0.43516	8.47465e-11	VARS	-0.404499	2.54018e-13	PRCC	0.375335	1.6202e-13	MRPL54	-0.324836	1.08461e-16
559	TTLL12	0.292363	2.0013e-06	ITGAE	-0.223515	1.84305e-07	SQSTM1	-0.100185	0.359341	NUDT5	-0.20935	8.58218e-11	CERK	0.562223	2.57645e-13	POLR2H	0.261084	1.6202e-13	ATG3	-0.421678	1.0951e-16
560	RAI14	0.354507	2.01523e-06	LARP7	-0.196559	1.91123e-07	TET1	-0.146045	0.360172	SMIM7	-0.384721	8.62292e-11	NKX2-5	0.460998	2.69877e-13	CAPZA1	-0.290133	1.63215e-13	DDX21	-0.214776	1.18376e-16
561	TMEM106C	-0.225497	2.03664e-06	DPY30	-0.26457	1.94397e-07	TMEM203	0.13749	0.360172	CERK	0.530031	9.74203e-11	GTF3C6	0.218485	3.13769e-13	HMGN1	0.103342	1.66675e-13	HELLPAR	-0.541411	1.22465e-16
562	SNW1	0.162576	2.10832e-06	IPO9	-0.238012	2.00863e-07	UBXN2A	-0.134554	0.360172	MRPL22	-0.248969	9.96833e-11	SNHG19	0.366445	3.20367e-13	UTP6	-0.391908	1.7201e-13	CBX3	-0.186558	1.23306e-16
563	C19orf48	-0.259555	2.20857e-06	ARL6IP5	0.22658	2.02541e-07	NCAPG	-0.114172	0.360172	ATP6V1D	-0.351034	1.00084e-10	PABPC4	-0.199974	3.24852e-13	LAS1L	-0.407516	1.7636e-13	SFXN4	-0.445928	1.26644e-16
564	SMIM10L1	-0.331928	2.31797e-06	TECR	-0.174525	2.1559e-07	AAMDC	-0.120236	0.360172	PLAGL1	0.385658	1.10871e-10	OAT	0.263303	3.37474e-13	MRPL13	-0.303828	1.82165e-13	JPT2	0.379624	1.27701e-16
565	ISCA1	0.234866	2.31797e-06	TMEM246	0.553661	2.18773e-07	FMC1	-0.116999	0.360172	EID2	0.339984	1.12067e-10	EXOSC7	-0.490819	3.48798e-13	MRPL42	-0.306948	1.82165e-13	NSMCE4A	-0.467522	1.56514e-16
566	ENY2	-0.160634	2.31833e-06	CSNK1E	0.180358	2.20808e-07	FARSA	-0.105368	0.361432	BHLHE40	1.80124	1.15692e-10	TM9SF2	-0.474446	3.51379e-13	HELLS	-0.256033	2.10501e-13	LAS1L	-0.443701	1.58801e-16
567	ATF4	0.116997	2.33469e-06	SLCO5A1	1.04947	2.23423e-07	UBA2	-0.0969141	0.36154	TTF1	0.323539	1.22489e-10	C1QBP	-0.0860912	3.5238e-13	UCP2	-0.961496	2.24307e-13	SRSF3	-0.15058	1.6967e-16
568	KPNA3	0.247704	2.49862e-06	MAZ	0.15827	2.2569e-07	HAUS6	0.103735	0.36154	CEP78	0.311943	1.4888e-10	SYVN1	0.408613	3.5238e-13	UPF1	0.38937	2.32653e-13	FAM229B	-0.633736	1.79352e-16
569	ACBD6	-0.226861	2.5149e-06	NCAPD2	-0.271019	2.40758e-07	SMARCA4	-0.057567	0.36154	NQO2	-0.448257	1.52321e-10	EIF3I	-0.101939	3.54221e-13	HNRNPA1P48	-0.614704	2.45763e-13	FAM234A	0.696984	1.90802e-16
570	HMMR	-0.345841	2.54735e-06	TAF5	0.378757	2.42471e-07	ATF6B	-0.21091	0.36154	RTF2	-0.29851	1.80064e-10	ZNF618	0.504467	3.84919e-13	ALYREF	-0.305056	2.5e-13	UTP6	-0.418502	2.03393e-16
571	RBM3	-0.136648	2.55132e-06	CPSF2	0.222393	2.48802e-07	MAT2A	0.0891302	0.36154	RPN2	0.216619	1.83045e-10	SRSF4	-0.169431	3.8583e-13	ZNF703	-0.321921	2.84247e-13	HDDC2	-0.317405	2.13253e-16
572	MDM4	0.347798	2.65242e-06	RPF2	0.193197	2.65997e-07	RNF20	-0.137311	0.366456	RAB13	-0.274018	1.84464e-10	RND3	0.574235	4.06514e-13	EIF4B	-0.254202	3.08441e-13	KCTD12	1.33744	2.528e-16
573	DHRS3	-0.961343	2.79951e-06	THRAP3	-0.153264	2.66025e-07	MRPL9	-0.100014	0.367577	POLR1D	0.229781	1.87781e-10	SAV1	0.38125	4.09185e-13	PHLDA2	-1.26116	3.25969e-13	POPDC3	-0.779786	2.63871e-16
574	FTSJ3	0.24209	2.94492e-06	BZW1	-0.165748	2.72774e-07	TRIP10	0.217974	0.369274	DIPK1B	0.362952	1.89179e-10	CCSAP	0.470282	4.53569e-13	EPB41	-0.338616	3.43325e-13	HNRNPA1P48	-0.655976	2.67254e-16
575	KTN1	0.0784278	2.9466e-06	INA	-0.73725	2.77123e-07	USP14	-0.0885473	0.369666	C15orf61	0.394367	1.94212e-10	SAMD1	0.352561	4.72718e-13	ARL6IP5	-0.348255	3.70319e-13	ATP1B3	-0.253582	2.7492e-16
576	BNIP3	0.234764	3.02677e-06	RABAC1	-0.221377	2.82026e-07	RAB11A	-0.108025	0.370435	TUBA1C	-0.149509	1.98073e-10	CNFN	0.500139	5.24449e-13	PDAP1	-0.275071	3.82379e-13	DYNC1H1	0.238667	2.79848e-16
577	PALLD	0.316637	3.02729e-06	TIMM44	0.206934	2.82796e-07	DESI2	-0.0930615	0.372809	LTA4H	0.280499	2.13624e-10	CSNK1E	0.229752	5.63448e-13	TMEM160	-0.369154	4.25608e-13	UBE2O	0.479911	3.00177e-16
578	ELP6	-0.254321	3.06402e-06	MAP7D3	0.247766	2.88619e-07	E2F1	0.201012	0.373396	NSMF	0.46378	2.1449e-10	MRI1	0.403018	5.99794e-13	SDHD	-0.479179	4.50988e-13	NDUFV2	-0.324546	3.19742e-16
579	C16orf91	0.35843	3.07554e-06	S100A13	0.174988	2.94051e-07	PPP2R1A	0.0992104	0.37387	KTN1	0.154177	2.16877e-10	FOXRED2	0.382808	6.34808e-13	DHX40	0.299881	4.95044e-13	SMIM27	0.669611	3.26057e-16
580	AIG1	-0.289262	3.15838e-06	NARS	0.163759	3.04548e-07	HADH	0.146523	0.374244	UBE2L3	0.193547	2.2774e-10	ARFGEF3	1.52615	6.58767e-13	HEATR1	-0.346652	5.03213e-13	CNN3	-0.424969	3.27232e-16
581	SYF2	0.208782	3.24579e-06	MRPL27	-0.198694	3.04548e-07	SPRY1	0.342081	0.374244	CYSTM1	-0.550346	2.31171e-10	FBXW11	0.334296	7.27309e-13	FAHD1	0.55451	5.57199e-13	FDPS	-0.321948	3.54864e-16
582	SLC25A23	0.230383	3.25705e-06	DNAJC12	0.357239	3.09336e-07	RSL1D1	-0.047993	0.37749	DDX18	0.208831	2.34343e-10	PPME1	0.38807	7.74534e-13	XPOT	-0.431161	5.57705e-13	GMPS	-0.352188	3.61754e-16
583	CTNNAL1	0.163174	3.42042e-06	DYNLT1	-0.170802	3.15484e-07	PRELID1	-0.0531229	0.37839	ATP5F1C	-0.173468	2.56972e-10	PCID2	-0.944312	8.24405e-13	RO60	-0.33108	5.80427e-13	GAMT	-0.612566	3.77839e-16
584	PDPN	0.372399	3.44036e-06	NME2	-0.089417	3.23471e-07	ADCY1	0.447661	0.38025	PCCA-DT	-0.801785	2.64076e-10	CANX	0.22714	8.2995e-13	SAFB	0.24649	5.81358e-13	PDK3	0.566977	3.87132e-16
585	MGMT	-1.69948	3.57713e-06	CST3	0.226859	3.32184e-07	SLC36A4	0.169043	0.38025	FKBP10	0.456188	2.70133e-10	CBX6	0.304381	8.80465e-13	HLTF	-0.369337	5.93943e-13	UBE2E1	-0.520211	3.93239e-16
586	DYNC1I2	0.14879	3.67046e-06	ITGB1	0.194345	3.35207e-07	NORAD	-0.134092	0.380864	EBPL	0.287805	2.75662e-10	NEIL1	0.806638	8.84752e-13	TMEM14C	-0.394008	6.40105e-13	NDUFA2	0.235674	4.39901e-16
587	MRPL35	0.269382	3.7039e-06	LMO4	0.272883	3.35271e-07	LSM2	-0.0917594	0.381915	LYRM2	-0.28752	3.05528e-10	MRPS15	-0.237827	9.35989e-13	PCCA-DT	-0.816242	6.42765e-13	CARS2	-0.908527	4.41787e-16
588	PRMT1	-0.161622	3.71034e-06	STRAP	-0.154111	3.42224e-07	HDGFL3	-0.103641	0.382559	GNG4	0.365903	3.10032e-10	FHIT	0.762573	9.8259e-13	SAE1	-0.36125	6.93239e-13	ARL1	-0.438198	4.53283e-16
589	SEPHS2	-0.192358	3.74029e-06	POLR1D	0.173748	3.48514e-07	ERBIN	-0.174141	0.384219	NFIX	0.621614	3.20151e-10	EIF3G	-0.189366	9.8788e-13	DENR	0.190483	7.3075e-13	DLGAP5	-0.394031	4.58081e-16
590	ATP5MD	0.0808641	3.81824e-06	STOM	0.515877	3.54205e-07	AKR1B1	0.0889244	0.386867	MORC4	0.395538	3.20674e-10	MRPL13	-0.240667	9.9225e-13	PHLDA3	0.94852	7.35306e-13	SRSF10	-0.248088	4.58081e-16
591	RAB9A	0.332055	3.84794e-06	DTNA	0.561078	3.69037e-07	CRLS1	-0.141845	0.387053	DYNLT1	-0.20688	3.21522e-10	CHCHD10	-0.204569	9.92544e-13	C1QBP	-0.116514	7.35306e-13	HMGN1	0.132067	4.67341e-16
592	HNRNPDL	-0.128403	3.90781e-06	HIPK2	0.358898	3.79253e-07	MRPL20	-0.0639477	0.38737	TNIK	-0.575608	3.24123e-10	PNN	-0.176483	1.01552e-12	DNAJC1	-0.420019	7.92365e-13	IARS	-0.283717	5.15099e-16
593	UFC1	-0.170404	3.90781e-06	CDCA3	-0.495124	3.90731e-07	PPRC1	0.16773	0.388033	EGR1	-1.08455	3.32143e-10	TRIM14	0.913896	1.03133e-12	SRM	-0.223624	8.16226e-13	CDC20	-0.435553	5.15748e-16
594	NQO2	-0.320452	3.92922e-06	AGAP3	0.325975	3.92608e-07	LYRM4	-0.109229	0.388033	ANKRD12	0.376539	3.4358e-10	SAE1	-0.323259	1.12309e-12	CHORDC1	-0.286977	8.46806e-13	ZNRD2	-0.441313	5.24811e-16
595	CD63	-0.141951	3.97088e-06	TCOF1	0.184842	3.95609e-07	CSNK2A1	-0.0932029	0.388599	PABPC1	0.144046	3.45822e-10	GOLGA6L7	3.52089	1.27344e-12	SUMO1	-0.263869	8.88315e-13	BZW1	-0.264191	5.69354e-16
596	KARS	0.198926	3.97875e-06	TRIR	0.139944	3.99714e-07	PRDX2	0.0308276	0.389413	COTL1	-0.432891	3.52215e-10	CYFIP2	0.809406	1.2846e-12	PSMB10	-0.507844	9.0071e-13	RABL6	0.234635	5.70031e-16
597	DDX17	-0.159002	4.10042e-06	MZT2B	-0.155218	4.11769e-07	LCOR	-0.133718	0.389684	OLFM1	0.6993	3.59694e-10	GAMT	-0.594997	1.46683e-12	PDPN	0.558176	9.08886e-13	EXOSC5	-0.471668	5.94331e-16
598	EPB41L2	-0.222153	4.23967e-06	FABP6	0.614807	4.14209e-07	TGOLN2	0.151047	0.390787	LIMD1	0.654971	3.70914e-10	FDFT1	-0.358021	1.56491e-12	JPX	-0.234624	9.68811e-13	RAB8A	-0.407832	6.11999e-16
599	FBXO22	-0.205404	4.26918e-06	HOTAIRM1	-0.255967	4.36998e-07	DYNLL2	-0.177777	0.390787	ARL6IP5	-0.277521	3.80655e-10	TMEM246	0.626871	1.56618e-12	MTR	0.286367	9.8314e-13	UBE2M	-0.270855	6.29428e-16
600	ADAMTS1	0.533288	4.29669e-06	HNRNPH1	-0.160543	4.56997e-07	H1F0	0.205771	0.392694	NDUFAF8	0.19117	4.02087e-10	WLS	-0.358955	1.56838e-12	NDUFB4	-0.23488	1.00073e-12	HBS1L	-0.430845	7.7226e-16
601	RTF2	-0.228547	4.44941e-06	TLCD3A	0.645605	4.57951e-07	GTF2H5	-0.0926783	0.392694	TAF7	-0.40934	4.23786e-10	SLC41A1	0.571169	1.66194e-12	MRPL3	-0.264947	1.05688e-12	EXOSC1	-0.456648	7.82877e-16
602	FDX2	-0.316197	4.44941e-06	MRPS6	-0.270288	4.70466e-07	SUGP2	0.118049	0.392694	PON2	0.416759	4.24549e-10	MCRIP2	0.43625	1.84229e-12	RUVBL1	-0.267728	1.05747e-12	ANTKMT	0.441019	8.0136e-16
603	GAL	0.160205	4.49388e-06	CNPY2	-0.168453	4.72803e-07	SRSF7	0.0402021	0.393835	RTKN2	-0.539711	4.35132e-10	CCDC117	0.329499	1.97514e-12	HELLPAR	-0.448638	1.1205e-12	ARPC2	0.197661	8.51172e-16
604	DIAPH1	0.268463	4.64601e-06	HTATSF1	-0.227874	4.8873e-07	JPT1	-0.0689128	0.395823	HRAS	-0.281065	4.35716e-10	AFDN	-0.327127	2.06279e-12	DDR2	-1.59903	1.14783e-12	SMIM7	-0.45115	8.70072e-16
605	SQLE	-0.221305	4.70224e-06	PES1	0.261527	4.93428e-07	MLX	0.145833	0.395823	TLE4	-0.283415	4.3647e-10	GRPEL1	0.271051	2.06279e-12	SLC7A11	-1.25868	1.26908e-12	CAPN15	0.787257	9.23471e-16
606	AXIN1	0.623678	4.84851e-06	UBE2V2	-0.207497	4.97269e-07	FOXJ3	0.288907	0.39646	FERMT2	-0.493063	4.36789e-10	CAPNS1	0.320048	2.11963e-12	PRMT5	-0.379886	1.47427e-12	MRPL33	0.238862	9.59128e-16
607	SLC25A17	0.305426	4.87579e-06	TRMT10B	0.39877	5.02253e-07	NRAS	-0.166672	0.396611	CCNB1IP1	-0.401309	4.47261e-10	RO60	-0.291571	2.13064e-12	CHCHD3	-0.348692	1.51246e-12	DYNLT1	-0.274429	9.78268e-16
608	DTYMK	-0.220448	4.9698e-06	NOP58	0.153497	5.12942e-07	HIBCH	-0.182093	0.396611	MMP24OS	0.405374	4.71307e-10	RNF113A	0.682868	2.20542e-12	DNAJC2	-0.312496	1.65996e-12	P4HB	0.28237	9.83188e-16
609	RSL1D1	0.122597	4.98842e-06	SMIM10L1	-0.354726	5.20533e-07	SEC11C	0.0929032	0.396611	SRSF5	-0.192241	4.73575e-10	PRELID2	0.813295	2.69756e-12	EGR1	-1.05418	1.75439e-12	ARL6IP5	-0.359204	1.01071e-15
610	ABCF2	0.250557	5.01081e-06	CAMLG	0.239344	5.53042e-07	FRG1	0.132426	0.396611	TYMSOS	0.887833	5.10402e-10	IRAK1	0.316239	2.91674e-12	RAB13	-0.327212	1.79468e-12	HNRNPR	-0.177796	1.04094e-15
611	PWP1	0.186733	5.07049e-06	PSMC3	-0.185094	5.58797e-07	ING2	-0.221646	0.396611	SELENOM	0.357522	5.11287e-10	ADAMTS1	0.742021	3.25428e-12	H1FX	0.264698	1.87315e-12	WDR54	0.550649	1.15391e-15
612	ANKRD10	-0.918562	5.59055e-06	MYDGF	-0.189879	5.59966e-07	GINS2	0.0900362	0.396611	PARK7	-0.0928098	5.77122e-10	MRPL16	0.291383	3.35916e-12	DMKN	-0.308518	1.89398e-12	NDUFS7	-0.325282	1.24082e-15
613	AFG3L2	0.207301	5.59059e-06	BCL7A	0.247137	5.64019e-07	PAIP2	-0.0869077	0.396611	COX17	0.223296	6.14264e-10	SMAD9	0.572303	3.54786e-12	MMADHC	-0.350649	1.92881e-12	RTRAF	-0.245456	1.29191e-15
614	COTL1	-0.305236	5.84055e-06	MEIS2	-0.316413	5.70684e-07	GLUD1	-0.134904	0.396611	FAM229B	-0.567402	6.70522e-10	MYBL2	0.25297	4.0483e-12	RMDN1	-0.551376	1.96725e-12	LSM5	-0.251872	1.3123e-15
615	GABARAPL2	-0.18805	6.04498e-06	DDX18	0.141942	5.76353e-07	SUPT4H1	-0.133114	0.396611	EXOSC1	-0.377958	6.8213e-10	TUBB2B	-0.4975	4.15851e-12	EIF5B	0.123229	1.97431e-12	SQLE	-0.38846	1.31948e-15
616	ANKRD26	-0.317455	6.04498e-06	MTAP	0.30654	5.7716e-07	LINC00665	-0.479364	0.396611	CCT7	-0.127148	6.96526e-10	GLIDR	0.727183	4.26403e-12	EIF2S2	-0.136236	2.03548e-12	LSM6	-0.353562	1.44962e-15
617	NUCB2	-0.261598	6.16968e-06	PWWP3A	0.258191	5.79348e-07	MAP3K21	0.189918	0.396611	GCLM	-0.295721	7.0691e-10	ADAM15	0.572512	4.37719e-12	NUDC	-0.2184	2.22133e-12	RBM25	0.178217	1.48501e-15
618	ZNF330	0.263552	6.18468e-06	IER5	-0.479455	5.87283e-07	WDR18	-0.126133	0.396758	CCT2	-0.117323	7.24565e-10	GNG5	-0.137216	4.52464e-12	HK1	0.44184	2.62258e-12	SIX1	0.39075	1.49947e-15
619	VTI1B	0.200377	6.22113e-06	SLC1A5	0.209896	6.27998e-07	MIF	0.00894381	0.397155	COPZ1	-0.297301	7.63799e-10	PSMD4	-0.227495	4.54492e-12	PPM1K	-0.515859	2.62524e-12	RNF187	0.274104	1.50913e-15
620	GSPT1	0.121298	6.22113e-06	ZIC5	-0.646625	6.27998e-07	ZNF322	-0.182686	0.39908	PLCXD1	-0.741808	8.1031e-10	SOD1	0.150443	4.6778e-12	PPP1R2	-0.438927	2.6801e-12	NUP107	-0.443108	1.70032e-15
621	PBX1	-0.286885	6.3547e-06	DNM1L	0.230053	6.42245e-07	TRMT1	-0.176228	0.39908	ITPA	-0.350386	8.45779e-10	GLO1	0.141702	4.72508e-12	TIGAR	0.556197	3.01747e-12	CALML4	-0.84724	1.93704e-15
622	TMEM38B	-0.305223	6.44895e-06	ANKRD29	0.571703	6.42738e-07	FBXO3	-0.194353	0.39908	ZCCHC14	0.561998	8.58077e-10	AXIN1	0.788716	4.91417e-12	PAPSS2	-0.777125	3.09354e-12	MRPS15	-0.310076	1.93958e-15
623	GNPAT	0.247397	6.72146e-06	GPI	0.164715	6.65114e-07	GDI2	-0.0740186	0.402582	NAP1L1	0.118619	8.66283e-10	OSGEP	-0.50211	5.28784e-12	RTKN2	-0.539546	3.33821e-12	CFL1	0.145593	1.93958e-15
624	AKIRIN2	-0.336848	7.36882e-06	NME1	-0.120651	6.70301e-07	PRPF4B	-0.0627299	0.402961	RNF24	0.828953	9.21386e-10	AC005261.1	0.581038	5.67235e-12	SSR2	-0.269903	3.36566e-12	RBM26	-0.378248	1.95986e-15
625	FABP6	0.612495	7.40443e-06	NDUFA12	-0.142146	7.00895e-07	FIRRE	0.261037	0.404847	AL136038.5	0.513002	9.40061e-10	EIF4EBP1	-0.237077	5.75489e-12	IMPA1	-0.527357	3.37135e-12	DCXR	-0.297636	1.97573e-15
626	TRAPPC2L	-0.182218	8.0229e-06	NRP1	1.071	7.0721e-07	SEC23IP	-0.13237	0.406496	SAV1	0.359853	9.40061e-10	CARS2	-0.8636	6.00231e-12	UBA2	-0.291656	3.38254e-12	BRD2	-0.207437	1.97573e-15
627	CS	0.163402	8.2585e-06	TRAP1	0.20203	7.20366e-07	NME4	0.0588368	0.406496	NUS1	0.350537	9.41255e-10	PAM	0.731462	6.48924e-12	MRPS23	-0.333811	3.38254e-12	COMTD1	-0.472008	1.97786e-15
628	DNAJC12	0.328418	8.34079e-06	PODXL2	0.401969	7.22778e-07	NSUN6	-0.161339	0.407323	BRI3BP	0.320233	9.41255e-10	TPT1	0.129784	9.20952e-12	NDUFA12	-0.220948	3.57814e-12	BLVRB	-0.581631	2.09537e-15
629	ARIH2	0.18587	8.38047e-06	HIST2H4B	0.576225	7.22778e-07	HSPA5	0.107248	0.410455	PCID2	-0.85046	9.64479e-10	PSMA6	-0.20174	9.35684e-12	JPT2	0.349539	3.78598e-12	P3H4	0.463189	2.11509e-15
630	PSMC5	-0.16849	8.65015e-06	RAB5IF	-0.168057	7.22778e-07	PGRMC1	0.0812145	0.410965	NDUFA2	0.215146	9.67393e-10	MCMBP	0.301303	9.41757e-12	MTHFD1	-0.297673	3.84823e-12	VAPA	-0.379157	2.41518e-15
631	MRPL11	-0.17052	8.68741e-06	KCNC4	0.831203	7.22778e-07	SLC25A24	0.156227	0.41276	PSMB3	-0.167852	9.67393e-10	LTA4H	0.280149	1.02095e-11	POPDC3	-0.669851	3.90479e-12	PYURF	0.276669	2.45992e-15
632	DEF8	-0.205302	8.82901e-06	HOMER2	0.371	7.27192e-07	FAM89A	0.0990569	0.41276	DPCD	0.370644	1.00548e-09	PIN1	-0.229576	1.13023e-11	NOL7	-0.26261	3.95657e-12	HEATR1	-0.366163	2.53245e-15
633	MTHFD2	0.173404	8.98775e-06	TMEM126A	-0.31329	7.30412e-07	FAM133B	-0.0853217	0.41276	INSIG2	1.03596	1.10779e-09	PLXNB2	0.865128	1.1734e-11	BCCIP	-0.281084	4.2859e-12	PDIA3	0.299013	2.62639e-15
634	GLA	0.257742	9.38621e-06	TPM1	-0.266096	7.62517e-07	SLC37A4	0.218669	0.41276	CENPX	-0.196448	1.13981e-09	ENDOG	0.34657	1.26711e-11	RFC3	0.229776	4.42644e-12	ACTR6	-0.447294	2.64323e-15
635	ALYREF	-0.1817	9.71862e-06	DFFA	0.172159	7.80605e-07	ITPA	-0.125062	0.412843	ABCE1	-0.189113	1.21733e-09	UQCRH	-0.0569225	1.28474e-11	MRPS27	-0.452314	4.67387e-12	SPAG9	-0.376056	2.73719e-15
636	TOMM22	0.127697	9.88947e-06	CCNG1	-0.205519	7.80605e-07	CD3EAP	0.108162	0.41298	EIF2S2	-0.0978426	1.23176e-09	NDUFS2	-0.214685	1.29804e-11	PFDN6	-0.372519	4.90565e-12	GLO1	0.130335	2.80411e-15
637	GPATCH4	0.14389	9.99405e-06	TMEM97	0.259683	7.85276e-07	BTF3	-0.0420387	0.413851	PLXNB2	0.855702	1.25744e-09	AP1S2	0.293246	1.34146e-11	COPZ1	-0.366111	4.94581e-12	HNRNPL	-0.322146	2.82708e-15
638	UBE2V2	-0.187029	1.06995e-05	BRI3	-0.212059	7.86622e-07	COA7	0.147415	0.414094	RAB2A	-0.236524	1.27206e-09	COMMD6	0.239874	1.35306e-11	SNHG29	0.173625	5.06158e-12	CSDE1	-0.172904	2.84227e-15
639	TXLNG	0.229244	1.07969e-05	MRPS2	0.254043	8.28315e-07	RTN3	0.10788	0.414094	C16orf91	0.42571	1.3166e-09	RPA3	-0.221033	1.35684e-11	MID1IP1	-0.741363	5.1781e-12	SF3B6	-0.176163	2.91088e-15
640	KLC1	-0.317192	1.10727e-05	CWC15	-0.181572	8.28734e-07	BTRC	-0.172592	0.414094	WDR5	0.368831	1.3166e-09	INSIG2	1.00878	1.39866e-11	RAB31	-0.500812	5.45458e-12	HEY1	0.385462	2.93863e-15
641	CYB5R3	0.197164	1.11249e-05	YEATS4	0.256609	8.32541e-07	CRNKL1	-0.117331	0.414793	FOXRED2	0.346097	1.33559e-09	NDUFV2	-0.220062	1.50976e-11	ARPC3	-0.222922	5.57916e-12	PCYOX1	0.497711	3.37572e-15
642	C15orf61	0.307702	1.1202e-05	AP1S2	0.236724	8.50493e-07	ATP5MD	0.0348413	0.414829	DNPEP	0.517978	1.46466e-09	CDC20	-0.36952	1.62076e-11	NDUFV2	-0.270745	5.5899e-12	MRPL2	-0.447881	3.62392e-15
643	EID2	0.248944	1.12561e-05	NELL2	2.82645	8.50493e-07	CBX1	-0.0829473	0.414829	CAPN2	0.356242	1.48506e-09	MAGED1	0.302695	1.75574e-11	ATP6V1G1	0.176215	5.80191e-12	COL6A1	0.871706	3.95278e-15
644	RABAC1	-0.191258	1.1303e-05	ANKRD10	-1.02728	8.62176e-07	PPP6R1	-0.165047	0.414829	SLC25A11	-0.321211	1.5159e-09	DLGAP5	-0.323467	1.93719e-11	VCP	0.193206	6.58486e-12	ATP5F1D	-0.214333	4.03442e-15
645	DNAJB6	0.165922	1.13141e-05	RGS16	0.931412	8.62176e-07	TYK2	-0.211187	0.416167	NUDC	-0.141363	1.61711e-09	RAVER1	0.306552	1.97588e-11	IGF2BP3	-0.454579	6.75466e-12	MRPL51	-0.17869	4.24735e-15
646	MAP2K3	0.409523	1.1936e-05	CCDC3	1.0103	8.69521e-07	HIST2H2AB	0.47364	0.416167	RABAC1	-0.257062	1.67503e-09	HIST2H4B	0.698836	1.99841e-11	HBS1L	-0.374651	7.53372e-12	NEAT1	-0.337273	4.63288e-15
647	CHD3	-0.297859	1.1936e-05	FHOD1	0.516785	9.02608e-07	PCSK1N	0.156882	0.417442	DIPK2A	0.987597	1.74469e-09	POLG	0.423243	2.12981e-11	EPB41L2	-0.341536	7.53372e-12	TMEM141	-0.406369	5.39456e-15
648	DNM1L	0.221882	1.1936e-05	PSMB3	-0.146845	9.1478e-07	KLHL18	-0.22539	0.417442	CDKN2A	-0.172428	1.8612e-09	COX4I1	-0.109518	2.1949e-11	PSMC3	-0.264504	8.12268e-12	PHF14	-0.391351	5.58601e-15
649	WDR3	0.246878	1.19792e-05	PRAF2	0.473601	9.2077e-07	BAZ2A	-0.130219	0.417442	EEF1B2	-0.0838102	2.00752e-09	RTF2	-0.303806	2.3659e-11	EIF2B3	-0.424452	8.18867e-12	NUP50	0.351826	6.13817e-15
650	GNPNAT1	0.23991	1.20681e-05	TXLNG	0.249497	9.32381e-07	GNG4	0.136946	0.41757	PES1	0.311219	2.04164e-09	STRAP	-0.190023	2.37212e-11	NCAPG	-0.347497	8.26309e-12	GPATCH4	-0.251785	6.94316e-15
651	MRPS33	0.152277	1.21789e-05	TMEM160	-0.229452	9.54004e-07	ARV1	-0.147872	0.41757	POLR2G	-0.302497	2.09194e-09	UCP2	-0.96171	2.46234e-11	DCAF13	-0.337899	8.32289e-12	NPM3	-0.319261	7.28437e-15
652	CDK6	0.398113	1.28424e-05	TMBIM6	0.118313	9.60411e-07	DDX46	0.0419955	0.41757	SPCS1	-0.156348	2.10692e-09	CCDC58	0.345041	2.67441e-11	OLMALINC	-0.979839	8.50533e-12	MICOS13	-0.265102	7.36683e-15
653	HDGF	0.111244	1.3154e-05	RAI14	0.365513	9.64118e-07	SLC30A1	0.656645	0.41757	C1orf35	-0.251785	2.11762e-09	ZNF503-AS2	-0.718789	2.72203e-11	SPAG9	-0.339647	1.03986e-11	PSMB10	-0.535938	7.36894e-15
654	SNRNP70	-0.141029	1.32383e-05	NEFL	0.437172	9.64118e-07	HLTF	0.105506	0.41757	GATA2	0.645972	2.19041e-09	TMEM205	-0.478203	2.88651e-11	EIF3G	-0.232521	1.10189e-11	GTPBP4	-0.267664	7.93836e-15
655	CHCHD3	-0.193696	1.366e-05	SLIT2	-0.331044	1.00871e-06	MRPL17	0.0790898	0.41757	SYF2	0.233528	2.27976e-09	FOXD1	0.404939	3.06751e-11	DCTPP1	-0.290963	1.12197e-11	TSR1	-0.330133	8.15851e-15
656	XPNPEP3	0.427037	1.38565e-05	CDT1	0.232897	1.01137e-06	ADCY3	0.282868	0.41757	C9orf16	0.286475	2.30117e-09	DFFA	-0.193037	3.11381e-11	CKS1B	-0.284162	1.15281e-11	CENPN	-0.440016	8.52446e-15
657	TBX1	0.379949	1.39497e-05	SKA2	-0.203221	1.07141e-06	MGA	0.16367	0.41757	ENDOG	0.329482	2.59343e-09	DCAF13	-0.298171	3.11381e-11	TJP1	-0.421294	1.18847e-11	ALYREF	-0.321557	8.87115e-15
658	PET100	0.120974	1.4174e-05	MOCOS	1.10182	1.07607e-06	ADRM1	-0.0944942	0.41757	AEN	0.563642	2.60731e-09	NUP50	0.314292	3.13192e-11	HMMR	-0.460146	1.3415e-11	SNX5	-0.279947	9.39627e-15
659	SUPV3L1	0.337094	1.46037e-05	DIAPH1	0.264202	1.16223e-06	TAF12	-0.155882	0.41757	PRDX6	-0.116079	2.64631e-09	GLRX2	-0.332501	3.39918e-11	ANAPC16	0.200392	1.57084e-11	TRMT10C	-0.344106	1.00264e-14
660	FAHD1	0.348443	1.48786e-05	SMNDC1	-0.247142	1.17059e-06	SH3GLB2	-0.23031	0.418736	NDUFAF3	-0.212923	3.0562e-09	JPX	-0.212064	3.44921e-11	GYS1	0.597038	1.57566e-11	PIAS2	0.641806	1.46185e-14
661	PSMB3	-0.144736	1.58502e-05	BUD31	-0.232109	1.19125e-06	AAAS	-0.149725	0.418767	NAMPT	0.323829	3.09924e-09	OLA1	-0.222184	3.50964e-11	DDX24	0.143105	1.68422e-11	NDUFB2	0.190613	1.52969e-14
662	RAB29	0.312915	1.59175e-05	ISYNA1	-0.419563	1.19865e-06	DHX40	0.104378	0.418767	LAMTOR4	-0.17187	3.16904e-09	MAP2K3	0.506137	3.51114e-11	SRP14	0.109497	1.72978e-11	JMJD8	0.478592	1.53288e-14
663	COMMD4	-0.180964	1.59574e-05	MAP2K3	0.443241	1.19865e-06	CCDC43	-0.11083	0.420154	NAXE	0.233386	3.19436e-09	ARF5	0.362408	3.51114e-11	NCAPD3	-0.319249	1.76066e-11	LDOC1	0.785118	1.55541e-14
664	SNRPB	-0.112876	1.62848e-05	MPC1	-0.220017	1.19865e-06	RMND5B	0.266465	0.420154	UACA	-0.32757	3.34868e-09	FKBP8	0.282615	3.79959e-11	PAM16	-0.310884	1.8345e-11	CDC42EP1	0.444106	1.59376e-14
665	AC245297.3	0.542884	1.64355e-05	MAP7	0.421743	1.214e-06	MED1	-0.134166	0.420684	MAF1	0.325933	3.35716e-09	TET1	0.31476	3.82874e-11	UBAC1	0.287988	1.87684e-11	SLC7A11	-1.23664	1.65369e-14
666	NDUFB5	-0.285747	1.65849e-05	CCT5	-0.116136	1.21724e-06	STK17A	-0.153848	0.420684	AP1S2	0.276296	3.39812e-09	PSMD1	-0.162251	3.83801e-11	PDHA1	-0.267006	1.89859e-11	LARP6	0.364333	1.72485e-14
667	NABP2	-0.193825	1.72385e-05	ENSA	-0.178145	1.21724e-06	KCTD12	0.513903	0.420793	CANX	0.191279	3.58375e-09	FAM120A	0.249802	3.86986e-11	RTRAF	-0.222994	1.92881e-11	FERMT2	-0.524612	2.0359e-14
668	GALNT1	0.268724	1.78003e-05	ASF1B	-0.327231	1.23569e-06	HSF1	0.176643	0.422644	CYP51A1	-0.25933	3.71899e-09	TYMSOS	0.875787	3.93727e-11	SDHC	-0.329605	2.06495e-11	HMMR	-0.474	2.06054e-14
669	TRIM44	-0.261787	1.79258e-05	FMC1	-0.250817	1.26053e-06	C15orf39	0.201668	0.423222	CBX5	-0.257069	3.77378e-09	TPM4	0.260343	4.07213e-11	IRS4	-0.474127	2.06495e-11	ZNF503-AS2	-0.705838	2.15924e-14
670	UACA	-0.233329	1.80823e-05	BLVRB	-0.395156	1.26093e-06	NAA35	-0.144855	0.423787	NCKIPSD	0.594815	3.77378e-09	AIDA	0.331411	4.37405e-11	TYMS	0.237504	2.32504e-11	GRINA	0.505202	2.15924e-14
671	ANLN	-0.285226	1.85224e-05	PSMA3	-0.151117	1.27317e-06	ALKBH3	-0.274622	0.424463	FDFT1	-0.32307	3.89691e-09	KDM5C	0.364295	5.03648e-11	COX11	-0.369293	2.33971e-11	TMBIM6	0.193729	2.37178e-14
672	TOMM5	0.0735647	1.88485e-05	NEK6	0.499605	1.28858e-06	GTF2A2	-0.0960197	0.426332	JMJD6	0.455458	3.93511e-09	C12orf10	-0.430987	5.07564e-11	LSM5	-0.226905	2.50201e-11	MTHFD1	-0.312054	2.68595e-14
673	WDR12	0.244922	1.88591e-05	PSMB2	-0.164171	1.31891e-06	RAB9A	0.166207	0.426332	TMEM126B	-0.257895	4.09432e-09	BCL11A	0.422204	5.39289e-11	HDHD5	0.402543	2.52003e-11	NELL2	3.43958	2.72724e-14
674	TGIF2	0.396731	1.95775e-05	PSMA2	-0.122265	1.32345e-06	TMUB1	0.194167	0.428386	UCP2	-0.879267	4.10349e-09	VAPA	-0.290072	5.54306e-11	PFKFB4	2.77156	2.52003e-11	MYDGF	-0.298948	2.81049e-14
675	COL4A2	-0.485948	1.95842e-05	PHB2	0.107797	1.35443e-06	AKAP11	0.188195	0.433552	POLR2J	-0.183408	4.13191e-09	EBPL	0.285561	5.57429e-11	PSMD4	-0.265695	2.60619e-11	UCP2	-0.925115	3.10776e-14
676	PEPD	-0.315835	1.9792e-05	AKR7A2	-0.303643	1.35633e-06	WBP1	0.184888	0.434628	MRPL1	-0.247404	4.15327e-09	MICOS13	-0.185322	5.76719e-11	YDJC	0.253392	2.67267e-11	PFKFB4	2.86403	3.12797e-14
677	DHRS4L2	-0.45495	2.00475e-05	ABLIM1	0.324144	1.36515e-06	ZFP36L2	0.148519	0.434628	AIDA	0.322244	4.2317e-09	NDUFS4	-0.332061	5.76719e-11	PTER	-0.61995	2.91472e-11	DOCK7	0.401916	3.29385e-14
678	DCP2	-0.257538	2.00475e-05	DNAJC9	-0.228769	1.37907e-06	DDX5	-0.0376997	0.435462	HOXB8	-0.558358	4.28123e-09	NINJ1	0.555398	6.01917e-11	MRPS18B	-0.328586	3.04668e-11	HSPE1	-0.147827	3.40134e-14
679	SPOP	-0.247026	2.04697e-05	GPSM1	0.886477	1.42731e-06	GSTO1	-0.0885093	0.436806	STARD7	0.226446	4.30362e-09	POLR2K	-0.223973	6.11439e-11	WBP11	0.222656	3.29512e-11	SRP72	-0.281618	3.43197e-14
680	MIR4458HG	0.471049	2.09452e-05	ENY2	-0.147286	1.44315e-06	JMJD4	0.143938	0.437011	BBX	0.261072	4.30362e-09	TCP1	-0.117513	6.24587e-11	AP1S2	0.283911	3.42797e-11	ATP5F1B	-0.154377	3.50614e-14
681	RFC4	-0.331211	2.12395e-05	ZC3H14	-0.24876	1.52521e-06	UBR4	0.179057	0.439138	PSMD13	-0.25328	4.47835e-09	POLR1D	0.216591	6.31618e-11	SPCS1	-0.219803	3.49903e-11	SLC25A11	-0.404945	4.26947e-14
682	ZNF593	0.173507	2.14872e-05	CEBPZ	0.153459	1.53259e-06	TRA2B	-0.0906205	0.439273	COPS6	-0.192083	4.53732e-09	PES1	0.313626	6.56794e-11	NDUFA2	0.191548	3.49903e-11	ANAPC16	0.215182	4.4546e-14
683	UBE2T	-0.186559	2.1825e-05	ZMYND19	0.26254	1.54478e-06	PSMA6	-0.0695809	0.439775	DFFA	-0.188069	4.88205e-09	SUCLG1	-0.229751	6.59905e-11	CENPX	-0.26299	3.51697e-11	PDAP1	-0.266066	4.53315e-14
684	HNRNPD	-0.120445	2.27071e-05	KRT10	-0.184273	1.55427e-06	CALD1	0.0882974	0.439775	EEF1D	-0.112678	4.95842e-09	PCCA-DT	-0.773994	6.91992e-11	CLU	-0.685373	3.54284e-11	NAA50	-0.324997	4.68201e-14
685	PFN2	-0.235467	2.29284e-05	ITM2C	0.656495	1.6172e-06	TRIM4	-0.283067	0.439775	WBP11	0.225932	5.06748e-09	NOC3L	-0.226256	6.96024e-11	DNAJC10	-0.377583	3.60452e-11	CYCS	-0.16655	5.0559e-14
686	BIRC2	0.347265	2.30925e-05	RBMX	0.110211	1.62785e-06	ARHGAP5	-0.13009	0.439775	SYNE2	-0.424908	5.10507e-09	MRPS33	0.221566	6.99177e-11	OXCT1	-0.581011	3.63701e-11	TYMSOS	1.10056	5.27122e-14
687	TBCB	-0.231588	2.3658e-05	TUBGCP3	-0.80187	1.63124e-06	CACUL1	-0.119014	0.439775	BIRC2	0.428431	5.28156e-09	NAT10	0.399571	7.12965e-11	BEX3	0.1309	3.63743e-11	EPB41L2	-0.357093	5.67095e-14
688	SREK1	-0.210426	2.39889e-05	HLA-B	0.244491	1.63987e-06	C19orf53	-0.056268	0.439775	WDR44	0.332802	5.29265e-09	NFIX	0.5947	7.19266e-11	PPIC	-0.559361	3.73658e-11	PSME1	0.415322	5.68309e-14
689	RPUSD1	0.300514	2.40692e-05	CTSH	0.489589	1.65605e-06	MBOAT2	0.191036	0.439775	PMVK	-0.540301	5.29379e-09	LYRM2	-0.27059	7.45129e-11	NUCB2	-0.384623	3.80838e-11	ZWINT	-0.320243	5.7436e-14
690	ARHGEF7	-1.01175	2.42878e-05	NUDC	-0.136952	1.72237e-06	COA5	-0.168154	0.441008	PCMT1	-0.14886	5.49929e-09	CLIC1	-0.21835	8.11202e-11	H3F3B	-0.14065	3.8771e-11	DNPH1	-0.311588	6.02449e-14
691	MAD2L1	-0.188978	2.4316e-05	SLC25A39	0.205849	1.76237e-06	RRM1	0.0819829	0.447332	SNRNP48	0.381814	5.75985e-09	KIAA2013	0.439169	8.33785e-11	PDK3	0.49762	3.97188e-11	SNCA	-0.564422	6.04165e-14
692	GPSM1	0.829012	2.43663e-05	SOX4	0.216117	1.76237e-06	INSR	0.280319	0.447332	PSMC2	-0.278731	5.85345e-09	EIF2S3	-0.171304	8.53803e-11	TPM1	-0.361411	4.01308e-11	OLMALINC	-1.03401	6.71459e-14
693	ISCU	-0.254119	2.44714e-05	FDX2	-0.328518	1.78511e-06	GPANK1	0.201367	0.447332	ABCB10	0.481288	5.99468e-09	MRPL19	0.205932	9.08137e-11	PFKFB3	0.861748	4.07265e-11	HADHA	-0.296157	6.75027e-14
694	EXOSC8	-0.22303	2.46713e-05	CD276	0.357999	1.8055e-06	RPRML	0.34643	0.447635	NDUFS7	-0.216591	6.09817e-09	RNF24	0.824417	9.10636e-11	CSDE1	-0.163363	4.1653e-11	SRP14	0.13521	7.21746e-14
695	LRPAP1	-0.207803	2.47028e-05	BIRC2	0.373129	1.81108e-06	LAMTOR5	-0.0838846	0.448054	FAHD1	0.427564	6.13396e-09	PALM2-AKAP2	0.387979	9.19829e-11	POLR3G	-0.538523	4.2932e-11	CRELD2	0.407468	7.91798e-14
696	HOTAIRM1	-0.224393	2.53748e-05	IMPDH1	0.311421	1.87805e-06	TUSC3	0.157063	0.448345	FHIT	0.721078	6.17041e-09	GPSM1	1.00654	9.6836e-11	FOXO4	1.01365	4.31859e-11	PSMD13	-0.335623	8.29916e-14
697	SOD2	0.200213	2.55587e-05	GYS1	0.395837	1.98985e-06	SAMD4B	-0.11478	0.449494	ACSL3	-0.377887	6.65137e-09	PTPRF	0.404305	9.78851e-11	ARL3	-0.307367	4.43436e-11	UCHL5	-0.316074	8.45599e-14
698	EIF3F	0.151708	2.55696e-05	MAP3K20	0.343451	2.01205e-06	TAGLN2	0.0652471	0.449494	HIST3H2A	0.389424	7.00927e-09	LPCAT1	0.670344	9.88055e-11	BANF1	-0.21647	4.48379e-11	SPRTN	-0.406369	8.56048e-14
699	NPC2	-0.227501	2.56963e-05	ALYREF	-0.188723	2.02028e-06	TNPO3	-0.126864	0.449494	SAP30	0.349475	7.11293e-09	PHLDA3	0.716695	9.98354e-11	TPRKB	-0.322837	4.54959e-11	DHX40	0.303349	9.6678e-14
700	RSRP1	-0.363562	2.58551e-05	GNG12	0.359814	2.02922e-06	AFDN	-0.0993544	0.449494	SMC4	-0.152035	7.16382e-09	MRPL2	-0.378656	1.02424e-10	EXOSC5	-0.401915	4.73391e-11	IGFBP2	-0.455236	9.76518e-14
701	ELOVL6	0.458929	2.58855e-05	HIST1H1C	0.332709	2.08835e-06	RHNO1	-0.251866	0.449494	VPS72	0.345626	7.20419e-09	TSPAN3	0.218902	1.02582e-10	VDAC1	0.144216	4.86579e-11	EIF4E2	-0.347529	1.05056e-13
702	YEATS4	0.246877	2.74021e-05	NDUFB8	-0.124618	2.09596e-06	SRP19	-0.0875886	0.452823	DAP3	-0.273731	7.49305e-09	NCAPG	-0.295313	1.03358e-10	TBCB	-0.380349	5.61132e-11	SPCS1	-0.241148	1.18252e-13
703	NUP88	0.267774	2.78541e-05	TRIP10	0.39677	2.11532e-06	NEIL1	0.345341	0.452823	MRPS21	0.178409	7.69595e-09	ATP1B3	-0.160635	1.06022e-10	HADHA	-0.269826	5.62402e-11	C19orf48	-0.387176	1.23229e-13
704	GPBP1	-0.21453	2.78735e-05	ANXA11	0.304322	2.12952e-06	FAM161A	0.209045	0.452823	ARL6IP4	-0.179579	8.08359e-09	PSMD13	-0.26384	1.06608e-10	TMSB15A	0.494468	6.0546e-11	BAG1	-0.339428	1.25806e-13
705	AIDA	0.250643	2.8336e-05	RABL6	0.171414	2.18043e-06	UBE2G1	-0.179366	0.452963	PMPCB	-0.333043	8.38693e-09	NUDT5	-0.197001	1.08907e-10	NPM3	-0.279173	6.16642e-11	MTDH	-0.171823	1.31478e-13
706	OSGEP	-0.313465	2.84294e-05	FBXW11	0.240273	2.20826e-06	AK4	0.147583	0.453364	CENPN	-0.351158	8.49099e-09	E2F7	0.761726	1.08907e-10	LYPLA1	-0.293263	6.17163e-11	REX1BD	-0.392486	1.40557e-13
707	TIPARP	0.777407	2.88291e-05	FUS	-0.136216	2.21777e-06	PDHX	-0.200658	0.456686	MCL1	-0.318748	8.5393e-09	EPRS	-0.0942095	1.10493e-10	MYBL2	0.212878	6.26785e-11	EIF1	0.108786	1.58267e-13
708	BUD31	-0.199235	2.89241e-05	HDGF	0.110155	2.29667e-06	HSPE1	-0.0398439	0.458916	CARHSP1	0.269572	8.58604e-09	ATP5F1C	-0.144322	1.10493e-10	TRMU	0.38948	6.41562e-11	FKBP8	0.293677	1.6618e-13
709	DTNA	0.489338	2.91238e-05	KPNB1	-0.112207	2.3168e-06	NUP155	0.116326	0.460342	DNAJC1	-0.32783	8.62687e-09	SLC31A1	0.335607	1.22137e-10	RTF2	-0.343965	6.58261e-11	PDCD2	-0.315171	1.66567e-13
710	SLC25A11	-0.235725	2.9914e-05	AGPAT1	-0.344095	2.33258e-06	CCDC88A	-0.0894083	0.460342	MRPS9	-0.255113	9.18858e-09	IGFBP2	-0.425705	1.26296e-10	SRSF10	-0.206583	6.58261e-11	PSIP1	-0.194553	1.83681e-13
711	ATP5PO	-0.141484	3.03626e-05	B4GALT2	0.376855	2.43634e-06	NARF	-0.149093	0.460342	ZC3H7B	0.533741	9.46653e-09	TCEAL9	0.230696	1.27548e-10	UVRAG	-0.872122	6.72913e-11	CCNB1IP1	-0.431804	1.83681e-13
712	LUC7L	0.264871	3.08167e-05	ATF3	0.821841	2.47033e-06	RRS1	0.145073	0.460342	OSGEP	-0.446803	9.68128e-09	EIF4G2	-0.118861	1.29219e-10	GTF2F2	-0.368322	6.84305e-11	UBTF	-0.306595	1.9719e-13
713	CPNE3	0.153326	3.08167e-05	TPX2	-0.160835	2.47178e-06	SLF1	0.191601	0.460342	RBM26	-0.264389	9.83184e-09	DYNC1H1	0.21443	1.29975e-10	SLC25A1	0.319424	6.84552e-11	NDUFA7	-0.242101	2.19081e-13
714	TMEM14C	-0.232576	3.11863e-05	DNAH14	0.305825	2.48406e-06	AMD1	0.0596643	0.460342	TSC22D3	-1.60799	1.00949e-08	CD276	0.429897	1.33257e-10	BSG	-0.177799	6.87703e-11	TOMM20	-0.107715	2.21886e-13
715	SLC6A15	0.48704	3.18219e-05	USP36	0.326559	2.53768e-06	PPP6R2	-0.150601	0.460342	COX5A	-0.100232	1.0224e-08	PMPCB	-0.356652	1.36383e-10	SND1	-0.366811	7.12732e-11	RRP1B	-0.291665	2.56212e-13
716	METAP1	0.235414	3.24912e-05	SNRPB2	0.125923	2.54957e-06	UBL7	-0.130051	0.460342	SMAD9	0.518337	1.03673e-08	ZNHIT1	-0.197503	1.36576e-10	POLR1E	-0.496699	7.12732e-11	SNRNP40	-0.334105	2.67741e-13
717	NFIC	0.248216	3.24912e-05	CLSPN	-0.203639	2.56294e-06	FAM120A	-0.0933846	0.460342	YWHAH	0.216045	1.05006e-08	MYCBP2	0.260379	1.3722e-10	SPRTN	-0.356884	8.18555e-11	BRIX1	-0.308061	2.95397e-13
718	MRPL41	0.105732	3.32743e-05	TMEM38B	-0.316934	2.60337e-06	BCAP31	0.0825922	0.460342	SRM	-0.149216	1.09909e-08	LSM4	-0.147038	1.38922e-10	GLRX3	-0.21794	8.52287e-11	XPC	0.482199	2.95412e-13
719	UBE2L3	0.120826	3.33627e-05	MYH9	0.267167	2.68407e-06	CNOT1	-0.105083	0.460342	TCAF1	0.272836	1.12722e-08	EIF5	-0.125625	1.4417e-10	CAPN15	0.743183	8.64951e-11	MAGOH	-0.322475	3.14089e-13
720	NOP16	0.209162	3.37953e-05	PSAT1	0.201148	2.69901e-06	G2E3	-0.159171	0.462576	CLEC11A	0.428035	1.15366e-08	SLC35E1	0.425441	1.44511e-10	ITPA	-0.37309	8.93527e-11	FUNDC2	0.286431	3.18153e-13
721	FUS	-0.138576	3.41258e-05	WDR5	0.280497	2.71434e-06	TLK1	-0.206015	0.462581	GALNT1	0.320486	1.1732e-08	JMJD6	0.441952	1.46371e-10	GTF2A2	-0.304502	8.93527e-11	MEA1	0.28355	3.19479e-13
722	ST13	0.0848421	3.47041e-05	GNAL	0.692137	2.73096e-06	CCDC14	0.162011	0.466716	TBC1D9B	0.381844	1.25537e-08	JAG2	1.11601	1.46658e-10	SLC25A39	0.225794	8.96743e-11	MPC1	-0.34161	3.2348e-13
723	APOBEC3C	-0.857539	3.48418e-05	PNP	0.267784	2.74239e-06	CTSC	0.171093	0.466995	NME2	-0.0686928	1.25978e-08	POLR2G	-0.30464	1.49701e-10	CREM	-0.579798	9.09484e-11	IDH3B	-0.314867	3.30502e-13
724	ANAPC16	-0.188188	3.59792e-05	STC2	0.705198	2.75736e-06	FXYD5	0.150958	0.466995	NUCB2	-0.340772	1.30838e-08	SLC25A11	-0.328978	1.54243e-10	NUP155	-0.40319	9.83567e-11	WARS	-0.46382	3.57683e-13
725	TRUB2	0.243422	3.62487e-05	DARS	-0.187601	2.76374e-06	HK2	0.341128	0.467189	OLA1	-0.213211	1.31819e-08	CPNE3	0.22216	1.56874e-10	TNNT1	-0.730718	1.02066e-10	G3BP2	0.232601	3.62872e-13
726	CIP2A	-0.293933	3.63937e-05	TMEM158	0.646131	2.80077e-06	NDUFB6	0.0652579	0.467189	UQCRH	-0.0673386	1.42335e-08	MYO1E	0.740088	1.58319e-10	PRDX6	-0.158969	1.07997e-10	MRPS33	0.21202	3.71065e-13
727	INIP	0.329168	3.63937e-05	CKS1B	-0.166941	2.81003e-06	UPP1	0.33023	0.469051	FBXW5	0.370551	1.44743e-08	HIST2H2AA4	0.57544	1.65671e-10	TCEAL9	0.206476	1.10841e-10	DMKN	-0.293093	3.71264e-13
728	TAF5	0.332982	3.70786e-05	RFLNB	0.240876	2.87092e-06	MTMR4	-0.205468	0.469744	ACAA2	-0.428958	1.44933e-08	TLE4	-0.290256	1.68033e-10	MRPS22	-0.365752	1.1195e-10	SUCLG1	-0.30326	3.84336e-13
729	TMEM263	-0.318358	3.72178e-05	GPAT3	0.812509	2.90392e-06	ATN1	-0.159656	0.469744	BCL11A	0.388228	1.50887e-08	RSRC1	-0.282853	1.7085e-10	SH3BGRL3	0.347145	1.1195e-10	ATP6V1G1	0.171729	4.05034e-13
730	NFIX	0.464727	3.73498e-05	MIR4458HG	0.47716	3.00385e-06	BUB1B	-0.141934	0.469744	SLC25A4	0.290794	1.5268e-08	MRPS2	0.291045	1.72295e-10	RFC4	-0.448681	1.24058e-10	PDPN	0.551422	4.12472e-13
731	PARVB	0.36513	3.74647e-05	RRP15	0.189168	3.00385e-06	HIST1H4E	0.257182	0.469744	CNFN	0.4302	1.53496e-08	HAGH	0.419585	1.74333e-10	GOLGA6L7	3.61188	1.3448e-10	NR6A1	-0.620321	4.19387e-13
732	CD276	0.336904	3.75447e-05	PSMC6	-0.204641	3.00385e-06	BTG3	0.126512	0.469744	CCT4	-0.0876773	1.5531e-08	ABCB10	0.489473	1.74815e-10	MDH1	-0.237386	1.35657e-10	NCAPD2	-0.391497	4.24041e-13
733	LLPH	0.182491	3.77133e-05	ZNF330	0.256524	3.00385e-06	AGPAT4	0.336368	0.471154	DYNC1LI1	0.193682	1.56809e-08	CARM1	0.251042	1.77271e-10	FMC1	-0.347448	1.41317e-10	CRNDE	-0.308363	4.32648e-13
734	SLC5A3	-0.353039	3.77506e-05	GNAS	0.0839612	3.02405e-06	VPS28	-0.127485	0.471154	FURIN	0.770011	1.56809e-08	LINC00632	-0.479349	1.81347e-10	COL6A1	0.766312	1.72359e-10	PRPS1	-0.331073	4.52932e-13
735	CHD1	-0.216158	3.84721e-05	SREK1IP1	0.201417	3.06383e-06	THOP1	0.133996	0.471154	CENPF	0.218767	1.59377e-08	SRSF10	-0.153095	1.84273e-10	PSME1	0.3616	1.77601e-10	BMI1	-0.306416	4.62179e-13
736	CREBBP	-0.278257	3.91965e-05	CAST	0.171705	3.06383e-06	MED14	0.226661	0.471154	ASPH	0.36218	1.61813e-08	MIR4458HG	0.56424	1.8498e-10	MRPS24	-0.183533	1.86508e-10	TIGAR	0.546603	4.62464e-13
737	STRBP	0.204853	4.07634e-05	SEPTIN7	-0.158799	3.08279e-06	SESN3	-0.214614	0.474049	COX6A1	0.111558	1.61813e-08	DHX32	0.49112	1.94031e-10	CACYBP	-0.196857	1.88688e-10	UTP11	-0.281644	4.64073e-13
738	FURIN	0.618568	4.12688e-05	MRPS33	0.153372	3.08279e-06	ZMAT2	-0.0877769	0.474349	NSMCE4A	-0.334141	1.68419e-08	HIST3H2A	0.383369	2.05743e-10	MGST1	-0.418808	1.95519e-10	MDH2	-0.254908	4.79832e-13
739	ZNF322	-0.343383	4.23571e-05	ALKBH5	0.257581	3.18842e-06	DIMT1	-0.176048	0.474503	SMAP2	0.413469	1.73486e-08	RAB9A	0.37254	2.21893e-10	NDUFA9	-0.355081	1.95781e-10	MRPL32	-0.373256	4.91388e-13
740	LINC00632	-0.288826	4.23571e-05	PSMC1	-0.171275	3.19669e-06	TBRG1	-0.175977	0.474503	TRABD	0.314669	1.74179e-08	GPN3	-0.32135	2.26101e-10	CIP2A	-0.42607	1.97972e-10	HDHD5	0.418455	5.30369e-13
741	MYL12A	-0.258815	4.23571e-05	ARPC1B	0.283454	3.23811e-06	BID	0.126215	0.475135	TNNT1	-0.747355	1.75404e-08	EXOSC1	-0.361254	2.26966e-10	WDR74	-0.494507	1.98854e-10	MYL6	0.171569	5.30626e-13
742	MRI1	0.293399	4.2474e-05	RPA2	0.196643	3.23836e-06	LRRC47	-0.185402	0.478311	HOXD10	0.44377	1.76924e-08	ATP5MF	0.13621	2.28938e-10	ACOT9	-0.557746	2.01704e-10	CCNB1	-0.353348	5.41801e-13
743	ELP5	-0.182049	4.25713e-05	ANAPC11	0.171473	3.37244e-06	NIPBL	-0.120137	0.478311	EXOSC7	-0.412808	1.79877e-08	HNRNPAB	0.147663	2.50946e-10	P3H4	0.424881	2.07048e-10	DAZAP1	-0.354786	5.98331e-13
744	PFKP	0.337569	4.26955e-05	HOXC9	-0.304709	3.44471e-06	PREPL	-0.13433	0.479316	SRSF4	-0.141656	1.82047e-08	VCP	0.192436	2.69667e-10	GEMIN6	-0.342361	2.10173e-10	MMADHC	-0.335883	6.022e-13
745	SF3B4	0.269131	4.31931e-05	SUPV3L1	0.341141	3.44893e-06	FIS1	0.0930287	0.479316	GALNT11	0.394927	1.93616e-08	TMBIM6	0.187786	2.99592e-10	FAF1	-0.511341	2.12333e-10	TMEM160	-0.341747	6.07943e-13
746	GTF2A2	-0.187089	4.31931e-05	DYNC1I2	0.147839	3.45127e-06	PPP1R2	-0.110253	0.482669	PAIP2	0.253637	2.02741e-08	PXDN	0.639995	3.05941e-10	FUNDC2	0.271032	2.15818e-10	PMAIP1	-0.483839	6.13742e-13
747	TLCD3A	0.533703	4.48078e-05	PRDX5	-0.171337	3.46154e-06	MTHFD1L	-0.113139	0.482669	ADAMTS1	0.654042	2.04778e-08	H1FX	0.251793	3.16663e-10	MARS	-0.386398	2.24457e-10	ARRDC4	1.7229	6.28846e-13
748	TPD52	0.331226	4.55049e-05	RBM28	0.163733	3.54146e-06	GTF3C6	-0.0420034	0.482669	GRINA	0.390116	2.20335e-08	CIAO3	0.711777	3.44186e-10	IPO4	-0.399057	2.3028e-10	DNAJC3	-0.498	6.61177e-13
749	NCL	0.0854366	4.67265e-05	UCHL3	0.187475	3.54146e-06	ZFPL1	-0.271856	0.482669	NRDC	-0.243616	2.34266e-08	MMP24OS	0.39562	3.44405e-10	G3BP2	0.202103	2.42397e-10	CREB5	-0.54024	6.69238e-13
750	HOXC9	-0.293372	4.70396e-05	COPE	-0.153233	3.54146e-06	EBAG9	-0.207968	0.485183	FUOM	-0.367843	2.40918e-08	CD81	0.18638	3.47349e-10	OSGEP	-0.426579	2.44506e-10	SERBP1	-0.0863138	6.78189e-13
751	MTLN	0.31727	4.72693e-05	DEF8	-0.201209	3.60289e-06	GPAM	-0.174736	0.485328	PSMD1	-0.154102	2.5284e-08	TUBA1C	-0.13839	3.47479e-10	RSRC1	-0.330638	2.44506e-10	SLC1A3	-0.564192	6.78189e-13
752	CCNE2	-0.699844	4.77065e-05	RABEP1	0.194702	3.6034e-06	SGSM3	0.242653	0.485895	NDUFB2	0.162903	2.53631e-08	XPO1	-0.170723	3.50979e-10	RTL8A	0.353211	2.49824e-10	ACLY	-0.27794	7.21826e-13
753	TRMT10B	0.358228	4.78479e-05	NOP14	0.174389	3.66027e-06	KTN1	0.0524684	0.485895	TRIM14	0.768987	2.5652e-08	FAM210A	0.534697	3.53887e-10	OGFR	0.446628	2.55975e-10	PFDN2	-0.215737	7.47067e-13
754	TUBB	-0.102393	4.79006e-05	PRKX	0.480574	3.6878e-06	SMARCB1	-0.101335	0.485895	MICOS13	-0.161862	2.56626e-08	UNC119	0.538786	3.5731e-10	MYH9	0.340277	2.56614e-10	FAHD1	0.52071	7.81929e-13
755	VRK2	0.396932	4.83686e-05	NORAD	-0.264929	3.69376e-06	PMAIP1	0.16085	0.485895	RO60	-0.243579	2.59658e-08	COX5A	-0.071869	3.66294e-10	TATDN1	-0.384298	2.56614e-10	ISOC2	-0.376973	7.97919e-13
756	REX1BD	-0.214958	5.04478e-05	MLF1	0.310538	3.69611e-06	BMS1	-0.0861664	0.485895	IDI1	-0.298613	2.68016e-08	FOXN3	0.455805	3.93984e-10	P4HA2	0.885324	2.57791e-10	CYC1	-0.231174	8.72164e-13
757	EIF4G3	-0.174839	5.05632e-05	DPM2	0.266916	3.73284e-06	RNASEH1	0.088305	0.485895	MYCBP2	0.239698	2.68966e-08	SKP1	0.165141	4.02657e-10	NUDT21	-0.358999	2.60754e-10	PPME1	0.407082	9.12447e-13
758	CASP8AP2	-0.254068	5.11692e-05	COX6A1	0.0969301	3.75355e-06	ZNF207	-0.0878918	0.485895	PHF14	-0.289443	2.82275e-08	GOT2	0.218483	4.02863e-10	CCDC88A	-0.326769	2.80168e-10	EZH2	-0.391783	9.24945e-13
759	PNO1	0.218128	5.12046e-05	GNG4	0.301902	3.80714e-06	LY6E	0.0915698	0.485895	CIAO3	0.682436	2.8497e-08	FBXW5	0.391201	4.11055e-10	UBE2M	-0.235336	2.86521e-10	EIF4B	-0.243927	9.81167e-13
760	XRCC5	-0.111996	5.13813e-05	IARS	0.148563	3.92085e-06	CCDC124	-0.0690129	0.485895	ANXA2	0.251139	2.8497e-08	C11orf24	0.422837	4.2732e-10	EMG1	-0.366859	2.998e-10	ILF2	-0.195363	1.13299e-12
761	ICMT	-0.283076	5.13813e-05	HNRNPAB	0.0826727	4.21058e-06	HIST1H4H	0.344101	0.486004	SLC25A39	0.225433	2.90013e-08	CHORDC1	-0.205285	4.37909e-10	SFXN4	-0.356316	3.1289e-10	CSNK1E	0.19416	1.30042e-12
762	LRPPRC	0.142292	5.16424e-05	TRIM58	1.10389	4.3258e-06	BAX	-0.101294	0.486004	UBAP2	0.27305	2.97708e-08	FAM229B	-0.527549	4.43342e-10	ATP5MD	0.112937	3.33037e-10	IQGAP2	-0.552226	1.36534e-12
763	MLLT11	-1.36835	5.28541e-05	AC006329.1	0.434361	4.38678e-06	PABPC1	0.045835	0.486173	LSM2	-0.195168	3.01902e-08	TRAPPC2L	-0.205647	4.69253e-10	CDK5	0.524626	3.44669e-10	DDX46	-0.19121	1.56757e-12
764	RABEP1	0.174753	5.28541e-05	GABARAPL1	0.688572	4.41863e-06	TEDC2	-0.264097	0.488571	ZNF654	1.12959	3.05202e-08	NDUFAF3	-0.209766	4.79264e-10	CARHSP1	0.287645	3.46901e-10	NDUFS2	-0.25897	1.63052e-12
765	NCAPD2	-0.228123	5.28937e-05	SLC9A3R2	0.466802	4.4217e-06	DIS3	0.0894645	0.488571	NDUFB9	-0.153745	3.14657e-08	RRBP1	0.270104	4.86686e-10	SRP72	-0.247834	3.5645e-10	GTPBP6	-0.495856	1.67109e-12
766	DHX15	0.155574	5.30151e-05	SLC35F1	1.2155	4.55182e-06	NR2F2	0.080716	0.489465	PI4KA	0.430191	3.29182e-08	ARPC2	0.176038	4.91911e-10	PHF6	-0.302035	3.57199e-10	CYSTM1	-0.520572	1.6738e-12
767	C12orf57	-0.253406	5.30986e-05	IKZF3	1.23198	4.60095e-06	HSD17B7	-0.275898	0.489465	NUSAP1	-0.216935	3.3005e-08	BHLHE40	1.70928	5.09075e-10	CENPN	-0.38535	3.69254e-10	LAMTOR5	0.207383	1.68984e-12
768	EXOSC7	-0.28827	5.46548e-05	TIPARP	0.784743	4.9453e-06	DHRSX	0.340543	0.4895	MT1X	0.469492	3.34019e-08	MTURN	0.50361	5.59309e-10	NELL2	3.29519	3.72932e-10	H1FX	0.236367	1.85552e-12
769	HMGN3	-0.133085	5.50393e-05	TAGLN2	0.140341	4.96874e-06	ARNT	-0.216736	0.490583	ATP5F1D	-0.140262	3.34993e-08	CNNM1	0.858433	5.84163e-10	CRNDE	-0.277227	3.72932e-10	PRPF40A	-0.175231	1.92444e-12
770	CCDC167	-0.174299	5.65571e-05	TAOK3	0.377909	4.9966e-06	HLA-C	0.0833414	0.490583	TRAF7	0.487292	3.37131e-08	BRD2	-0.152622	5.93095e-10	ACSL4	-0.457682	3.75066e-10	RNMT	0.37294	1.96292e-12
771	HOMER2	0.342873	5.75613e-05	FBXO22	-0.200235	5.10551e-06	ZKSCAN8	-0.212128	0.494259	MRPS24	-0.125316	3.39423e-08	ISCU	-0.360879	7.09444e-10	MRPS21	0.141718	3.7734e-10	MAP2K1	0.411288	2.06279e-12
772	EBP	-0.194122	5.76017e-05	EXO1	0.288088	5.10551e-06	CCNE1	0.236169	0.494259	TSPAN3	0.182433	3.42699e-08	LUC7L2	-0.18047	7.41852e-10	ARL2	-0.274848	4.09768e-10	POLR2H	0.235217	2.12092e-12
773	COA3	-0.186567	5.81042e-05	DESI1	0.240712	5.322e-06	TOPORS	-0.121044	0.494259	GAPVD1	0.271687	3.46865e-08	COPZ1	-0.289849	7.75757e-10	ASF1B	-0.392066	4.22009e-10	SDHC	-0.312021	2.17389e-12
774	TESC	0.459172	5.88332e-05	C15orf61	0.309479	5.43222e-06	ILF3	-0.0537718	0.494259	LGALS3BP	0.643662	3.59007e-08	POPDC3	-0.65067	7.96114e-10	EEF1E1	-0.232384	4.44824e-10	TNIK	-0.526548	2.26682e-12
775	MID1	-0.276933	5.90978e-05	SDK2	1.02781	5.44154e-06	POLA1	0.139806	0.494259	CD276	0.404651	3.61147e-08	IDH3B	-0.255133	8.10704e-10	NOP56	-0.169012	4.55399e-10	TJP1	-0.407322	2.30882e-12
776	TRAPPC5	-0.147835	6.07627e-05	GNB2	-0.22804	5.44855e-06	NOC4L	-0.175762	0.496026	ORMDL2	-0.358992	3.62699e-08	USP36	0.373649	8.56065e-10	CBX3	-0.158147	4.62668e-10	TRIM28	-0.237779	2.32422e-12
777	SELENOK	0.135627	6.26191e-05	TUBB4B	0.127173	5.54166e-06	RND3	0.237166	0.496422	LSM5	-0.167126	3.64083e-08	DNM1L	0.261841	8.70834e-10	NMD3	-0.443907	4.63294e-10	EMP3	-0.45459	2.5415e-12
778	DPYSL2	-0.342439	6.28872e-05	CD151	0.271957	5.60078e-06	NUP62	0.116358	0.497112	CHCHD3	-0.263714	3.74006e-08	SNRPA1	-0.157025	8.70834e-10	RDH10	-0.771883	4.71548e-10	PCCA-DT	-0.72395	2.56698e-12
779	TAF10	-0.202198	6.38778e-05	ANAPC16	-0.1807	5.69305e-06	DPYSL5	0.211179	0.497324	ASF1B	-0.388949	3.74006e-08	SMAP2	0.414322	9.39345e-10	TPD52	0.480826	5.02346e-10	CACYBP	-0.176943	2.56698e-12
780	C1orf122	-0.258975	6.38778e-05	DNM2	-0.302604	5.8647e-06	RALGDS	0.20221	0.497615	CAMK2N1	0.427589	3.90625e-08	LRRC58	0.262224	9.43334e-10	PHF14	-0.318761	5.03776e-10	EMG1	-0.380864	2.67816e-12
781	PRC1	-0.162122	6.64001e-05	GAREM1	0.695084	5.90375e-06	PTBP1	-0.0614584	0.497797	CPNE3	0.202763	3.90716e-08	SETX	0.316174	9.55643e-10	CRELD2	0.372044	5.03776e-10	MRPS27	-0.439034	2.72279e-12
782	CDK1	-0.200863	6.69042e-05	SUPT20H	-0.396944	5.96629e-06	ELAC2	-0.123368	0.499452	TPM4	0.245805	4.03407e-08	FOXK1	0.488548	9.87677e-10	TUBGCP3	-0.948723	5.20688e-10	NDUFS5	-0.125048	2.83349e-12
783	CCDC124	0.104472	6.69042e-05	CIAO3	0.603437	6.12196e-06	AKIRIN1	-0.0977398	0.499667	MTHFD2L	0.390445	4.1971e-08	MRPL11	-0.193199	9.87677e-10	NPRL3	0.571929	5.21499e-10	SREK1IP1	0.254871	3.08135e-12
784	GRTP1	-1.25295	6.75497e-05	ATP5ME	0.0723791	6.15116e-06	MORF4L1	-0.0444031	0.50041	CREB5	-0.483432	4.29061e-08	GGH	0.365566	1.01028e-09	SELENOM	0.378056	5.26773e-10	MDC1	-0.431888	3.12023e-12
785	NOP2	0.229305	6.91143e-05	STRBP	0.206635	6.18315e-06	KXD1	-0.0998977	0.50041	NDUFA11	-0.101812	4.30693e-08	CYSTM1	-0.503332	1.01952e-09	SMIM27	0.567564	5.32315e-10	FH	-0.472707	3.42423e-12
786	BRD3	0.233644	6.91143e-05	GPBP1	-0.232492	6.24422e-06	SSR4	0.054347	0.50041	DCTPP1	-0.217399	4.58114e-08	ZWINT	-0.240792	1.02215e-09	RPUSD1	0.428295	5.32499e-10	TBCB	-0.381014	3.54212e-12
787	TBL1XR1	0.243972	6.92898e-05	PLCXD1	-0.521205	6.50042e-06	UMPS	0.0809217	0.501141	UNC119	0.50172	4.96397e-08	MT1X	0.48098	1.03513e-09	SMIM7	-0.3753	5.52622e-10	TBX1	0.540726	3.70678e-12
788	SNRPE	-0.0940395	6.9961e-05	MAPKAP1	0.228313	6.63515e-06	STOML2	-0.072264	0.503445	H1F0	-0.66305	5.08827e-08	NDUFB9	-0.169122	1.07031e-09	CFAP298	-0.260583	5.79661e-10	RNASEK	0.171255	3.94092e-12
789	CDK2AP2	-0.305669	7.03953e-05	HSD17B10	-0.191692	6.67987e-06	AFF4	-0.138579	0.504086	C22orf39	0.395217	5.76458e-08	FAM89B	0.517105	1.0968e-09	POLR2K	-0.262451	5.97773e-10	SYNCRIP	-0.237611	4.04065e-12
790	ITGB1BP1	-0.198427	7.18154e-05	TMEM208	-0.199017	6.69134e-06	C21orf58	0.149527	0.504416	PABPC4	-0.157735	5.80524e-08	MNX1	0.630241	1.20218e-09	EIF3H	-0.240343	6.20179e-10	MRPL23	0.24096	4.19853e-12
791	NDUFA7	-0.145434	7.19029e-05	RAP2A	-0.593753	6.96369e-06	TSEN34	0.133546	0.50664	NOB1	0.287843	5.99541e-08	MRPS21	0.170516	1.20765e-09	SF3B6	-0.158092	6.51668e-10	RBIS	0.160592	4.25429e-12
792	PGRMC1	-0.176677	7.20126e-05	DOCK7	0.276897	6.96379e-06	SIRT1	-0.150119	0.506768	PHLDA2	-0.991192	6.64029e-08	TPGS2	0.281844	1.21286e-09	CCSAP	0.480129	6.72834e-10	POLR2G	-0.348232	4.37094e-12
793	LAP3	0.208083	7.38067e-05	NABP2	-0.198223	7.07913e-06	ASXL1	-0.123932	0.51091	SLC31A1	0.313793	6.67021e-08	UBE2R2	0.254431	1.21286e-09	PDLIM1	-0.321142	6.78283e-10	AP1S2	0.298467	4.57573e-12
794	SMS	0.120369	7.46293e-05	TBL1XR1	0.267212	7.21009e-06	RBMX2	-0.111183	0.51091	PIM3	0.297711	6.71572e-08	UCHL1	0.227405	1.26622e-09	DBNDD2	-0.505893	7.28486e-10	MSN	0.297355	4.6793e-12
795	ANXA2	0.187297	7.61848e-05	ZNF462	0.778915	7.27013e-06	RPAIN	-0.0800108	0.51164	RNASET2	0.398026	7.06689e-08	ILF3	-0.14259	1.33744e-09	MRPS9	-0.297581	7.46233e-10	LUC7L3	-0.20801	4.92324e-12
796	ARL1	-0.22352	7.70288e-05	PKM	0.079129	7.2857e-06	ADAM15	0.22483	0.51223	SLC38A1	-0.265356	7.26122e-08	LAMTOR4	-0.166939	1.40881e-09	KIF20B	-0.275383	7.46233e-10	RSRC1	-0.332245	4.94021e-12
797	TMUB1	0.352863	7.82127e-05	FBXO7	0.264935	7.31332e-06	USP11	0.157463	0.513121	MRPL28	0.23769	7.31509e-08	TBCB	-0.313334	1.43067e-09	CYB5B	-0.398066	7.50705e-10	DDX24	0.15393	5.1735e-12
798	LSM6	-0.173371	8.06727e-05	ARPC5	-0.1625	7.3325e-06	IMPA1	-0.136857	0.51394	HELLS	-0.194943	7.66508e-08	TLE5	0.315275	1.45204e-09	RNH1	-0.342713	7.53387e-10	ARF1	-0.18685	5.69194e-12
799	TRAPPC3	0.218335	8.14493e-05	UBE2C	-0.291351	7.34005e-06	SMIM12	-0.140404	0.51394	FAM120A	0.22632	7.77306e-08	C16orf91	0.38124	1.51585e-09	ADH5	-0.288217	7.54513e-10	PSMD7	-0.210548	5.70743e-12
800	EXOSC2	0.211422	8.66742e-05	SLC25A5	0.0854803	7.45075e-06	SARS2	-0.275377	0.515882	SEZ6L2	-0.582002	7.82958e-08	NF2	0.345027	1.53621e-09	PCSK1N	0.410289	7.64234e-10	CCDC117	0.317641	5.97041e-12
801	XBP1	0.240496	8.77125e-05	NDUFS5	-0.0994146	7.56307e-06	ZNF638	0.0874545	0.515882	DHX32	0.465401	7.8881e-08	IGFBP5	1.25986	1.5936e-09	BAZ2B	-0.681365	8.02801e-10	IMPA1	-0.514952	5.9995e-12
802	POLR1D	0.136736	8.81192e-05	CD99	0.179842	7.96448e-06	SDF2	0.23685	0.515882	TCF20	0.459928	7.99215e-08	EBP	-0.239301	1.60529e-09	LYRM2	-0.300334	8.44338e-10	GLRX3	-0.216032	6.21525e-12
803	TRIM58	1.09192	8.9672e-05	HMGN3	-0.146514	8.01534e-06	AKIRIN2	-0.150636	0.516283	YBX1	0.0782571	8.11228e-08	PPDPF	0.244485	1.61533e-09	PSMB3	-0.205839	8.46389e-10	HSPA1B	-0.38699	6.30748e-12
804	NDUFB9	-0.127761	9.22759e-05	ZNF703	-0.166469	8.29632e-06	CES2	-0.175628	0.516283	LARP6	0.285742	8.18003e-08	PSMA1	-0.148023	1.62646e-09	PSMC1	-0.240194	8.49523e-10	IPO4	-0.419232	6.60484e-12
805	SLC6A8	0.259994	9.33737e-05	C9orf78	0.160974	8.52724e-06	NPC2	0.108348	0.516283	PFDN5	-0.111946	8.23725e-08	NPDC1	0.530043	1.71263e-09	ARPC1B	-0.40629	8.85003e-10	MORF4L1	-0.164011	6.60521e-12
806	TMCO3	-0.935554	9.42102e-05	CA8	1.43398	8.63919e-06	ZADH2	-0.128091	0.516283	MYBL2	0.208728	8.44405e-08	CDK2AP1	0.26335	1.78027e-09	AL136038.5	0.573899	9.03927e-10	CMSS1	0.174745	6.77304e-12
807	RBBP4	-0.12328	9.42302e-05	THOC5	0.258692	9.2385e-06	PPAN	0.110651	0.516283	TMEM219	-0.440913	8.51566e-08	EID2	0.307306	1.78347e-09	FH	-0.43015	9.04675e-10	RFC4	-0.463258	7.11678e-12
808	GTF3C6	0.117201	9.42315e-05	RNF220	0.277779	1.00733e-05	CCNG1	-0.0970744	0.516283	FOXK1	0.474799	8.60116e-08	ATP5MPL	0.140552	1.81605e-09	MRPL57	-0.261875	9.08144e-10	KPNA6	0.274208	7.49023e-12
809	PKNOX1	-0.415868	9.44972e-05	RPA1	-0.248368	1.01158e-05	GSTCD	-0.144477	0.516283	SPA17	-0.442087	8.63976e-08	MBD3	0.293523	1.83966e-09	TJP2	-0.567481	9.22563e-10	ISCA1	0.28154	7.54659e-12
810	UBE2K	0.150633	9.58167e-05	PRRC2C	-0.0992052	1.0423e-05	LINC00476	-0.322089	0.516283	MRPS18B	-0.252906	8.70189e-08	NDUFS7	-0.218767	1.8591e-09	ESF1	-0.297509	9.4882e-10	ANAPC11	0.209049	7.54659e-12
811	NUF2	-0.258562	9.68629e-05	FOXK1	0.404292	1.05731e-05	RAD51C	-0.111391	0.516283	PPM1K	-0.429453	8.72276e-08	PHF14	-0.289603	1.92606e-09	MPC1	-0.300782	9.56905e-10	ATP6V0C	0.197351	7.62706e-12
812	SNRNP48	0.290029	9.7374e-05	PAGR1	-0.159418	1.06088e-05	SUPT5H	-0.123563	0.516283	NDUFS4	-0.282419	8.83876e-08	WDR54	0.407875	2.03615e-09	ACAA2	-0.435758	9.92926e-10	CTPS1	-0.359735	7.94829e-12
813	CRNKL1	0.222393	9.7556e-05	UBAC1	0.210853	1.06664e-05	FAM200B	-0.14148	0.516283	FAM189B	0.276437	8.86473e-08	ATG9A	0.384611	2.04045e-09	ARRDC4	1.6116	1.09161e-09	BOP1	-0.366581	8.01742e-12
814	SLC25A5	0.0522627	9.91189e-05	MXRA7	0.356191	1.07279e-05	UBLCP1	-0.121357	0.516283	RAN	-0.0784741	9.10945e-08	AGAP3	0.351156	2.08023e-09	TLE1	0.279165	1.11189e-09	NMT1	-0.273584	8.13116e-12
815	SLF2	-0.336285	9.91903e-05	SON	-0.11169	1.07279e-05	MRPL3	-0.0718728	0.516283	CRELD2	0.34114	9.14786e-08	ZCCHC14	0.504801	2.10587e-09	PGRMC1	-0.279671	1.13194e-09	HELLS	-0.230361	8.13432e-12
816	SPRY1	0.546687	0.000103002	METRN	0.355183	1.08121e-05	PHTF2	0.277361	0.516283	CCDC167	-0.215834	9.21792e-08	KPNA6	0.258528	2.28109e-09	AP2B1	0.177229	1.16524e-09	WDR77	-0.355502	8.2364e-12
817	CDC5L	-0.166451	0.000103865	MTFP1	0.28088	1.13106e-05	ATAD2	0.125933	0.516283	FOXP1	-0.317296	9.4664e-08	NUS1	0.316847	2.3272e-09	NDUFB11	-0.199188	1.21387e-09	DFFA	-0.25271	8.27968e-12
818	C21orf58	-0.297464	0.000104768	BAG3	0.300764	1.13339e-05	SHPRH	0.111169	0.516283	NDUFS2	-0.192268	9.49675e-08	DNAJC3	-0.463501	2.39308e-09	MRTO4	-0.262408	1.21649e-09	UBE2S	-0.227912	8.27968e-12
819	COX6B1	-0.121015	0.000104768	ERO1A	0.30741	1.14823e-05	AKR1A1	0.134731	0.516283	CNNM1	0.82657	9.71149e-08	STARD7	0.22093	2.43666e-09	TSC22D3	-1.558	1.33231e-09	ENDOG	0.348477	9.12528e-12
820	PCOLCE2	-0.332119	0.00010534	CNTFR	0.9942	1.16666e-05	ARHGAP8	0.202528	0.516688	MECOM	-0.442655	9.7412e-08	ZNF462	0.896153	2.44533e-09	MCL1	-0.341199	1.33897e-09	LYPLA1	-0.293026	9.49487e-12
821	HOXA11-AS	-0.59522	0.00010814	AC103591.3	0.491226	1.16962e-05	PHLDA3	-0.293182	0.516688	TPP1	0.460445	9.7412e-08	ITGB3BP	-0.1344	2.48018e-09	CSE1L	-0.236478	1.34496e-09	ALDH18A1	0.378494	1.10359e-11
822	AC103591.3	0.453394	0.000109363	RNH1	-0.235954	1.237e-05	ATP5MC2	0.0448149	0.518508	PRDX2	0.11025	9.74892e-08	LRP11	0.572243	2.66628e-09	PDIA3	0.237922	1.34804e-09	CHD1	-0.341183	1.10757e-11
823	AC010642.2	0.333982	0.000110974	CA12	0.851119	1.28917e-05	LPP	0.255297	0.518508	NUDT1	-0.262821	1.02436e-07	NAMPT	0.293647	2.81555e-09	COQ3	-0.548178	1.3563e-09	ACAT1	-0.303313	1.13181e-11
824	LAPTM4A	-0.201081	0.000111834	ATP5MG	-0.109199	1.29564e-05	ANP32E	-0.0593845	0.518674	SNCA	-0.475446	1.0405e-07	TLE1	0.266942	2.88082e-09	FDX2	-0.407278	1.41039e-09	EIF5	-0.190592	1.13226e-11
825	RNMT	0.244195	0.000113502	CALM2	-0.111024	1.31471e-05	VAMP7	-0.15622	0.518674	OLMALINC	-0.843505	1.04782e-07	IDI1	-0.309689	2.9518e-09	FAM234A	0.579401	1.43569e-09	ASPM	-0.284289	1.15606e-11
826	VAPB	-0.301776	0.000114596	SSRP1	-0.107502	1.32584e-05	VAMP2	-0.167881	0.518674	H1FX	0.22701	1.05843e-07	NT5DC2	0.224931	3.06822e-09	MRPL23	0.213475	1.47197e-09	ZADH2	-0.446916	1.19116e-11
827	BIVM	-1.1493	0.000116164	PRC1	-0.165625	1.37326e-05	IER2	0.148358	0.518674	SPTY2D1	0.323992	1.05843e-07	DDX24	0.153819	3.17425e-09	MRPL54	-0.266835	1.48459e-09	CAPZA1	-0.259454	1.21938e-11
828	AL450998.2	-0.518442	0.000116164	CCDC167	-0.191511	1.39227e-05	TEX264	0.159559	0.518674	KIAA2013	0.390685	1.09354e-07	RUVBL1	-0.180324	3.33351e-09	WDR54	0.464251	1.4877e-09	RO60	-0.308893	1.24171e-11
829	MANF	-0.230049	0.000116444	UBE2R2	0.188856	1.39816e-05	PRRC2C	-0.0416762	0.519711	SUMO1	-0.164457	1.10586e-07	MSRB1	0.358287	3.39206e-09	SBDS	-0.274874	1.58825e-09	SYAP1	0.166181	1.25517e-11
830	C11orf24	0.328582	0.000117717	FAM174C	-0.187472	1.42772e-05	PEF1	-0.111475	0.519711	RAVER1	0.271238	1.11787e-07	DHFR	0.192032	3.41508e-09	LIMA1	-0.450032	1.64334e-09	ESF1	-0.312788	1.25752e-11
831	SLCO5A1	0.921445	0.000121373	ATP5IF1	-0.0991677	1.47209e-05	ABI2	0.161292	0.521217	C11orf24	0.383809	1.11936e-07	PLCXD1	-0.689197	3.71057e-09	DDX5	-0.159886	1.66078e-09	ST13	0.151307	1.32349e-11
832	RUVBL1	0.114962	0.000122045	ARHGAP5	-0.236444	1.50121e-05	NEK2	-0.19425	0.521372	LRRC41	0.378604	1.14319e-07	CYP51A1	-0.25085	3.78755e-09	KIN	-0.3951	1.6695e-09	NDUFA12	-0.207656	1.32349e-11
833	DMAC1	0.172663	0.000122956	BBX	0.200432	1.56194e-05	HOXA10	-0.100528	0.522209	SPOP	-0.307965	1.19082e-07	CMTM7	0.465788	3.84503e-09	REEP3	-0.434423	1.68288e-09	G3BP1	0.180767	1.36018e-11
834	TRAF7	0.414258	0.000125233	AC027031.2	0.430603	1.58483e-05	FANCB	0.193348	0.522209	POLG	0.368272	1.26384e-07	COL27A1	0.806462	3.85523e-09	PRPF40A	-0.136384	1.68288e-09	MT2A	0.439744	1.43397e-11
835	KIF4A	-0.259221	0.000127041	MT2A	0.30339	1.58791e-05	HCG11	-0.253181	0.523467	SLC41A1	0.47378	1.30175e-07	PRR14L	0.292058	3.95448e-09	ARG2	-0.627078	1.76684e-09	PSMC4	-0.31914	1.4729e-11
836	FIGNL1	-0.308749	0.00012741	LARP6	0.247276	1.59945e-05	SSB	-0.0403935	0.525625	OAF	0.383772	1.34076e-07	HIPK2	0.379666	3.9837e-09	ATP5F1D	-0.182509	1.783e-09	XPNPEP1	0.703853	1.5018e-11
837	SRSF10	-0.133676	0.000127565	ZBTB33	0.397959	1.60232e-05	APEX2	0.224817	0.526537	ATP6V0B	-0.182937	1.42496e-07	HAUS6	0.25857	4.02908e-09	MEA1	0.241788	1.79012e-09	FHIT	0.862552	1.53939e-11
838	RDX	0.111376	0.000128498	HNRNPD	-0.109008	1.6075e-05	TRIM27	0.126316	0.528963	BEX5	0.471436	1.49686e-07	UPF1	0.30567	4.12477e-09	ARF5	0.345909	1.83009e-09	SNX2	-0.319817	1.62084e-11
839	BUB3	-0.151043	0.000128592	DYNLRB1	-0.171321	1.61985e-05	PFDN6	0.0912505	0.531076	TATDN1	-0.321526	1.5216e-07	MT2A	0.355363	4.18907e-09	ZNRD2	-0.352205	1.9078e-09	CENPX	-0.253808	1.62844e-11
840	MAP2K4	-0.419602	0.000130683	MRPS7	-0.196052	1.66198e-05	OSTC	0.0798343	0.533325	FAM89B	0.505743	1.5327e-07	IMPAD1	0.374745	4.23098e-09	MBD3	0.311521	1.9109e-09	TNRC6B	0.283037	1.69799e-11
841	YWHAE	0.0381666	0.000130683	PRMT2	-0.24716	1.66881e-05	LSM8	-0.0975817	0.534735	CNN3	-0.271004	1.5852e-07	SYK	0.669083	4.2847e-09	TMEM183A	0.201262	1.92104e-09	TWISTNB	-0.333821	1.80366e-11
842	CDC42BPA	-0.250994	0.000131962	GTF2F1	0.144692	1.70445e-05	NPTX1	0.347687	0.534735	GOLGA8A	0.899519	1.58635e-07	PLEKHO1	0.340757	4.49004e-09	PROCR	-0.718001	1.99847e-09	CKMT1B	-0.70148	1.99058e-11
843	CCNA2	-0.205249	0.00013506	EMP3	0.286588	1.71655e-05	NID1	0.170586	0.534735	PPIC	-0.51024	1.74132e-07	PPA1	0.113473	4.99918e-09	TWISTNB	-0.31859	2.06513e-09	PDHA1	-0.257098	2.00355e-11
844	ATG9A	0.303539	0.000135617	RNASEH2A	-0.699248	1.71848e-05	DDX55	0.135327	0.535754	CYBA	-0.27645	1.75086e-07	PNISR	-0.178752	5.01054e-09	NFU1	-0.376846	2.10503e-09	CREM	-0.540047	2.02148e-11
845	PBX3	-0.374037	0.000137158	PSMC2	-0.211581	1.7266e-05	NFRKB	-0.143636	0.535754	BUD23	-0.200608	1.77032e-07	RTKN2	-0.482067	5.1479e-09	CEP57	-0.343613	2.1934e-09	CBX6	0.27545	2.11716e-11
846	HERC5	-0.360972	0.000139164	OLA1	-0.161569	1.74054e-05	CENPU	0.106511	0.535754	MSRB1	0.342202	1.80715e-07	SDHC	-0.233411	5.28795e-09	TSN	-0.359851	2.24507e-09	GTSE1	0.289383	2.11716e-11
847	ZC3H15	0.0922472	0.000141442	CTNNAL1	0.151605	1.76605e-05	TLCD3A	0.309111	0.535754	IMPAD1	0.361356	1.8223e-07	ITGB1	0.21277	5.31205e-09	MDC1	-0.395313	2.2927e-09	PARVB	0.500613	2.12286e-11
848	STK24	-0.299681	0.000142109	SLC6A8	0.282152	1.76695e-05	SEMA6A	0.281446	0.535754	LLPH	0.221645	1.91785e-07	PMVK	-0.508658	5.43335e-09	FANCD2	-0.498846	2.29882e-09	MRPL47	-0.32159	2.17744e-11
849	NPM1	-0.0777347	0.000142667	LAPTM4B	-0.162151	1.8342e-05	SLBP	0.0744178	0.535754	TECR	-0.176288	2.01495e-07	MORF4L1	-0.10383	5.79058e-09	PDCD2	-0.272695	2.35783e-09	ZNRD1	-0.436806	2.23015e-11
850	H2AFY	-0.140576	0.00014308	NAA38	0.124284	1.84577e-05	TRAM2	0.393873	0.535754	CBX6	0.254205	2.0233e-07	HMX1	0.483509	5.79058e-09	MRPL51	-0.156511	2.41658e-09	MRPS35	-0.354369	2.25936e-11
851	ALDH18A1	0.231168	0.00014367	HSPA14.1	-0.217315	1.85154e-05	POGLUT3	0.287932	0.535754	MRPL2	-0.321717	2.04183e-07	SLC25A4	0.285214	5.91018e-09	NUP85	-0.37551	2.4758e-09	TLE1	0.284671	2.31988e-11
852	BOD1L1	-0.16136	0.000143769	MYO1B	0.378115	1.86179e-05	SLC38A2	0.129076	0.535754	SKP1	0.139653	2.04183e-07	TIMM10	-0.213664	6.24913e-09	COMTD1	-0.365553	2.56096e-09	CKAP4	0.326656	2.40722e-11
853	IMPACT	0.311726	0.000145277	FAIM	0.166597	1.90927e-05	GSK3A	-0.142629	0.535754	MNX1	0.582509	2.05701e-07	LRFN4	0.589589	6.54981e-09	RNF24	0.936406	2.56529e-09	SOX12	0.435821	2.40722e-11
854	MEPCE	-0.291226	0.000145293	DANCR	0.124199	1.9267e-05	AHCYL1	0.0769782	0.535754	TMEM160	-0.249809	2.08033e-07	AKR7A2	0.285331	6.57348e-09	EIF4E2	-0.298973	2.67335e-09	POLR2I	-0.263972	2.60868e-11
855	REXO2	0.165818	0.000145293	TMEM123	0.228411	1.93627e-05	ACBD6	-0.113174	0.535754	NABP2	-0.230043	2.12563e-07	SLCO3A1	1.22878	6.66544e-09	PLAT	-1.68322	2.81492e-09	SLC16A1-AS1	-0.334274	2.71444e-11
856	HABP4	0.379752	0.000145365	INIP	0.323653	1.94499e-05	TMEM97	0.121221	0.537631	PRELID2	0.718923	2.14324e-07	CENPN	-0.340551	6.93074e-09	KCTD12	1.03541	2.84299e-09	VDAC1	0.150912	2.82869e-11
857	PABPN1	-0.166546	0.000148543	C1orf131	0.152925	1.99724e-05	FOXO3	0.148755	0.538927	AC027031.2	0.494684	2.1569e-07	NDUFS5	-0.0774959	6.95874e-09	COPS3	-0.265165	3.0404e-09	HOXC4	-0.747608	2.90981e-11
858	AGAP3	0.287239	0.00015494	MGMT	-1.41462	2.05974e-05	COA3	-0.100248	0.538993	PSMD4	-0.180003	2.16258e-07	ADORA2B	0.873189	6.96766e-09	SKP1	0.129157	3.20028e-09	SUMO1	-0.244809	2.91284e-11
859	TCF20	0.368917	0.000156659	CREBBP	-0.298724	2.10144e-05	PIN1	0.08049	0.538993	OTUB1	0.252248	2.16558e-07	SLC25A23	0.263632	7.35301e-09	SH3BGRL	-0.450283	3.27987e-09	DZIP1	-0.464375	3.0504e-11
860	HNRNPH1	-0.131202	0.000156805	HNRNPA1	0.04416	2.11453e-05	WLS	0.109146	0.539986	HERC5	-0.498212	2.18552e-07	FTH1	0.135766	7.39261e-09	C9orf78	0.197107	3.30135e-09	PSMC3	-0.256073	3.12436e-11
861	GOT2	0.14199	0.000157228	SNW1	0.137738	2.12532e-05	PUF60	-0.0986145	0.539986	RXRA	0.641491	2.36412e-07	RLF	0.444711	7.77141e-09	MID1	-0.379529	3.36445e-09	RTF2	-0.330313	3.14914e-11
862	DUSP3	0.309437	0.000157598	NDUFA11	-0.0951176	2.15393e-05	VPS36	-0.146947	0.539986	LPCAT1	0.605185	2.4285e-07	SAP30	0.328676	7.8075e-09	NDUFS2	-0.239421	3.41348e-09	LSM2	-0.270397	3.19636e-11
863	TPP1	0.364489	0.00016158	DDX42	-0.229468	2.17229e-05	IQGAP1	0.0757422	0.539986	THRA	0.609408	2.44282e-07	DYNLT1	-0.178113	7.86386e-09	MPP6	-0.375472	3.49284e-09	GARS	-0.239213	3.2126e-11
864	COX5A	-0.105072	0.000163528	SFRP1	0.27781	2.25839e-05	MKNK1	-0.163793	0.539986	ZMYND19	0.282902	2.59208e-07	TECR	-0.175	8.50344e-09	MZT2B	0.134961	3.50482e-09	CD81	0.179315	3.21394e-11
865	NELL2	2.63096	0.000164248	SAMD1	0.21638	2.28049e-05	BATF3	0.291325	0.539986	SLC3A2	-0.260394	2.61497e-07	IKBIP	0.349383	8.59184e-09	SNCA	-0.46389	3.5298e-09	TMEM183A	0.207466	3.23658e-11
866	EXOSC4	0.241288	0.000165051	CDKN3	-0.198526	2.36076e-05	WBP4	-0.101793	0.539986	ZWINT	-0.22095	2.62609e-07	SNRPB2	0.177193	8.82588e-09	TAF9B	-0.645588	3.68517e-09	TSR3	0.348532	3.26595e-11
867	ZNRD2	0.216538	0.000165987	TPM4	0.182448	2.44213e-05	PNPLA2	-0.155356	0.540896	EZH2	-0.293351	2.78745e-07	MFGE8	0.436008	8.9311e-09	ZMYND19	0.309956	3.70568e-09	FARSB	-0.379158	3.37353e-11
868	SPTY2D1	0.256734	0.00016869	RRP1B	-0.154291	2.44326e-05	PFKL	0.194271	0.540896	RNF187	0.211044	2.80819e-07	DUSP3	0.387176	9.19813e-09	SNRNP40	-0.272632	3.78142e-09	CSTB	-0.191125	3.51823e-11
869	CCT5	-0.106385	0.000169588	ATP5PO	-0.127221	2.48988e-05	ANKRD9	0.289092	0.541203	GLIDR	0.598545	2.82468e-07	SRP72	-0.174221	9.67208e-09	HNRNPL	-0.262108	3.8027e-09	TMEM161B-AS1	-0.405678	3.59404e-11
870	NRDE2	-0.236568	0.000174148	LARP1	0.148739	2.49041e-05	GABPB1	-0.247494	0.541203	CSTB	-0.142635	2.85882e-07	TRAF7	0.465447	9.67798e-09	NME2	-0.0912373	3.97182e-09	COPS3	-0.282017	3.93748e-11
871	PRMT2	-0.211499	0.000174148	NDUFA7	-0.134684	2.56052e-05	PFDN2	-0.0519062	0.54135	AUTS2	-0.427288	2.86426e-07	EEF1A2	0.782591	9.91555e-09	GJA1	-1.05017	4.11668e-09	DYNC1LI1	0.181632	3.99053e-11
872	BAG3	0.270162	0.000176411	HSD17B12	0.200582	2.59159e-05	DDOST	0.105872	0.543198	NAT10	0.354737	2.87921e-07	WBP11	0.213269	1.0272e-08	POLR3A	-0.366576	4.15499e-09	OSGEP	-0.441108	4.1274e-11
873	A1BG	0.41361	0.000179988	MEF2A	0.307999	2.67736e-05	LLPH	-0.103129	0.544165	FARP1	-0.849111	2.92042e-07	NTHL1	0.269724	1.05589e-08	MDH2	-0.207376	4.25661e-09	HINT1	0.133472	4.32475e-11
874	STK38L	0.354342	0.000180507	ZNF326	-0.158291	2.67736e-05	MRPL50	-0.103369	0.544412	SKAP2	-0.333267	2.92314e-07	SLC6A15	0.54899	1.05941e-08	FBXL16	0.65885	4.29868e-09	BMS1	-0.271471	4.42558e-11
875	NMT1	0.107204	0.000183754	NDUFB7	-0.117983	2.7068e-05	FBXW5	-0.158918	0.545023	EIF1AX	0.0923259	3.02212e-07	LSM5	-0.158557	1.08825e-08	C8orf88	-0.509341	4.32003e-09	CYB5D2	0.572659	4.75233e-11
876	CDKN1B	-0.550212	0.000187563	NFU1	-0.268498	2.73695e-05	AC004148.1	-0.208949	0.545023	GUCD1	0.442514	3.05878e-07	PRDX6	-0.0881407	1.12837e-08	SPOP	-0.330273	4.3616e-09	MRPL18	-0.268061	4.85655e-11
877	SYK	0.565504	0.000191253	UFM1	0.256242	2.77719e-05	CTDSPL2	0.158588	0.545452	MZT2A	0.190504	3.06401e-07	HOXD10	0.434008	1.17233e-08	ERCC5	-1.03737	4.37681e-09	PDLIM1	-0.327826	4.85677e-11
878	FADS1	-0.201406	0.000195512	CSNK2B	0.155113	2.80443e-05	CBX3	-0.0437817	0.545488	SETX	0.301484	3.06666e-07	AK6	-0.298208	1.17524e-08	CNFN	0.474756	4.61701e-09	IQGAP1	0.212347	4.90755e-11
879	DDX39B	-0.130846	0.000198593	KDELR1	-0.13257	2.88776e-05	ARL2BP	-0.0950598	0.546716	RBM27	0.232875	3.07052e-07	SQLE	-0.254643	1.20119e-08	SF3A3	-0.255341	4.77262e-09	PHB2	-0.1944	4.98364e-11
880	U2SURP	-0.104412	0.000198597	KHDRBS1	-0.116026	2.99409e-05	MEA1	0.0883864	0.546716	GPR27	0.729848	3.11218e-07	CHCHD3	-0.250102	1.2026e-08	TOMM20	-0.102065	4.77262e-09	FUOM	-0.388587	5.01317e-11
881	MTIF3	0.161298	0.000201443	PPP1R14B	-0.103016	3.06697e-05	SWSAP1	-0.345879	0.546716	TCOF1	0.19417	3.1981e-07	TMEM141	-0.283123	1.2026e-08	CREB5	-0.469904	4.79721e-09	MGST1	-0.401333	5.07566e-11
882	PHF6	-0.17355	0.00020485	DCXR	-0.157298	3.08349e-05	SMIM8	-0.175419	0.548697	CNOT1	0.230293	3.32385e-07	TCOF1	0.192233	1.20952e-08	NDUFB2	0.150309	5.15488e-09	PSMD12	-0.238722	5.35921e-11
883	CCNL1	-0.310888	0.000207064	SLC9B2	0.515107	3.11548e-05	REX1BD	-0.112555	0.548736	CHCHD6	0.41593	3.36798e-07	COX6C	0.141329	1.22938e-08	HNRNPM	-0.103065	5.27019e-09	ATP5PO	-0.171683	5.39194e-11
884	NAA35	0.239481	0.000207787	FTX	-0.275986	3.13068e-05	MCUB	0.187622	0.549698	MYO1E	0.667704	3.39183e-07	VAV2	1.28206	1.24048e-08	CCDC117	0.292438	5.31728e-09	BRI3BP	0.312777	5.53155e-11
885	TARBP1	-0.285071	0.000209607	DSG2	0.216972	3.17518e-05	NFE2L2	-0.120271	0.54996	GLA	0.287726	3.42578e-07	SLAIN1	1.12441	1.24132e-08	TIPRL	-0.284262	5.40225e-09	EGR1	-0.873165	5.64233e-11
886	ATP6V0E2	-0.422385	0.000216008	AL450998.2	-0.577606	3.1824e-05	DHDDS	0.267103	0.54996	C1QBP	-0.0703762	3.44249e-07	DESI1	0.281973	1.27769e-08	BMI1	-0.275424	5.46268e-09	BEND5	3.53224	5.80198e-11
887	ID2	-0.278188	0.000217214	VPS35	0.124823	3.23615e-05	LSM3	-0.0678304	0.550396	MDH2	-0.165822	3.53951e-07	TYMS	0.218909	1.27769e-08	RHOBTB3	-0.349798	5.57879e-09	CYFIP2	0.907055	6.26982e-11
888	EIF4A3	-0.153602	0.000217214	CNNM1	0.706461	3.29127e-05	DCAF15	-0.240786	0.554556	MRPL51	-0.10908	3.55907e-07	CLEC11A	0.379548	1.30821e-08	PRPF8	-0.223787	5.57879e-09	NDUFS4	-0.338812	6.42329e-11
889	MAN1A1	0.41393	0.000218756	XPNPEP3	0.399166	3.31722e-05	CHML	0.108522	0.554556	C12orf10	-0.353079	3.55907e-07	PODXL2	0.404045	1.31747e-08	LSM1	-0.31387	6.36082e-09	LTV1	-0.275115	6.49977e-11
890	POLR2E	-0.154016	0.000221515	DIAPH2	0.297988	3.39076e-05	FRAT2	0.120102	0.554556	DDR2	-1.18709	3.55907e-07	C15orf39	0.408949	1.32792e-08	GLUD1	-0.346969	6.49618e-09	MID1IP1	-0.672517	6.63857e-11
891	FAM120A	0.153357	0.000222255	MRPL13	-0.161	3.39076e-05	PSME2	0.132543	0.554556	PSMD7	-0.159658	3.55989e-07	EIF2B3	-0.352625	1.37497e-08	RSL1D1	-0.153346	6.79462e-09	SBDS	-0.29062	6.84653e-11
892	G3BP1	0.130956	0.000228377	SLC43A1	0.633806	3.42564e-05	HSDL2	0.10856	0.555367	NMT1	-0.176755	3.58209e-07	BEND5	3.17798	1.40244e-08	CKMT1B	-0.61743	6.9271e-09	GSTO1	-0.238952	6.87667e-11
893	SLC9A3R2	0.411826	0.000229105	ZNF593	0.149669	3.51553e-05	TATDN1	-0.112426	0.555367	TPT1	0.0958748	3.62652e-07	NUDT15	0.321551	1.4552e-08	MAP2K1	0.354742	6.94397e-09	FADS1	-0.339031	7.38201e-11
894	MLF1	0.292364	0.000229529	PFN1	0.0655872	3.53948e-05	LTV1	-0.0792947	0.555367	PNN	-0.135807	3.63344e-07	UFM1	0.302735	1.51469e-08	DHCR24	-0.310792	7.0475e-09	INSIG2	1.11459	7.40804e-11
895	EPRS	0.0768156	0.000232096	EPB41L2	-0.195594	3.55121e-05	DNAJB1	-0.109482	0.556011	NDUFB1	0.131524	3.65703e-07	EEF1D	-0.0850572	1.52036e-08	H1F0	-0.580931	7.28197e-09	CCDC88A	-0.315851	7.51039e-11
896	SLC35F1	1.09674	0.000234059	LRPPRC	0.138619	3.6e-05	CXorf38	-0.225807	0.558489	DNAJB6	0.182598	3.72241e-07	MAGT1	0.260792	1.53449e-08	MTLN	0.470741	7.35307e-09	TLE5	0.340283	7.87192e-11
897	PYGL	-0.189208	0.000234059	LSM1	-0.209399	3.61067e-05	SLTM	-0.104052	0.559353	U2AF2	0.23634	3.74392e-07	EXO1	0.318329	1.53591e-08	HSPA4	-0.214877	7.36351e-09	AP2B1	0.175666	8.14879e-11
898	CHML	0.204264	0.000234381	COA3	-0.188416	3.63525e-05	AP5M1	-0.175938	0.560252	AXIN1	0.637323	3.82258e-07	AEN	0.530196	1.54897e-08	GPX8	-0.443364	7.47788e-09	C8orf88	-0.520634	8.99629e-11
899	TMEM242	-0.328439	0.000234848	SATB1	0.635286	3.64168e-05	COX4I1	0.0305084	0.560663	SFXN1	0.193516	3.89083e-07	EEF1B2	-0.0521824	1.62352e-08	GANAB	-0.31943	8.36189e-09	PSMD4	-0.24921	9.01956e-11
900	HTATSF1	-0.162743	0.000234991	STK17A	0.351332	3.74052e-05	NCBP3	-0.105293	0.560663	MRPL17	0.217258	3.97451e-07	GLA	0.292139	1.69223e-08	FHIT	0.795771	8.3658e-09	DLEU2	-0.569403	9.14199e-11
901	AP1S2	0.193774	0.000237503	AIG1	-0.259898	3.75737e-05	GNAS	0.0526852	0.561531	CAPZA1	-0.191538	4.05656e-07	ATP5F1D	-0.128768	1.71773e-08	NDUFA7	-0.212481	8.88048e-09	GOT1	-0.466561	9.24726e-11
902	TMEM123	0.199967	0.000239515	WDR44	0.245431	3.81738e-05	DCTPP1	0.0653335	0.562449	RBM25	0.133539	4.11803e-07	ZC3H7B	0.470097	1.72962e-08	PIAS2	0.554697	9.15514e-09	NAA15	-0.29711	9.27918e-11
903	POLA1	-0.248014	0.000242964	CHST3	0.957456	3.82451e-05	COPB1	-0.0781036	0.562449	AAMDC	-0.296581	4.39011e-07	DYRK3	0.454441	1.754e-08	MITD1	-0.436583	9.63066e-09	PITHD1	-0.378521	9.43696e-11
904	MTAP	0.231302	0.000243913	LRIF1	-0.545131	3.8792e-05	UBE4A	-0.135202	0.562449	BSG	-0.147913	4.40317e-07	SMIM7	-0.320322	1.75719e-08	ATP5PD	0.172324	1.01048e-08	GEMIN6	-0.335802	9.5632e-11
905	C1QBP	-0.0946255	0.000245625	KARS	0.187459	3.94927e-05	GABPB1-AS1	-0.17059	0.562449	DRAP1	0.234003	4.40317e-07	ARPP19	0.279838	1.79818e-08	C12orf65	-0.420568	1.04786e-08	TATDN1	-0.378074	1.00712e-10
906	AHCY	0.153351	0.000252752	MAP3K13	0.255254	4.08242e-05	TMEM38B	0.119237	0.562449	RRBP1	0.250763	4.41154e-07	NSMCE4A	-0.31945	1.82595e-08	FBL	0.106113	1.06827e-08	XPOT	-0.367785	1.01022e-10
907	MTURN	0.37618	0.000253038	BPTF	-0.151463	4.13778e-05	DDX27	-0.0679394	0.562449	WDR1	0.319509	4.42956e-07	RBM26	-0.236483	1.82595e-08	MAK16	-0.521617	1.07125e-08	ARG2	-0.64873	1.02347e-10
908	EIF4A2	-0.181982	0.000256843	AAK1	0.230855	4.15902e-05	DAZAP1	-0.0938039	0.562449	IDH3B	-0.209081	4.43431e-07	PUF60	-0.235847	1.85663e-08	TCAF1	0.251184	1.08822e-08	KIF20B	-0.266575	1.02405e-10
909	FTX	-0.223028	0.000258973	BCL11A	0.303656	4.2358e-05	GINS3	0.232455	0.56262	JPX	-0.154694	4.54756e-07	TRAPPC2B	1.22205	1.91226e-08	BBIP1	-0.559956	1.09441e-08	SKP1	0.146547	1.02405e-10
910	MTDH	0.0696703	0.000262975	CCDC124	0.125945	4.26298e-05	NKX2-5	0.144175	0.56262	PXDN	0.571835	4.67762e-07	CUTC	-0.452103	1.9868e-08	DDX46	-0.165923	1.16068e-08	C19orf53	-0.151901	1.09054e-10
911	PPP1R9A	1.0456	0.00026824	DNAJC7	-0.130161	4.32852e-05	SPA17	-0.143964	0.565631	IRS4	-0.435715	4.68443e-07	GALNT11	0.352404	1.99444e-08	ORMDL2	-0.343834	1.19223e-08	NCAPD3	-0.295572	1.09477e-10
912	CKMT1B	-0.448139	0.000268913	PCGF5	0.300709	4.32852e-05	TLK2	-0.142166	0.565631	TUBGCP3	-0.842199	4.8624e-07	SLC35F1	1.30794	1.99689e-08	CYBA	-0.317537	1.19735e-08	NUTM2A-AS1	-0.390189	1.12962e-10
913	DOCK7	0.234297	0.000268913	BCL2L13	0.319675	4.37736e-05	ARHGEF39	-0.20562	0.567437	FOXD1	0.33075	5.05397e-07	SNRPB	-0.0816485	2.076e-08	PYCR1	-0.336461	1.2092e-08	RMDN1	-0.466054	1.14083e-10
914	BCAT1	0.271816	0.000275711	MRI1	0.267847	4.46415e-05	SPTLC1	-0.117461	0.571213	DIAPH2	0.338264	5.37303e-07	PDCD5	-0.10021	2.28786e-08	DNM1L	0.259798	1.24615e-08	CCDC25	-0.375999	1.15109e-10
915	SNUPN	-0.209185	0.000281165	STK24	-0.328607	4.46824e-05	CLTB	0.0674601	0.573237	NACC1	0.415235	5.52203e-07	PTCH1	0.723313	2.34655e-08	CCNB1IP1	-0.344533	1.25573e-08	NAE1	-0.239837	1.18435e-10
916	APC	0.261976	0.000283072	ISCU	-0.252315	4.46824e-05	RBBP6	-0.0904704	0.573292	NDUFV2	-0.185631	5.61701e-07	UBE2I	0.207442	2.36967e-08	MRPL18	-0.234561	1.28504e-08	CEBPB	-0.704023	1.21231e-10
917	ATP11A	-0.952	0.000284951	NAP1L1	0.0683021	4.61126e-05	SNRPB	-0.0414206	0.573744	POLR3A	-0.316165	5.64588e-07	PSMC6	-0.2249	2.39656e-08	RTN3	-0.274132	1.29152e-08	LRATD2	0.532753	1.2144e-10
918	KAT6B	-0.234244	0.000288201	CDK16	0.217078	4.7547e-05	LMAN2	0.0803161	0.573744	SND1	-0.28474	5.70556e-07	TPRKB	-0.224469	2.44073e-08	SYAP1	0.147314	1.29472e-08	TRMU	0.356878	1.30831e-10
919	BTG3	0.248461	0.00028977	PBX3	-0.384375	4.77617e-05	VKORC1L1	-0.129674	0.573744	ACAT1	-0.209015	5.78159e-07	WRNIP1	0.376049	2.50481e-08	SLK	-0.285591	1.30825e-08	CCDC167	-0.2842	1.35301e-10
920	WDR5	0.255064	0.000291843	MYBL2	0.164473	4.82345e-05	DUXAP8	0.0866297	0.573744	HINT1	0.102719	5.78557e-07	SMC4	-0.124144	2.50481e-08	BZW2	-0.270893	1.31657e-08	FANCD2	-0.490822	1.38969e-10
921	DNM2	-0.248393	0.000291912	MAGED1	0.202232	4.84879e-05	HCFC1R1	-0.160505	0.573744	FIRRE	0.456318	5.90885e-07	DDX46	-0.115968	2.56331e-08	MAGOH	-0.266824	1.34098e-08	COQ3	-0.543112	1.41788e-10
922	FIS1	-0.168921	0.000293169	ATP6V0E1	-0.175904	4.89173e-05	FANCA	0.146938	0.574636	TALDO1	-0.198547	6.04768e-07	MRTO4	-0.190145	2.61016e-08	SNHG16	0.187192	1.36584e-08	TRMT1	-0.504501	1.43565e-10
923	GLRX3	0.134415	0.000295447	CHCHD3	-0.195749	4.9025e-05	ANXA5	0.0473744	0.574644	ATP5IF1	-0.0745316	6.12774e-07	TSC22D3	-1.38023	2.6635e-08	CKMT1A	-0.581756	1.37135e-08	SAFB	0.20644	1.4547e-10
924	MCM5	0.194408	0.000296355	BCAP29	-0.282808	4.92367e-05	KIAA0586	-0.144541	0.574754	NTHL1	0.27445	6.17398e-07	MAPK1	0.298503	2.77016e-08	IVNS1ABP	-0.444431	1.38119e-08	PSMC2	-0.316171	1.47095e-10
925	DFFA	0.128674	0.000298882	LINC00623	0.752578	5.0112e-05	SYF2	-0.0861676	0.574882	NKX2-5	0.330794	6.26595e-07	PRKX	0.470632	2.94686e-08	MRPS15	-0.228116	1.39291e-08	CDK5	0.517697	1.49829e-10
926	TMA7	0.0365601	0.000301174	FURIN	0.618414	5.0112e-05	COG6	-0.279225	0.575194	ACO1	0.344642	6.2683e-07	WARS	-0.381213	2.96314e-08	WDR77	-0.314403	1.39679e-08	CABIN1	0.388527	1.60755e-10
927	ESYT1	0.285985	0.000315585	GARS	0.149412	5.03725e-05	TRIR	0.0731967	0.575194	EIF5B	0.105361	6.34558e-07	SNX5	-0.168419	3.03293e-08	CDC123	-0.211038	1.4006e-08	HSPH1	-0.203443	1.67686e-10
928	KPNA6	0.206062	0.000315585	ENPP1	0.399772	5.10247e-05	SNIP1	-0.22159	0.575194	SF3B6	-0.102651	6.4242e-07	ZBTB33	0.447784	3.09339e-08	AARSD1	-0.37901	1.40599e-08	NDUFA9	-0.329607	1.69862e-10
929	RAP2A	-0.479358	0.000320127	GOLM1	0.183332	5.15437e-05	FCF1	-0.150865	0.575194	DNAJC3	-0.415926	6.55072e-07	METRN	0.387336	3.15668e-08	ACTR3	-0.296515	1.44843e-08	PUF60	-0.297008	1.85403e-10
930	FCF1	0.264395	0.000320852	RAC3	-0.222761	5.17078e-05	HDDC2	-0.0842078	0.575852	SLC35E1	0.374958	6.65232e-07	WDR5	0.307171	3.27155e-08	YTHDC2	-0.341711	1.52028e-08	KRI1	-0.340656	1.96991e-10
931	HIST1H4C	0.288416	0.000321895	PTPRF	0.299612	5.31754e-05	USP33	-0.112054	0.578396	WARS	-0.362834	6.88743e-07	PTGES2	0.248085	3.28786e-08	RABL6	0.185046	1.52028e-08	TIPRL	-0.288936	2.02889e-10
932	GNB2	-0.188921	0.000324857	PBX1	-0.241981	5.46028e-05	SYNE2	0.123689	0.578396	MTURN	0.434681	6.90219e-07	INSR	0.525105	3.37041e-08	ZNF395	1.00462	1.53792e-08	JAGN1	-0.415605	2.13624e-10
933	SLC43A1	0.612826	0.000325424	PMF1	-0.198603	5.5526e-05	CCT4	-0.0280785	0.578396	WIZ	0.338586	6.96069e-07	FERMT2	-0.404201	3.38045e-08	SURF2	-0.310504	1.56741e-08	PPP1R2	-0.387315	2.22859e-10
934	HP1BP3	-0.175814	0.000325977	RHOT2	0.355532	5.60233e-05	GGCT	0.0688214	0.581301	SGO2	0.292343	7.05334e-07	SRM	-0.137219	3.38178e-08	SEZ6L2	-0.508692	1.57011e-08	CNFN	0.516134	2.26978e-10
935	AL136038.5	0.351006	0.000331359	RRP36	-0.213723	5.61627e-05	ALDH18A1	0.103933	0.581544	FANCD2	-0.473988	7.12922e-07	PI4KA	0.417765	3.38551e-08	DNPH1	-0.260117	1.59742e-08	SRP54	-0.334991	2.32418e-10
936	TUBA1B	-0.0917451	0.000334001	FAU	-0.0794178	5.61711e-05	GINM1	0.116421	0.581544	MAX	0.298728	7.36485e-07	EPN1	0.303801	3.42579e-08	PPME1	0.342925	1.64528e-08	CCNA2	-0.331045	2.42008e-10
937	RNF125	0.551291	0.000334001	TWNK	0.291939	5.64125e-05	CKAP2	-0.0755818	0.581544	SNRPB	-0.0759319	7.3783e-07	OLMALINC	-0.817494	3.42612e-08	BMS1	-0.242718	1.67854e-08	WLS	-0.330132	2.56272e-10
938	MRPL21	-0.142936	0.00033603	SPDL1	-0.171219	5.76755e-05	CDC42BPA	-0.119507	0.581544	ZNF770	0.316072	7.43745e-07	CBR1	0.20852	3.42612e-08	HDDC2	-0.233047	1.73799e-08	ROCK1	-0.261798	2.56477e-10
939	MRPS6	-0.204676	0.000347939	CD302	0.437755	5.81658e-05	ZC3HAV1	0.122761	0.581544	ARL1	-0.280257	7.46135e-07	HELLPAR	-0.391905	3.43312e-08	SNX2	-0.264944	1.86014e-08	FOXD1	0.415141	2.59605e-10
940	CAST	0.147623	0.000350346	ATP6V0C	0.138857	5.95761e-05	ADAMTS1	0.28452	0.583465	CUL1	0.266161	7.46889e-07	MSANTD3	0.379646	3.53969e-08	UBTF	-0.242126	1.95135e-08	ARFGEF3	1.5045	2.63896e-10
941	SUB1	-0.124614	0.000350346	UQCC3	-0.219291	5.9817e-05	VDAC2	-0.0425783	0.584324	CEP350	0.247035	7.50044e-07	MIEF1	0.259347	3.59416e-08	PPARG	-0.718151	2.07703e-08	PRC1	-0.254181	2.64363e-10
942	BCCIP	0.127654	0.000369873	ARHGDIA	0.168543	6.15071e-05	AC012146.1	-0.206504	0.584736	AARSD1	-0.377848	7.62108e-07	AHSA1	0.204828	3.6535e-08	CTPS1	-0.295787	2.08123e-08	PHLDA2	-0.923561	2.66525e-10
943	MICALL1	0.411897	0.000371346	HEY1	0.233038	6.15071e-05	KIAA2013	0.142876	0.584736	CUTA	-0.206374	8.03499e-07	TPP1	0.445248	3.68201e-08	DGKH	-0.511338	2.16676e-08	BBIP1	-0.584705	2.84089e-10
944	AC091182.1	-1.435	0.000377365	DHRS4L2	-0.430336	6.17526e-05	CHTOP	0.0709611	0.586138	SPC25	0.22565	8.04966e-07	NME2	-0.0594425	3.71682e-08	SKIL	-0.630783	2.18711e-08	TMEM242	-0.49304	2.87236e-10
945	SLC9B2	0.487049	0.000377458	PDXDC1	0.213565	6.20381e-05	TCF25	-0.0746339	0.586138	EXO1	0.298832	8.25139e-07	WDR1	0.328214	3.83461e-08	IDH3B	-0.260286	2.21444e-08	PROCR	-0.739302	2.88886e-10
946	FAM3C	-0.317119	0.00037836	FUNDC2	0.191926	6.32863e-05	ATP6V1G1	-0.0705652	0.586138	CALML4	-0.602075	8.45854e-07	ABHD14A	0.533427	3.83461e-08	ID3	0.24209	2.26579e-08	PLCXD1	-0.615962	2.8938e-10
947	ZBTB33	0.359096	0.000380608	CERS6	0.31187	6.36587e-05	SPC25	0.089588	0.586138	PTP4A2	0.161852	8.48883e-07	PON2	0.357843	3.84379e-08	ORC3	-0.387124	2.26579e-08	DDR2	-1.22366	2.95924e-10
948	EFNB1	-0.517556	0.000383392	PUF60	-0.180589	6.40488e-05	JUND	0.0937556	0.586138	SNRPF	0.101942	8.53478e-07	NASP	-0.10571	3.88894e-08	RAC3	-0.317928	2.36639e-08	EEF1A2	0.965753	3.01978e-10
949	CDCA3	-0.347834	0.000383392	DDX39B	-0.134043	6.43228e-05	GLRX2	-0.104749	0.587124	COL27A1	0.725871	8.53478e-07	DUS1L	0.221288	3.93185e-08	HAT1	-0.281839	2.43191e-08	SND1	-0.347996	3.09802e-10
950	CA8	1.25523	0.000384559	MCUR1	-0.248207	6.46949e-05	NACA	-0.0332145	0.587834	REX1BD	-0.271124	8.7998e-07	COPB1	0.209959	4.02236e-08	MICOS13	-0.216138	2.49125e-08	FBLN1	0.590662	3.21676e-10
951	HMOX2	0.21662	0.00038573	CHML	0.234972	6.5255e-05	C1orf122	0.0953266	0.588875	FKBP8	0.225161	8.80375e-07	MRPL28	0.214694	4.03387e-08	TTLL12	0.321999	2.53904e-08	EIF2S1	-0.295265	3.2455e-10
952	SHOC2	0.227246	0.000386599	EIF5B	0.0797519	6.77353e-05	XPOT	-0.0968644	0.589622	ZNF121	0.42467	8.95527e-07	TBL1X	0.27712	4.04165e-08	NXN	-0.493164	2.57286e-08	CALM3	-0.250647	3.52253e-10
953	AIFM1	0.182975	0.000390397	SF3B2	0.0863841	6.84888e-05	TMEM205	0.139498	0.590168	RNF8	0.242048	9.08092e-07	YWHAG	0.241409	4.10077e-08	EDF1	0.134446	2.61239e-08	TXNDC9	-0.416493	3.66219e-10
954	FAM174C	-0.162761	0.000392059	GNG5	-0.112742	6.86518e-05	CHD8	-0.105699	0.590168	TNRC6B	0.251485	9.10261e-07	DHX30	0.250947	4.138e-08	ANTKMT	0.354739	2.62698e-08	RTKN2	-0.441272	3.71939e-10
955	DANCR	0.103636	0.000393106	NAV1	0.446913	6.88551e-05	ATP6V0B	0.0651368	0.591577	MICALL1	0.474113	9.16372e-07	MSH6	0.260855	4.27724e-08	MRPL58	-0.385751	2.64164e-08	DARS	0.205686	3.71972e-10
956	RBX1	-0.114707	0.000406184	DUT	0.122353	6.98559e-05	PSAP	0.0923597	0.591846	GRTP1	-1.70654	9.54644e-07	SYDE1	0.676661	4.3516e-08	NDUFB8	-0.14493	2.64341e-08	AGPS	-0.385856	4.02975e-10
957	TPRA1	0.534375	0.000410716	GABARAPL2	-0.172779	7.06808e-05	ACAT2	0.0842996	0.591846	IGFBP5	1.21639	9.59368e-07	STX2	0.311585	4.43728e-08	COX8A	-0.144905	2.65492e-08	PSMA6	-0.221885	4.26914e-10
958	RTF1	0.122497	0.000411944	A1BG	0.434694	7.06808e-05	HNRNPUL1	-0.0539672	0.591846	SH3BGRL3	0.274191	9.72377e-07	UBE2M	-0.155393	4.47384e-08	SIX1	0.305109	2.698e-08	HNRNPC	-0.0682683	4.37684e-10
959	HIGD1A	0.161796	0.000413444	FOXP4-AS1	0.956972	7.14933e-05	DHX8	-0.117607	0.591846	DNAJC8	-0.0857688	9.79258e-07	ASPH	0.333694	4.6743e-08	MTX1	-0.296152	2.72604e-08	CHCHD3	-0.300718	4.38896e-10
960	ANP32B	0.0295688	0.000418711	REX1BD	-0.219079	7.35069e-05	TUBB4B	-0.0639905	0.592357	SEPTIN7	-0.140365	1.04237e-06	BEX5	0.512837	4.69964e-08	CYC1	-0.207615	2.7633e-08	LYRM2	-0.288057	4.51033e-10
961	SRP72	0.128319	0.000421812	PROCR	0.364082	7.36355e-05	SDC3	0.382777	0.59247	ARFGEF3	1.20833	1.04914e-06	CSNK2B	0.197863	4.79003e-08	ENDOG	0.297574	2.77482e-08	CCNC	-0.334159	4.52283e-10
962	TAF4B	0.373797	0.000423112	HMOX2	0.22551	7.38439e-05	FAM204A	-0.0793879	0.592704	ALKBH7	-0.350834	1.06736e-06	GTSE1	0.245598	4.84542e-08	TMBIM6	0.132498	2.79543e-08	PRDX6	-0.142711	4.60027e-10
963	SDK2	0.889639	0.000424063	MAN1A1	0.443895	7.38439e-05	KIAA1143	-0.14472	0.593373	TSEN34	0.293575	1.08588e-06	NFE2L1	0.296387	4.89974e-08	HDAC2	0.162427	2.79543e-08	TUBGCP3	-0.892961	4.62152e-10
964	NF2	0.238227	0.000424938	QKI	-0.194891	7.52674e-05	CCNK	-0.109889	0.595785	SFXN4	-0.265799	1.12727e-06	PHPT1	0.201264	4.90575e-08	CTNNAL1	-0.210492	2.84664e-08	DNAJC10	-0.342887	4.69085e-10
965	PPP5C	-0.214533	0.000431319	BEND4	0.703056	7.64341e-05	IP6K2	-0.162874	0.595785	SRSF9	-0.081825	1.17579e-06	PSME1	0.300555	5.07181e-08	TMED5	-0.324711	3.03103e-08	HNRNPU	-0.143801	4.70972e-10
966	PHACTR2	0.278291	0.000435714	LRRC8B	0.512497	7.809e-05	BEX5	0.207727	0.595785	PAM	0.588589	1.17579e-06	PPM1F	0.489547	5.09306e-08	EI24	0.15826	3.15011e-08	DNAJC1	-0.350741	4.72923e-10
967	KPNB1	-0.110781	0.00043621	PKNOX1	-0.402805	7.809e-05	DHCR7	0.139962	0.595785	MBOAT7	0.368795	1.20095e-06	LRRC41	0.368996	5.13578e-08	MMP24OS	0.39408	3.18136e-08	PAM	0.803923	4.73643e-10
968	ZCRB1	-0.146865	0.000437129	COMMD6	0.147935	7.9033e-05	ATP5MC1	0.0461667	0.595785	EIF3G	-0.146234	1.22435e-06	PSMG1	-0.21422	5.16626e-08	GCLM	-0.289873	3.21703e-08	UNC119	0.648455	5.13022e-10
969	XPO1	-0.105518	0.000446783	SNRPG	-0.0925754	7.90915e-05	TMEM246	0.251039	0.595785	PAM16	-0.187951	1.23204e-06	GOLGA8A	0.831019	5.23772e-08	BZW1	-0.193979	3.26579e-08	NUDCD1	-0.507926	5.13101e-10
970	MRPS7	-0.152837	0.000459901	SCRN1	0.336037	7.93515e-05	ANAPC13	0.117382	0.596529	SYDE1	0.67369	1.24723e-06	PRAF2	0.470204	5.2557e-08	CBX6	0.236597	3.45399e-08	FDX2	-0.386475	5.18656e-10
971	PCNT	-0.250346	0.000459901	TUBB4A	0.763706	7.95056e-05	MRPS15	-0.0935656	0.598687	DZIP1	-0.391938	1.26532e-06	EIF4E2	-0.240854	5.28383e-08	NUDCD1	-0.459081	3.56445e-08	BZW2	-0.288201	5.38118e-10
972	FARP1	-0.52237	0.000461717	EBAG9	-0.430309	8.22318e-05	FOXRED2	0.11002	0.600082	SMARCB1	0.211591	1.35072e-06	TUBGCP3	-0.90742	5.36587e-08	FARP1	-0.75137	3.56445e-08	MPHOSPH10	-0.293546	5.4772e-10
973	RBM28	0.13794	0.000462561	C12orf29	0.267808	8.29009e-05	SNF8	0.0618288	0.600778	NDUFA9	-0.256539	1.36538e-06	NVL	-0.295397	5.38522e-08	NAP1L1	0.0910643	3.58792e-08	MRPL45	-0.387108	5.52726e-10
974	MAPK12	0.310433	0.000466335	PRR14L	0.234381	8.40117e-05	PRKAR1A	0.120102	0.601826	TMEM208	-0.215089	1.36549e-06	ATP6V1G1	0.162487	5.51006e-08	ZIC5	-0.62451	3.66966e-08	TJP2	-0.556876	5.53435e-10
975	NUB1	0.17214	0.000482565	GRK3	0.51877	8.43153e-05	UBE2D2	-0.0916198	0.602908	CRKL	0.384813	1.3683e-06	GMPS	-0.212208	5.54657e-08	NABP2	-0.270928	4.02014e-08	CKMT1A	-0.584139	5.65408e-10
976	NDUFV2	-0.137202	0.000488483	SIL1	0.400684	8.5086e-05	TPD52	0.150245	0.602908	FTH1	0.10171	1.41446e-06	SRSF2	-0.102102	5.67734e-08	SYNE2	-0.348441	4.11865e-08	PPDPF	0.230844	5.69224e-10
977	DPF2	-0.247634	0.000497175	FXR1	0.138786	8.5418e-05	CPNE8	0.374477	0.608223	DLEU2	-0.52909	1.48201e-06	MEA1	0.240262	5.78566e-08	DOCK7	0.317577	4.18142e-08	TEX15	-0.865136	5.74797e-10
978	NEU1	-0.506478	0.000502559	HNRNPU	-0.110421	8.57225e-05	MRPL57	-0.0636734	0.608223	LRRC58	0.212272	1.50533e-06	NUSAP1	-0.183741	5.93318e-08	VTI1B	0.209391	4.22132e-08	TECR	-0.236704	5.84867e-10
979	B2M	-0.127099	0.000502559	PHF20L1	-0.219881	8.60898e-05	UBE2R2	-0.104987	0.609282	CHTF18	0.376413	1.5061e-06	GTF2I	0.177994	5.95145e-08	UNC119	0.607286	4.37798e-08	ACSL4	-0.435865	6.47268e-10
980	VPS36	-0.273392	0.000502559	ARL4C	-0.425625	8.69217e-05	NDUFAB1	-0.048975	0.610872	PSMA1	-0.127704	1.51187e-06	SSR4	-0.102946	5.96669e-08	FARSB	-0.324549	4.41997e-08	RPA1	-0.335533	6.61535e-10
981	HIGD2A	-0.140056	0.00050546	NUSAP1	-0.138379	8.69907e-05	CDC16	-0.192779	0.610872	SRSF10	-0.126059	1.51256e-06	NRDC	-0.215423	5.98024e-08	PRR13	-0.279898	4.51954e-08	PLAGL1	0.368343	6.96115e-10
982	TAF5L	0.276373	0.000519044	SMIM27	0.378887	8.81314e-05	MRPL42	-0.0686971	0.610872	E2F7	0.584745	1.56447e-06	PAM16	-0.208186	6.23556e-08	KDM4B	0.500164	4.5387e-08	AKIRIN2	-0.415507	7.60325e-10
983	PHB	-0.122999	0.000530399	VPS72	0.259416	8.81314e-05	GOLGA3	-0.188257	0.610872	MRPS33	0.178862	1.56892e-06	BEX3	0.153954	6.37952e-08	HMOX1	-0.855709	4.6283e-08	PIM3	0.322106	8.48626e-10
984	ZNF33B	-0.386672	0.000530902	SNUPN	-0.228601	8.82267e-05	ENOX2	-0.174852	0.610872	UBA1	0.168147	1.57137e-06	FEZ2	0.367153	6.57722e-08	DNM1	-0.604013	4.80598e-08	ID3	0.24843	8.521e-10
985	MMS22L	-0.244576	0.000538632	TMA7	0.0537775	8.84611e-05	AC012360.3	-0.162927	0.610872	E2F4	0.31099	1.66966e-06	PNPT1	-0.320148	6.75131e-08	AFDN	-0.290208	4.92644e-08	PYCR1	-0.356119	8.62435e-10
986	ANKRD29	0.454605	0.000541212	ACSL4	0.25391	8.91664e-05	PEX19	-0.194922	0.611708	GPX3	-1.09101	1.7195e-06	CCNB1IP1	-0.344305	6.846e-08	OTUB1	0.246824	4.95503e-08	ITGB1	0.199326	8.97731e-10
987	SAMM50	0.214924	0.00054594	ARHGAP22	0.571332	9.01083e-05	TCF3	0.101584	0.611708	MRPL11	-0.159324	1.77186e-06	CRNDE	-0.191674	6.92008e-08	CCDC25	-0.349274	5.00332e-08	KDM4B	0.533232	9.1453e-10
988	NDFIP2	-0.290273	0.000547754	SOD1	0.0613045	9.0309e-05	NRARP	0.221187	0.61171	FUNDC2	0.234173	1.77375e-06	CHCHD6	0.403849	6.93973e-08	MYO6	-0.385126	5.0263e-08	RNF24	0.912791	9.15479e-10
989	MSRB2	-0.288218	0.000551505	DUSP8	0.905858	9.1519e-05	SNHG7	0.104835	0.611748	PGRMC1	-0.189748	1.83971e-06	AC027031.2	0.462693	7.38144e-08	RPA1	-0.320306	5.21474e-08	SEPTIN7	-0.203436	9.16161e-10
990	NDRG1	0.810531	0.000567513	MRPS16	0.146309	9.31198e-05	CAPN7	-0.166803	0.612762	HIPK2	0.343574	1.83971e-06	PDIA6	0.165102	7.87743e-08	HOXC4	-0.581063	5.21574e-08	HLTF	-0.296943	9.16416e-10
991	AHSA1	0.146416	0.000567513	OSTC	-0.170311	9.37981e-05	HMX1	0.237479	0.612765	PLEKHO1	0.324418	1.851e-06	TMPO	-0.149381	7.93959e-08	C19orf48	-0.30253	5.2359e-08	KHSRP	-0.220788	9.42778e-10
992	UBAC2	-0.505952	0.000570173	ARIH2	0.156689	9.39176e-05	SPATS2L	0.133384	0.614181	GRAMD1A	0.397473	1.87544e-06	WIZ	0.34663	8.23337e-08	TEX15	-0.731824	5.27671e-08	WDR74	-0.458482	9.65694e-10
993	PPIC	-0.324479	0.000577077	UFC1	-0.138705	9.40551e-05	CDK2	0.199043	0.614181	CYB5D1	0.554643	1.87544e-06	RAB2A	-0.204568	8.30775e-08	PEX11A	0.695421	5.47098e-08	ZNF395	1.06121	9.80008e-10
994	CMTM6	-0.245802	0.000577572	CHURC1	0.106653	9.43272e-05	NUP54	0.103192	0.614181	CLU	-0.585108	1.87544e-06	RAB1B	0.24153	8.87214e-08	PSMC6	-0.258181	5.57041e-08	SNHG29	0.151446	9.81658e-10
995	NCK1	0.279491	0.000578983	SMIM30	0.192738	9.60477e-05	PITX2	-0.274274	0.614477	ZBTB44	0.308127	1.87893e-06	BEX4	0.211317	8.95897e-08	ARL10	0.650822	5.63746e-08	DDX39A	-0.262026	9.85094e-10
996	EIF4A1	0.0149517	0.000578983	NFE2L2	0.195619	9.94942e-05	UBB	-0.0387826	0.614477	CEP250	0.462994	1.95478e-06	SEPTIN7	-0.157075	8.95897e-08	ATP6V0C	0.151491	5.63746e-08	MRPS22	-0.329403	1.03255e-09
997	LRIF1	-0.450654	0.000578983	HOXA11-AS	-0.616015	9.94942e-05	BPGM	-0.228707	0.614898	FRA10AC1	-0.215694	1.96556e-06	RBM25	0.135043	9.01811e-08	PPP1R12A	-0.297202	5.92142e-08	MRPL57	-0.252345	1.07051e-09
998	ACAT1	-0.166509	0.000589027	RNF125	0.547759	0.000100317	DHRS3	0.297332	0.614898	MRPS2	0.241861	1.97155e-06	PTPA	0.336835	9.10613e-08	TRIM28	-0.189316	5.96385e-08	RPA3	-0.234932	1.07437e-09
999	TCERG1	0.126792	0.000589027	RBPJ	0.189366	0.000100326	COL4A2	0.190796	0.616115	LIX1L	0.381797	1.97155e-06	AKAP9	0.225269	9.14067e-08	FAM49B	-0.354376	6.00442e-08	HSPA5	0.205245	1.07612e-09
1000	SAT2	-0.188965	0.000594339	DDX46	-0.107554	0.000100472	GOSR1	-0.108311	0.616219	HAUS6	0.231331	1.99511e-06	ACO1	0.327942	9.1649e-08	MRPS30	-0.356889	6.00489e-08	BCAP31	0.177984	1.11058e-09
1001	HOXC10	0.415204	0.000595714	MED15	0.420995	0.000102019	FAM98A	-0.0910723	0.616219	GTF2H5	0.180808	2.03507e-06	DHX40	0.231697	9.33425e-08	PUF60	-0.254093	6.20881e-08	GRHPR	0.289872	1.13628e-09
1002	MRPL20	-0.112096	0.000601875	ZNF207	-0.13454	0.000104519	SWAP70	-0.168107	0.616584	ASXL1	0.247987	2.09706e-06	MLEC	0.193541	9.63681e-08	PLAGL1	0.353166	6.27397e-08	DUSP3	0.454027	1.13912e-09
1003	UMPS	0.154798	0.000606528	KLF9	0.338625	0.000105137	NUDT8	0.268221	0.618465	NASP	-0.0934742	2.17229e-06	UAP1	0.299083	9.74815e-08	FOXP1	-0.310295	6.27397e-08	NDUFB4	-0.202118	1.15608e-09
1004	PPP1CA	-0.1498	0.00060771	ITPRIPL2	0.388456	0.000105979	KIAA1586	0.167118	0.621597	UBE2I	0.198585	2.18159e-06	NDUFA8	0.172509	9.74815e-08	AKIRIN2	-0.396794	6.32832e-08	GJA1	-0.979043	1.1581e-09
1005	GAS5	0.1615	0.000612185	FAM133B	-0.140371	0.000106194	PGAM5	0.147453	0.621597	MIEF1	0.244676	2.19252e-06	RAB8A	-0.257639	9.90768e-08	SRP54	-0.308859	6.46447e-08	MTLN	0.477957	1.19951e-09
1006	STOM	0.407456	0.000615826	EPRS	0.0863391	0.0001064	CD58	-0.293188	0.621597	RAB11FIP1	0.346336	2.24307e-06	HTRA1	0.734285	1.0138e-07	APTR	-0.801328	6.49013e-08	HAGH	0.447166	1.20201e-09
1007	CEP295	-0.327597	0.000616775	LIPE-AS1	0.257017	0.000107424	CCT3	-0.0236309	0.621597	UBE2R2	0.204393	2.24845e-06	TBC1D8B	0.787896	1.05757e-07	ANP32B	0.0875813	6.53382e-08	PI4KA	0.518844	1.25768e-09
1008	HSD17B10	-0.146689	0.000632677	SETX	0.251318	0.000108085	DMAP1	-0.19036	0.625433	CLPP	0.19176	2.25629e-06	SLC16A9	0.847798	1.07094e-07	COMMD2	-0.32846	6.74913e-08	MRPL39	-0.545577	1.30445e-09
1009	PAWR	-0.169038	0.000642612	RAB31	0.243619	0.000108503	AP2S1	-0.0512807	0.625899	UBE2K	0.196186	2.28742e-06	SFXN4	-0.283818	1.07438e-07	DNAAF2	-0.514675	6.85106e-08	FBXW5	0.400979	1.3333e-09
1010	NPDC1	-0.426835	0.000646775	MRPL37	0.10936	0.000108713	PSMB7	-0.0507106	0.625899	MRPL30	0.257816	2.31365e-06	TRAF5	0.648677	1.09192e-07	TP53BP1	-0.377431	6.85531e-08	RFC3	0.18426	1.37283e-09
1011	PANK2	-0.381911	0.000655854	COA1	-0.217842	0.000110756	THOC3	-0.105454	0.625899	SAE1	-0.218638	2.34087e-06	ALG5	-0.321733	1.13438e-07	RRP9	-0.473139	6.94389e-08	NME2	-0.0806734	1.3902e-09
1012	H1F0	-0.359391	0.000663317	VRK1	0.176348	0.000110783	GLA	0.103121	0.625899	GPSM1	0.859558	2.34125e-06	FURIN	0.656233	1.15607e-07	PSMC2	-0.273881	7.20699e-08	KRT10	-0.240437	1.40136e-09
1013	MDC1	-0.237843	0.000670529	TGIF2	0.359847	0.000113721	SCAPER	0.17817	0.625899	NCOR2	0.371513	2.38557e-06	TAF5L	0.333249	1.21776e-07	LRPAP1	-0.266654	7.28133e-08	MYCBP2	0.209182	1.41892e-09
1014	ARHGAP22	0.560308	0.000699645	OGFR	0.296294	0.000114818	C6orf62	-0.136816	0.625899	PTPA	0.323283	2.39577e-06	FAM189B	0.248519	1.26027e-07	DLEU2	-0.494978	7.59421e-08	GPS2	0.195368	1.43711e-09
1015	CRIPT	-0.260214	0.000699645	GALNT1	0.234872	0.000118976	CTDSPL	0.187968	0.626085	TRAPPC2B	1.10157	2.41066e-06	GTF2F2	-0.274883	1.31107e-07	HSD17B7	-0.747963	7.62289e-08	CAPNS1	0.273765	1.4412e-09
1016	CTPS1	-0.167926	0.000702229	SAT2	-0.208521	0.000118976	KDELR1	0.049708	0.626085	MBD3	0.259614	2.47976e-06	CDYL	0.327492	1.33212e-07	CIAO3	0.757065	7.92081e-08	JTB	-0.175159	1.45267e-09
1017	CALM2	-0.0958204	0.000702296	BMI1	-0.15538	0.000119222	PHGDH	0.0582059	0.626085	PDLIM1	-0.237388	2.54387e-06	PPM1K	-0.395259	1.33517e-07	GPX3	-1.0158	7.96723e-08	DR1	-0.337226	1.49359e-09
1018	ADAM15	0.357694	0.000704574	UGT8	0.651967	0.00012033	EIF3H	-0.0721994	0.626712	C19orf48	-0.260241	2.57991e-06	PFDN5	-0.0922869	1.34427e-07	MINDY3	-0.411706	8.00394e-08	WBP11	0.190063	1.49861e-09
1019	ERO1A	0.291618	0.000710135	TRAF7	0.390959	0.000122902	ZNF618	-0.166731	0.626977	PTPRU	0.491115	2.61928e-06	CCNT1	0.351239	1.39419e-07	SOX12	0.378315	8.02033e-08	MRPS21	0.139578	1.5305e-09
1020	LAYN	0.509737	0.000710267	RPP21	-0.178669	0.000123886	CERS2	-0.163415	0.626977	FTSJ1	0.37782	2.62555e-06	UNKL	0.443865	1.40036e-07	NUP37	-0.357563	8.10716e-08	OXCT1	-0.488637	1.54161e-09
1021	TNRC6A	0.161802	0.000723421	LYPLA1	-0.164171	0.000123997	MYBBP1A	0.120587	0.627354	MIR4458HG	0.463783	2.63262e-06	CEP250	0.46648	1.56622e-07	DYNC2H1	-0.350682	8.27253e-08	BHLHE40	1.83529	1.54161e-09
1022	PCM1	-0.226375	0.000731642	NINJ1	0.403056	0.000124539	RAB7A	-0.0893965	0.631125	YWHAG	0.245031	2.74123e-06	EI24	0.1642	1.5787e-07	LSM2	-0.22715	8.49184e-08	TSPAN3	0.173543	1.56749e-09
1023	GPR180	-0.32084	0.000734866	EIF5	-0.104849	0.000128135	ARL2	-0.0867504	0.635643	TRMU	0.288031	2.7458e-06	PCGF5	0.339143	1.62198e-07	FAM199X	-0.33145	8.58362e-08	LIPE-AS1	0.37421	1.59232e-09
1024	MYH10	-0.158916	0.000738765	TFDP2	0.182645	0.000130444	MTR	0.0864808	0.636737	GTSE1	0.241949	2.78661e-06	CNNM3	0.356807	1.62823e-07	COMMD6	0.167622	8.72686e-08	NEIL1	0.808403	1.63699e-09
1025	PPIL4	-0.17291	0.000743616	TIMP3	0.532059	0.0001314	YBX3	0.0413931	0.636737	SLCO3A1	1.06716	2.87175e-06	PKN1	0.263316	1.64202e-07	SNRPD1	-0.117091	8.88135e-08	MRPS18B	-0.293082	1.63699e-09
1026	DYNLRB1	-0.148701	0.000746022	LRP10	0.563408	0.000131751	COPS4	-0.110956	0.636737	RAPGEF1	0.502178	2.87981e-06	LRRC8A	0.497429	1.64945e-07	MECP2	0.289386	9.02543e-08	PNISR	-0.21536	1.64914e-09
1027	SLC1A5	0.15217	0.000755397	PTCD1	0.500485	0.000134073	IP6K1	-0.145799	0.636737	ZNF433-AS1	1.11207	2.89327e-06	C9orf40	0.269228	1.766e-07	MTDH	-0.15026	9.02543e-08	IGFBP5	1.39282	1.65487e-09
1028	EIF6	-0.170304	0.000756656	HNRNPA3	-0.0937469	0.000134537	RNF167	-0.104443	0.636737	COMMD6	0.185239	3.07045e-06	U2AF2	0.222407	1.77516e-07	CPSF3	-0.338703	9.308e-08	SHMT2	0.25963	1.84086e-09
1029	CDKN3	-0.165771	0.000758808	PGD	0.169181	0.000134551	FBL	-0.0736655	0.636737	ARF5	0.290425	3.07096e-06	SPR	0.418306	1.79507e-07	TECR	-0.22288	9.32207e-08	ARPP19	0.30242	1.91124e-09
1030	TSC2	0.278469	0.000758808	SHTN1	0.237429	0.000136378	SINHCAF	0.107449	0.636737	CKMT1B	-0.599674	3.16408e-06	GLTP	0.327755	1.79536e-07	MSN	0.240918	9.4198e-08	ARV1	-0.384044	1.91521e-09
1031	CHID1	-0.269004	0.000759565	APOLD1	-0.69104	0.000136915	KMT5B	-0.191537	0.636737	XPC	0.319875	3.16763e-06	OAF	0.363264	1.79536e-07	FAM98A	-0.28322	9.42347e-08	CCZ1	-0.407796	1.95237e-09
1032	TMA16	0.139034	0.000763772	ZFYVE16	-0.255068	0.000137408	MAU2	-0.147325	0.636737	ZNF24	0.253404	3.24281e-06	PEX26	0.344704	1.79536e-07	EIF6	-0.263744	9.7265e-08	LSM1	-0.302859	1.95237e-09
1033	HNRNPA3	-0.0805081	0.000763772	CFAP97	0.269599	0.000137429	MRPL18	-0.091568	0.639349	UNKL	0.428511	3.25903e-06	TTF1	0.249873	1.86551e-07	RNF115	-0.338786	9.7265e-08	NAP1L1	0.111213	1.98155e-09
1034	ZSCAN16-AS1	0.204467	0.0007671	PTPRU	0.444821	0.000139119	TOE1	0.148838	0.639349	SLAIN1	1.02663	3.25903e-06	MEIS2	-0.34234	1.88629e-07	SLC1A3	-0.422251	9.75847e-08	DDX49	-0.347382	2.05824e-09
1035	DHCR24	-0.192283	0.000770717	KPNA3	0.201359	0.00013923	DDX6	-0.0962544	0.640065	PLAT	-1.45976	3.27771e-06	BICD2	0.352899	1.96469e-07	BCAP29	-0.365018	9.86125e-08	SLK	-0.276725	2.0694e-09
1036	NR2F2	-0.161855	0.000775353	CERK	0.337013	0.000140659	KIF3B	-0.147	0.64057	FXN	0.243359	3.30576e-06	NEDD8	-0.101667	1.97453e-07	SMARCD3	0.552898	9.87676e-08	CSE1L	-0.223158	2.11019e-09
1037	RTL8C	-0.230987	0.000777862	DNAJC1	-0.224445	0.000141646	TTLL7	0.259034	0.64057	ERP29	-0.229995	3.39803e-06	FIRRE	0.42749	1.99227e-07	RLF	0.51488	1.00741e-07	CTSL	0.321703	2.11191e-09
1038	BOD1	-0.175383	0.000781911	MARCKS	0.109517	0.000141734	SNRPD2	0.043445	0.64057	VEGFA	0.641099	3.412e-06	ALKBH2	0.362267	2.01765e-07	PPP2R5A	-0.461049	1.02848e-07	BANF1	-0.194573	2.22849e-09
1039	ZNF281	-0.204829	0.000788331	HOXC10	0.448944	0.000145016	RPP21	-0.077671	0.640794	CDC123	-0.143092	3.48528e-06	CRKL	0.375175	2.01765e-07	ZNF451	0.377962	1.02848e-07	RAB14	0.206364	2.52121e-09
1040	MTHFD2L	0.275253	0.000798884	TK1	-0.295693	0.000145653	COQ4	-0.0964967	0.641021	RFC4	-0.356785	3.5048e-06	ATP1A1	0.189742	2.07326e-07	ATP5F1B	-0.116708	1.04834e-07	BBX	0.223392	2.54366e-09
1041	MPST	0.187636	0.000807554	MTHFD1L	0.225623	0.000150042	BFAR	0.156472	0.641021	NDUFA7	-0.139077	3.55983e-06	CERCAM	0.456155	2.08896e-07	IGFBP5	1.37939	1.04968e-07	AAMDC	-0.320974	2.58601e-09
1042	ZCCHC7	0.322265	0.000816785	ECT2	-0.232231	0.000150973	ANKHD1	0.088293	0.641021	CTSH	0.447077	3.5723e-06	SSB	-0.0808199	2.14013e-07	EIF2S1	-0.262956	1.05405e-07	ZNF703	-0.24687	2.60709e-09
1043	SNX9	0.267888	0.000822999	TMEM141	-0.197277	0.000152332	GAA	-0.207587	0.641021	DCTN2	-0.22255	3.5723e-06	REX1BD	-0.26947	2.14013e-07	USP39	-0.343569	1.09132e-07	NASP	-0.138407	2.63735e-09
1044	WLS	-0.179343	0.00083562	P4HA1	0.322228	0.000152695	SRRT	-0.0942901	0.641021	LAYN	0.588685	3.65627e-06	MRPL30	0.268223	2.2265e-07	LYRM4	-0.302349	1.10337e-07	ADAM15	0.575699	2.67634e-09
1045	SND1	-0.185334	0.000847783	CAMTA2	0.584717	0.00015313	CYSTM1	0.142953	0.641021	ADAM15	0.427807	3.75261e-06	XPC	0.33979	2.23985e-07	ARV1	-0.347402	1.115e-07	DIPK1B	0.336131	2.71775e-09
1046	CD302	0.377197	0.000862594	C11orf24	0.289813	0.000153695	BEND7	-0.16979	0.641021	CEP85L	0.490292	3.7595e-06	METAP2	0.115161	2.26368e-07	KRI1	-0.306137	1.115e-07	UBE2R2	0.215428	2.75491e-09
1047	WDR75	0.217546	0.000862594	DUSP3	0.297337	0.000154232	PSMD4	-0.0700358	0.641021	PRMT5	-0.238445	3.78366e-06	COQ3	-0.510499	2.26503e-07	PSMC4	-0.261524	1.12584e-07	ADAMTS1	0.698162	2.91677e-09
1048	LCOR	-0.196652	0.000862594	MORC4	0.261317	0.000157221	GMEB1	0.186384	0.641021	RAB8A	-0.249029	4.0671e-06	BCAP31	0.194319	2.26978e-07	ANAPC11	0.149724	1.13246e-07	UVRAG	-0.73668	3.02069e-09
1049	TIMM23	0.144034	0.000865677	COX20	0.19977	0.000157997	ATP6V1D	0.091827	0.641021	SYAP1	0.14842	4.15193e-06	PNPLA4	0.646184	2.2999e-07	VCAN	-1.16117	1.14441e-07	MMP24OS	0.412803	3.06746e-09
1050	MRPL16	0.167268	0.00086831	ALDH18A1	0.229972	0.000158249	MTPN	-0.055446	0.641021	TCERG1	0.172106	4.17283e-06	FRA10AC1	-0.2265	2.35728e-07	GCDH	-0.456391	1.21197e-07	WDR4	-0.522822	3.18728e-09
1051	MCRIP1	-0.331168	0.00086991	WDR54	-0.327195	0.000160077	NRP2	0.280352	0.641021	LSM4	-0.119866	4.25149e-06	EGR1	-0.776827	2.38298e-07	TARBP1	-0.368396	1.2396e-07	IRS4	-0.410215	3.24449e-09
1052	CIZ1	0.232497	0.000870934	POP7	-0.139829	0.000160704	PUS7	0.134808	0.641021	KDM5C	0.290507	4.25649e-06	FADS1	-0.263986	2.50142e-07	HSPA1B	-0.316878	1.2782e-07	LGALS3BP	0.769035	3.39387e-09
1053	HAX1	-0.14072	0.000879016	TLCD1	0.427592	0.000161482	LSM5	-0.0613353	0.641021	DUSP3	0.339379	4.3657e-06	FTX	-0.349891	2.59701e-07	MELK	-0.374089	1.29059e-07	HDAC2	0.177289	3.42816e-09
1054	THUMPD3-AS1	-0.230278	0.00088048	ZFAND5	0.211728	0.000161545	ARRB2	0.133222	0.641021	SLC16A1-AS1	-0.218651	4.42248e-06	C22orf39	0.343181	2.59756e-07	ABCC4	-0.744579	1.30431e-07	PEF1	-0.318296	3.51061e-09
1055	SKAP2	-0.209077	0.000885388	ARHGEF7	-0.887246	0.000162582	SIL1	0.185549	0.641021	VTI1B	0.219628	4.42951e-06	EIF6	-0.212416	2.6412e-07	EZH2	-0.311254	1.32272e-07	DNAJC12	-0.429501	3.54003e-09
1056	IKZF3	0.987007	0.000887451	TMCO3	-0.8375	0.00016433	ANKRD17	0.0784397	0.641021	PRAF2	0.452809	4.51682e-06	A1BG	0.453365	2.65063e-07	IGF2BP2	-0.363047	1.34634e-07	TPX2	-0.213707	3.54631e-09
1057	LITAF	0.28293	0.000894649	SPSB3	0.626514	0.000168721	GOLGA5	-0.19523	0.641021	SDHC	-0.213103	4.52961e-06	MXD4	0.224894	2.65063e-07	FIS1	-0.267065	1.35572e-07	HMOX1	-0.884576	3.59009e-09
1058	SERPINH1	-0.59752	0.000914745	PFN2	-0.215502	0.000171106	HMGN3	0.054834	0.643517	FAM210A	0.436487	4.59114e-06	TCERG1	0.171104	2.65063e-07	RRS1	-0.348149	1.38538e-07	IGF2BP3	-0.372595	3.59009e-09
1059	LSM2	-0.136269	0.00092146	SMARCE1	-0.159677	0.000174878	MNS1	0.266911	0.64626	RRP8	0.353152	4.63571e-06	DNPEP	0.424928	2.65149e-07	TSR3	0.27919	1.38538e-07	FBXL16	0.623162	3.81794e-09
1060	STRAP	-0.111371	0.000923073	DHRS3	-0.751416	0.000175204	TFPT	-0.387533	0.650057	EWSR1	0.191249	4.66061e-06	MRPS18B	-0.219882	2.66865e-07	GSS	-0.401123	1.40466e-07	ZNF326	-0.239286	3.93991e-09
1061	MYO1B	0.337232	0.000924201	SLC5A3	-0.321486	0.000176033	ZBTB43	-0.164458	0.650057	AL627171.2	-0.31225	4.67601e-06	MRPS36	-0.207234	2.67571e-07	H2AFY	-0.15973	1.44495e-07	DBNDD2	-0.452551	3.99715e-09
1062	ZFX	-0.26584	0.000936914	LAPTM4A	-0.20249	0.000177232	RPA3	0.0771297	0.651021	CDC26	0.247585	4.9117e-06	ASXL1	0.257928	2.73854e-07	KRT10	-0.228212	1.45043e-07	EMC2	-0.400076	4.06483e-09
1063	NBN	-0.203847	0.000939134	TELO2	0.391805	0.00018241	NFKB1	-0.136339	0.651021	NCAPG	-0.245169	4.93397e-06	HMMR	-0.356821	2.75655e-07	GRTP1	-1.56354	1.45134e-07	PMVK	-0.421648	4.11734e-09
1064	BARD1	-0.265313	0.000949777	RUFY1	-0.326922	0.000182742	SAPCD2	-0.21719	0.651021	MCOLN3	-1.05773	4.95082e-06	PDAP1	-0.150838	2.79323e-07	COPS5	-0.290678	1.46271e-07	LYRM7	-0.379776	4.15711e-09
1065	TMEM219	-0.284285	0.000950004	TTL	0.255522	0.000185374	GOLGA1	-0.30343	0.651021	SMAD7	0.503504	4.9648e-06	UBE2S	-0.131101	2.84805e-07	DBN1	-0.381765	1.48278e-07	EXOC6	-0.50313	4.21482e-09
1066	OIP5-AS1	-0.213909	0.000950004	HAUS6	0.173633	0.00018549	PTDSS1	0.127189	0.651093	HMOX1	-0.848428	5.07266e-06	MBOAT7	0.362133	2.86313e-07	TSR1	-0.242182	1.52259e-07	LDLR	-0.739966	4.25216e-09
1067	C22orf39	0.251727	0.00095549	OGA	0.206111	0.000185921	YME1L1	-0.0921694	0.652032	TLE1	0.230634	5.2301e-06	PSMB10	-0.367855	2.86738e-07	BUD31	-0.266144	1.54229e-07	SURF2	-0.312997	4.33578e-09
1068	MAPK1	0.222462	0.000955985	HBS1L	-0.210691	0.000186062	GMFB	0.18343	0.652621	FBXO21	0.302264	5.39761e-06	AFG3L2	0.21999	2.94524e-07	SLC25A13	-0.336805	1.5616e-07	YWHAB	0.126241	4.35719e-09
1069	DPM2	0.206904	0.000956312	QPRT	-0.481624	0.000189834	INTU	-0.256015	0.653951	STK38L	0.382782	5.51967e-06	NDUFA11	-0.0851927	3.10817e-07	MRPL16	0.217058	1.59174e-07	ATP6V1D	-0.317603	4.42284e-09
1070	TMEM8A	0.464121	0.000956884	SLC9A3R1	0.270348	0.000190379	ATMIN	-0.147685	0.654028	MRI1	0.286057	5.52841e-06	EIF2AK2	0.244585	3.11038e-07	ECHS1	-0.20889	1.59174e-07	REEP3	-0.386807	4.47356e-09
1071	TIGAR	0.289987	0.000956884	ABHD17C	0.546828	0.000190647	MVD	-0.284609	0.654028	RAB5C	-0.20207	5.53943e-06	MZT1	0.221469	3.11619e-07	FOXRED2	0.299815	1.59442e-07	TIMM50	-0.301077	4.66002e-09
1072	ARHGAP5	-0.20522	0.000975789	AK3	0.222119	0.000195515	UNC50	-0.163372	0.654028	MANEAL	0.525475	5.58141e-06	TXN	-0.0449522	3.16184e-07	ZADH2	-0.36639	1.62415e-07	MRPL16	0.221308	4.66092e-09
1073	SINHCAF	0.216851	0.000975789	AIDA	0.207502	0.000196984	MYL6B	-0.108441	0.654028	COMTD1	-0.304199	5.64312e-06	WASF3	0.571247	3.21166e-07	XPC	0.404519	1.62415e-07	ANKRD10	-1.0023	4.67023e-09
1074	EXOC7	-0.328876	0.000983794	SPR	0.352974	0.000197251	TSHZ2	0.200774	0.654028	RTL10	0.469498	5.81892e-06	MAX	0.284917	3.21819e-07	MTREX	-0.290957	1.62868e-07	PRR13	-0.286854	4.72877e-09
1075	ASPM	-0.146297	0.000990772	HAX1	-0.149034	0.00019847	SEZ6L2	0.173851	0.654028	PHF6	-0.206311	5.83159e-06	HERC5	-0.444971	3.32105e-07	LDLR	-0.682569	1.62916e-07	DICER1	-0.306269	4.76064e-09
1076	SATB1	0.561054	0.00100144	TPD52L1	1.201	0.00019903	ATP6V0E2	0.166344	0.654825	TBL1X	0.250709	5.83159e-06	HIST1H1C	0.32993	3.32707e-07	GRINA	0.380473	1.65769e-07	DIPK2A	1.03932	4.77713e-09
1077	APPL1	0.157459	0.00101903	TPP1	0.357545	0.000203682	MRE11	0.127665	0.656641	NDUFB8	-0.0907388	5.83159e-06	PCSK6	0.442546	3.36354e-07	MPV17	-0.342759	1.6627e-07	TMEM161A	-0.430208	4.89936e-09
1078	CCDC181	0.332168	0.00105168	HABP4	0.360849	0.000205042	AKAP13	-0.110397	0.657532	TIMM10	-0.191357	5.91183e-06	ZYX	0.321821	3.40729e-07	SLC16A1-AS1	-0.265522	1.6627e-07	NUDT5	-0.21449	5.13212e-09
1079	ZNF714	-0.248798	0.00105168	PIGQ	0.463771	0.000206824	RAD54L	0.297454	0.657532	COPB1	0.198336	5.95167e-06	COPS6	-0.150928	3.46957e-07	ATIC	-0.27802	1.66996e-07	SLC41A1	0.55594	5.24905e-09
1080	MRPL57	-0.14061	0.00105878	FAM120A	0.158446	0.000209089	ARFRP1	-0.216143	0.657532	NUDT15	0.290995	6.21766e-06	C19orf53	-0.0905049	3.68235e-07	UTP20	-0.313147	1.6993e-07	NFE2L1	0.334852	5.29117e-09
1081	ROCK1	-0.141683	0.00106518	LAYN	0.509291	0.000211454	RNASEK	0.0538459	0.657532	ATP1A1	0.16922	6.28138e-06	CCDC25	-0.308435	3.68901e-07	DICER1	-0.2893	1.6993e-07	RBMX	-0.133724	5.30306e-09
1082	NDUFB3	-0.134621	0.00106518	HMGA1	-0.155888	0.000211808	DPAGT1	-0.216617	0.657532	MFSD2A	0.727907	6.31222e-06	HMOX1	-0.848751	3.78075e-07	FBXW5	0.379856	1.6993e-07	SPA17	-0.401083	5.30306e-09
1083	TCF19	-0.454088	0.00106797	SYK	0.534156	0.000218665	IRX3	0.265316	0.657532	COQ8A	0.288956	6.37058e-06	AARSD1	-0.378665	3.86225e-07	POLR2F	0.132036	1.71634e-07	PLXNB2	0.920292	5.4754e-09
1084	EDRF1	-0.288953	0.00106797	SQSTM1	-0.156468	0.000218931	LRP8	0.352572	0.657532	TMEM258	0.149789	6.68826e-06	CUTA	-0.191057	3.89143e-07	HMGA2	-0.549701	1.74949e-07	BCAP29	-0.373434	5.65066e-09
1085	ORC6	-0.172431	0.00106919	PIBF1	0.318555	0.000218978	PAK4	-0.149538	0.657532	MTHFD1	-0.171721	7.04032e-06	PKIA	0.690614	3.90016e-07	BOP1	-0.295567	1.76457e-07	GRTP1	-1.7446	5.82748e-09
1086	GABARAPL1	0.580214	0.00107711	G3BP1	0.128289	0.000221374	IST1	-0.111075	0.657532	MRPL4	0.166503	7.04323e-06	EIF3J	-0.146788	3.94507e-07	APP	-0.390098	1.77278e-07	NCKIPSD	0.611559	5.82882e-09
1087	VPS13A	-0.208902	0.00111252	CCDC181	0.368694	0.000221374	HNRNPM	-0.015457	0.657532	GARS	-0.15299	7.14192e-06	KCNC4	0.80271	4.00027e-07	NOC4L	-0.460192	1.78381e-07	AARSD1	-0.380593	5.82882e-09
1088	OGFR	0.25614	0.00112574	MAD2L1	-0.150304	0.000221374	EMC2	-0.117612	0.657532	COPS3	-0.17392	7.14695e-06	MFSD2A	0.734403	4.07171e-07	HOXA6	-0.486191	1.79397e-07	TAF1D	-0.270508	6.14593e-09
1089	HOXB2	-0.576285	0.00112574	SEC61B	-0.120287	0.000222411	SLC35G1	0.244524	0.657532	TELO2	0.429986	7.31025e-06	ENHO	0.522456	4.10154e-07	RSBN1L	-0.30614	1.84015e-07	TAF9B	-0.642968	6.25033e-09
1090	AGPAT1	-0.241482	0.00112829	GRTP1	-1.12908	0.000222682	UFSP2	-0.168992	0.657532	FAF1	-0.41711	7.60707e-06	PRKAG2	0.435985	4.20639e-07	CORO1C	-0.356352	1.8471e-07	YDJC	0.210973	6.45226e-09
1091	TRAPPC1	-0.178497	0.00113307	WDR3	0.197892	0.000224591	ZNHIT3	-0.104017	0.657532	FBXL3	0.333216	7.66449e-06	EMC10	0.234085	4.24317e-07	HMGN2	-0.0848471	1.89647e-07	TBC1D9B	0.40763	6.59585e-09
1092	TIMP3	0.498818	0.00114982	SRRD	0.23993	0.0002251	RNASEH2B	-0.106935	0.657532	ATOX1	0.15432	7.78105e-06	FBXO21	0.284956	4.29284e-07	ANXA7	-0.33091	1.91234e-07	ANP32A	-0.131874	6.64073e-09
1093	BTBD6	-0.326413	0.00115062	INSR	0.402522	0.000225435	LYPLAL1	-0.145833	0.657532	MTAP	0.261746	7.78105e-06	HIST1H2AG	0.393782	4.29545e-07	MED28	-0.281604	1.91634e-07	LEPROTL1	-0.470577	6.64243e-09
1094	CCDC88A	-0.16701	0.00115062	BATF3	0.508142	0.000225435	INSIG1	0.214236	0.657532	PTPRF	0.300865	7.91613e-06	FBXL15	0.400265	4.31912e-07	IQGAP1	0.175946	1.92468e-07	EIF6	-0.273522	7.27391e-09
1095	SFXN1	0.118493	0.00115388	METTL8	0.314625	0.000226346	COPG1	-0.237284	0.657532	LRP11	0.491499	7.98317e-06	CCDC167	-0.199184	4.49869e-07	MRPL14	0.143553	1.94911e-07	NDUFB9	-0.182375	7.432e-09
1096	PDIA6	-0.116202	0.00116605	LMNB1	-0.221571	0.000227282	EID2	-0.10969	0.657532	ERCC5	-0.873618	8.16951e-06	ILF2	-0.113804	4.49869e-07	MORF4L2	-0.140694	1.94911e-07	TARBP1	-0.392508	7.535e-09
1097	RNF130	0.225635	0.00116605	MAPK8IP2	-0.415993	0.000229707	MESP1	0.221714	0.657532	CIR1	0.236222	8.44662e-06	MTHFD1	-0.181684	4.53278e-07	LMAN1	-0.22031	1.99248e-07	TMCO3	-1.21683	7.82797e-09
1098	CLTA	-0.121336	0.0011832	PEPD	-0.284593	0.000229967	TMEM14C	0.0962796	0.657532	STC1	7.88661	8.50672e-06	SDF2L1	0.195802	4.55847e-07	FLOT1	-0.391794	2.00011e-07	DENR	0.143122	8.21363e-09
1099	SDHC	-0.151528	0.00118408	COBL	0.596477	0.000230394	BCL7A	0.0860696	0.657563	MAP3K20	0.319329	8.54163e-06	GTPBP4	-0.134194	4.63477e-07	SPCS3	-0.273045	2.01357e-07	LAMTOR4	-0.17581	8.46916e-09
1100	BRI3	-0.150011	0.001194	AK6	-0.2061	0.000230394	LRPPRC	-0.0947595	0.65757	RNF130	0.260487	8.84864e-06	LIMD1	0.521358	4.67798e-07	VPS36	-0.356469	2.04544e-07	OBSL1	0.54902	8.46944e-09
1101	TMEM179B	-0.189631	0.00123916	AUTS2	-0.283057	0.000233697	MCU	-0.237467	0.65757	ZNF618	0.378847	8.90176e-06	PPIL4	-0.221263	4.70294e-07	FAM133B	0.153853	2.05468e-07	PPP2R2A	-0.248541	8.64227e-09
1102	DONSON	-0.2881	0.00124385	CCNA2	-0.193563	0.000236262	CHD1	0.0700675	0.657961	FAM27C	0.295587	8.94286e-06	TATDN1	-0.297469	4.88252e-07	ACTR6	-0.315445	2.07176e-07	MTREX	-0.305223	8.72028e-09
1103	PCGF5	0.268192	0.00124385	MITD1	-0.317498	0.000239514	VRK1	0.073395	0.657961	SRRM2	0.109489	8.95531e-06	RAP1B	-0.213665	4.96193e-07	PMVK	-0.417447	2.07176e-07	C1orf35	-0.264919	8.72028e-09
1104	PAIP2	0.160548	0.00124385	NDUFA1	0.090587	0.000241603	BNIP3L	0.165545	0.657961	CEP57	-0.263217	9.40833e-06	THRA	0.580039	5.1004e-07	GEMIN5	-0.373369	2.1157e-07	NDUFAF8	0.13649	8.88973e-09
1105	PRCC	0.202599	0.00124423	OIP5-AS1	-0.226487	0.000242842	AP1M1	-0.135805	0.657961	PRR14L	0.246292	9.4322e-06	GPR27	0.690054	5.10433e-07	MRPL47	-0.274241	2.12061e-07	IGF2BP1	-0.258376	8.89349e-09
1106	SDHB	0.12747	0.00125718	WTAP	-0.187687	0.000242842	DHX16	-0.101474	0.657961	EI24	0.147116	9.43233e-06	MRPS23	-0.20419	5.11462e-07	CEBPB	-0.562119	2.1514e-07	UACA	-0.307949	9.563e-09
1107	RPP21	-0.14545	0.00126614	MFSD2A	0.628993	0.00024359	DEPDC1B	-0.152482	0.657961	TCP1	-0.0931536	9.49645e-06	ARL1	-0.268559	5.32977e-07	DNAJB6	0.179673	2.17998e-07	POLR2F	0.146612	9.67866e-09
1108	TARS	0.0994506	0.00129107	SNX6	-0.122767	0.000244849	SCNM1	0.11275	0.657961	EIF1	0.0789765	9.54294e-06	TMEM250	0.357142	5.38795e-07	POLD3	-0.288938	2.18165e-07	MRPL52	-0.205849	9.68222e-09
1109	PHF20L1	-0.188469	0.00129741	COMMD2	-0.222673	0.000250103	TMEM109	0.122424	0.657961	MCM5	0.235716	9.54527e-06	ATG3	-0.243988	5.77734e-07	MCOLN3	-0.962671	2.19757e-07	POU4F1	0.642292	1.07505e-08
1110	COX11	-0.179543	0.00129741	TMEM8A	0.459262	0.000250771	DNM2	-0.108026	0.657961	POLR2F	0.14681	9.59145e-06	SMYD2	0.435863	5.79392e-07	TRMT10B	0.444768	2.21933e-07	COA6	-0.19682	1.09661e-08
1111	MAZ	0.0796678	0.00129741	AKIRIN2	-0.292583	0.000253834	ASCC3	0.100152	0.657961	MAPK1	0.275979	9.75551e-06	ATN1	0.339878	5.8215e-07	AL096870.8	0.450168	2.29975e-07	COPS5	-0.307821	1.1404e-08
1112	RPA2	0.141509	0.00130028	SH3KBP1	0.466972	0.000253927	CENPA	-0.192187	0.657961	EPN1	0.276292	9.84876e-06	PHF10	0.257667	5.8574e-07	GTF3C6	0.143262	2.33695e-07	SNHG32	-0.510618	1.20071e-08
1113	NTMT1	0.14236	0.00131661	NQO2	-0.260272	0.000255524	TM2D1	-0.110293	0.657961	TMEM250	0.349459	9.98846e-06	DLEU2	-0.511608	5.93773e-07	HTATSF1	-0.254031	2.36046e-07	ERCC5	-0.911137	1.20299e-08
1114	RAD50	-0.134445	0.00132135	ELP5	-0.147613	0.000255618	TMEFF1	0.294821	0.657961	B4GALNT4	1.40234	1.0304e-05	LAYN	0.579365	6.01104e-07	ADAM9	-0.525843	2.38721e-07	COX11	-0.310819	1.24298e-08
1115	COPS3	-0.128606	0.00132839	RNASEH2C	-0.140894	0.000255654	ATAD5	0.106276	0.657961	PNPT1	-0.277197	1.03531e-05	GCSH	-0.128502	6.0445e-07	BIRC2	0.428643	2.39192e-07	IKBIP	0.381355	1.29012e-08
1116	GPAT3	0.654471	0.00135593	TOMM22	0.102182	0.000262661	HSD17B10	-0.077303	0.657961	SEC62	0.160033	1.0355e-05	FBXO25	0.374404	6.06087e-07	NUDT1	-0.275438	2.39554e-07	TMEM14C	-0.295615	1.29484e-08
1117	DVL1	0.35759	0.00136431	SLC38A2	0.239864	0.000267469	ZDHHC14	0.352863	0.657961	CUTC	-0.369208	1.03736e-05	DCAF7	0.243109	6.09166e-07	EMC2	-0.368922	2.40593e-07	LINC01578	-0.326982	1.34154e-08
1118	NBL1	0.456903	0.00138604	ABT1	-0.237788	0.000268689	DBR1	-0.200752	0.657961	CBWD2	0.488199	1.06393e-05	BIRC2	0.346477	6.11177e-07	SEPHS2	-0.237555	2.4122e-07	KIN	-0.365455	1.34291e-08
1119	KRT10	-0.130766	0.00138748	ARL5A	-0.174529	0.000270278	DDX11	0.171475	0.657961	AP1B1	0.245535	1.06695e-05	AL109653.3	7.22827	6.28557e-07	TRMT10C	-0.242774	2.48361e-07	CHD9	-0.346268	1.34716e-08
1120	DPH5	0.246104	0.00138899	PIGS	0.212681	0.0002714	OS9	0.179706	0.657961	PSIP1	-0.0970437	1.06695e-05	IGF1R	0.389005	6.53417e-07	STK26	-0.387408	2.48361e-07	PDIA4	0.249164	1.35921e-08
1121	NDUFAF3	-0.13911	0.00140799	ZDHHC9	0.357274	0.00027255	ILF2	-0.0471749	0.657961	PTGES2	0.220721	1.06867e-05	TMEM219	-0.389255	6.78645e-07	TOMM40	-0.220652	2.50367e-07	ARHGAP5	-0.326338	1.43899e-08
1122	USP36	0.234358	0.00141754	AGPAT3	0.354237	0.000272665	PHF20L1	-0.096988	0.657961	DNAH14	0.269487	1.0844e-05	ZNF24	0.243644	6.78804e-07	INSIG1	-0.497241	2.5161e-07	SNHG15	-0.30285	1.5759e-08
1123	APOO	-0.284582	0.00141859	NDUFAF3	-0.140199	0.000272665	SEC62	-0.0566175	0.658057	SLIT2	-0.317615	1.08758e-05	RAD23A	-0.145803	6.93353e-07	FAM50A	-0.268679	2.52917e-07	OTUB1	0.240038	1.57915e-08
1124	PSMA3	-0.114063	0.00143126	CBX1	-0.128851	0.000272986	TP53I11	0.220864	0.658707	PSMG1	-0.189939	1.0932e-05	HSPA9	-0.130197	6.95038e-07	CMC1	-0.323848	2.53533e-07	SNHG17	-0.358488	1.59417e-08
1125	NANS	-0.154093	0.00143902	WWC1	0.545349	0.000275195	TCF19	0.202342	0.660877	PHC2	0.389	1.14134e-05	SPCS1	-0.123282	7.0629e-07	DLGAP5	-0.267126	2.60602e-07	FTX	-0.330336	1.60548e-08
1126	COIL	-0.183291	0.00143902	SLC25A1	0.204781	0.000275195	IPO11	-0.211368	0.660877	SBF1	0.491899	1.14722e-05	MMADHC	-0.212835	7.10052e-07	UBA3	-0.377964	2.70168e-07	MRPL58	-0.357841	1.63236e-08
1127	FAM210B	0.221991	0.00143902	RNF145	0.231437	0.000275767	VCPIP1	0.237681	0.662417	TMEM246	0.458072	1.17262e-05	HINT1	0.117536	7.44152e-07	RNF5	-0.365156	2.70168e-07	PPA1	0.0924941	1.72366e-08
1128	PMVK	-0.288535	0.0014487	C5orf51	0.319422	0.000279083	GUF1	0.174605	0.662762	EIF2B2	0.322312	1.18867e-05	CD151	0.266735	7.47925e-07	LEPROTL1	-0.434526	2.70168e-07	SMARCD3	0.522517	1.77433e-08
1129	ZNF33A	-0.242478	0.00147818	MIGA1	0.253458	0.0002797	TRMT11	0.13835	0.662762	SNX2	-0.196835	1.19614e-05	ASF1B	-0.325569	7.47925e-07	THOC7	-0.243462	2.90954e-07	TUBB	-0.116018	1.78785e-08
1130	ECHS1	-0.124562	0.00148575	MKI67	-0.135035	0.000280936	NNT	0.174467	0.663075	VPS4A	0.227454	1.20763e-05	TMEM18	0.234313	7.63824e-07	GPS2	0.17706	2.91319e-07	C1orf43	-0.213389	1.83593e-08
1131	TNRC6B	0.194167	0.00151019	GDF11	0.369435	0.000282544	C1D	-0.12846	0.663075	CASC3	0.244151	1.2224e-05	GAPVD1	0.227989	7.66084e-07	HERC5	-0.424779	2.91319e-07	ISCA2	-0.362043	1.83593e-08
1132	BLCAP	-0.363482	0.00151805	NTMT1	0.147276	0.000283461	RUFY1	-0.120536	0.663075	CHMP2A	-0.269751	1.25906e-05	ERCC5	-0.910375	7.83482e-07	JMJD4	-0.342957	3.00055e-07	UTP20	-0.332207	1.8403e-08
1133	BCL2L13	0.275863	0.00153883	UCHL1	0.133537	0.00028366	LRRC59	-0.0690653	0.663075	FBXO7	0.253419	1.2832e-05	KRT10	-0.181271	8.00708e-07	TIMMDC1	-0.286328	3.04402e-07	MAK16	-0.507081	1.85674e-08
1134	ISOC2	-0.181172	0.00159235	AFG3L2	0.179052	0.00028366	CST3	0.0820998	0.663075	TOP1	0.133537	1.30048e-05	CERS6	0.33126	8.01153e-07	SRRM2	0.103575	3.05461e-07	GCAT	-0.443555	1.87678e-08
1135	PSMC3	-0.128036	0.00161625	MTLN	0.277248	0.000286844	CISD3	0.0921679	0.663158	C12orf57	-0.277304	1.33628e-05	SEPTIN6	0.355029	8.18493e-07	CD46	-0.374717	3.05461e-07	TSC22D3	-1.22427	1.88676e-08
1136	CLU	-0.384403	0.00161625	CISD1	0.118568	0.000286844	ARFIP1	-0.146647	0.663574	MAGED2	-0.471302	1.3454e-05	AAMDC	-0.275586	8.2078e-07	NUDT16L1	-0.432697	3.10078e-07	DTNA	0.615751	1.89186e-08
1137	CCDC82	-0.33309	0.00162607	CIP2A	-0.267184	0.000286844	CBX5	0.0717764	0.664176	SFT2D2	0.248841	1.35443e-05	VPS72	0.286802	8.49789e-07	PNISR	-0.181603	3.10228e-07	FMC1	-0.290765	1.91622e-08
1138	AP1B1	0.207478	0.00163095	PAFAH1B1	-0.185305	0.000287376	YWHAG	0.0771983	0.664266	NIBAN2	0.650386	1.35883e-05	DIMT1	-0.394397	8.56698e-07	CLEC11A	0.426156	3.1556e-07	ATIC	-0.261792	1.9413e-08
1139	GYS1	0.298877	0.00166665	KIF1C	0.246836	0.000288077	NUDCD3	-0.136142	0.664266	COX6C	0.110883	1.37088e-05	CETN2	0.203322	8.62883e-07	CAPNS1	0.245635	3.19125e-07	CERK	0.504217	1.94139e-08
1140	LYRM7	0.203031	0.00167548	NOB1	0.200872	0.000288534	INO80C	-0.162562	0.664266	LSM3	-0.10255	1.39684e-05	TXNL1	-0.239497	8.92997e-07	PTPMT1	-0.300535	3.26732e-07	ADAM9	-0.515518	2.04293e-08
1141	CLN3	0.280613	0.00168614	EIF4E2	-0.181164	0.000292204	MFSD12	0.144706	0.664266	NCL	0.11426	1.41654e-05	HS6ST2	0.484351	8.96008e-07	MSH2	-0.270818	3.30738e-07	PTMS	-0.175189	2.14336e-08
1142	APIP	-0.240049	0.00169514	DST	-0.236483	0.000294981	PTS	-0.0891516	0.664266	PDAP1	-0.155239	1.41722e-05	AKT1	0.419972	9.36021e-07	TUBB	-0.115382	3.35362e-07	MBD2	-0.385438	2.17673e-08
1143	MAPK8IP2	-0.377439	0.00170375	PPP1R9A	0.971564	0.000295317	PEA15	0.178663	0.664266	SLC9B2	0.499737	1.42929e-05	ERO1B	0.526316	9.50425e-07	BUB3	-0.194564	3.38855e-07	MBD3	0.291345	2.1865e-08
1144	DDR2	-0.648887	0.00171044	DLEU2	-0.358979	0.000297855	ISOC2	-0.0862615	0.664266	CERS2	0.334857	1.43312e-05	ZDBF2	0.470771	9.53876e-07	NR6A1	-0.466353	3.50357e-07	PSMD3	-0.267494	2.21239e-08
1145	ATP5F1C	-0.11047	0.00171236	P4HA2	0.508858	0.000298554	DACH1	0.271544	0.664266	TTC3	0.153171	1.45299e-05	FXN	0.238795	9.58049e-07	CCNC	-0.280745	3.58136e-07	WDR12	-0.311323	2.2162e-08
1146	LZTR1	0.380857	0.00171974	DHX33	0.208359	0.000299121	SEC14L1	-0.175514	0.664266	VPS13A	-0.293069	1.4595e-05	BTG2	0.634218	9.76079e-07	QTRT2	-0.427382	3.61756e-07	BIRC2	0.422357	2.23422e-08
1147	LARP6	0.21671	0.00176255	ATP6V1E1	0.176608	0.000302379	RSRC2	-0.0455908	0.664266	ZNF431	0.361454	1.47213e-05	DNAJC1	-0.270008	1.00439e-06	MPHOSPH10	-0.254339	3.62138e-07	PGRMC1	-0.233345	2.25323e-08
1148	ING1	-0.888083	0.00180308	BRI3BP	0.193687	0.00030275	MDK	0.151495	0.664266	CAPNS1	0.231838	1.47213e-05	OTUB1	0.22367	1.00439e-06	ATF6B	-0.460385	3.69459e-07	RSBN1L	-0.306406	2.29136e-08
1149	RIF1	-0.145359	0.00181182	MRPL57	-0.144661	0.000306469	RFX1	-0.119619	0.664266	TOB2	0.326974	1.4869e-05	PDHA1	-0.153345	1.00841e-06	INSIG2	0.978013	3.72073e-07	CSNK2B	0.173284	2.30711e-08
1150	MYL6B	-0.175679	0.00181254	PSMA7	-0.0916261	0.000311075	HAUS8	-0.146558	0.664266	TBCB	-0.252756	1.49719e-05	BID	0.266655	1.01579e-06	MRPS14	-0.260929	3.8653e-07	LIMA1	-0.387999	2.37978e-08
1151	FOXB1	-1.22921	0.00181925	CALM3	-0.157717	0.000313952	MGST1	0.120146	0.664266	SNRNP40	-0.192979	1.50804e-05	MAP9	0.280968	1.01579e-06	DUSP12	-0.469639	3.8653e-07	MBNL1	-0.359918	2.38054e-08
1152	PNRC2	-0.188603	0.00182036	CHD7	0.205579	0.000314772	PDIA3	0.0688608	0.664266	SLC16A9	0.795256	1.512e-05	ISYNA1	-0.452284	1.03837e-06	SLC39A1	-0.329744	3.90208e-07	RNF115	-0.330433	2.41895e-08
1153	PHACTR4	-0.121136	0.0018436	SHOC2	0.224481	0.00031689	UCK2	0.0946666	0.664266	SLC35F1	1.18454	1.53102e-05	USP9X	0.192645	1.04974e-06	ISYNA1	-0.399366	3.9557e-07	PAPSS2	-0.540698	2.45187e-08
1154	TCAIM	-0.425188	0.00184512	METAP1	0.195826	0.000317477	CHD3	0.100747	0.664319	BCL2L11	0.403092	1.58325e-05	ANAPC11	0.168851	1.05811e-06	SKAP2	-0.308497	3.96411e-07	SEZ6L2	-0.468097	2.45967e-08
1155	FOXK1	0.358715	0.0018482	OSGEP	-0.285244	0.000323526	SHMT1	-0.13623	0.66476	CRAMP1	0.689416	1.59802e-05	CRAMP1	0.715269	1.06026e-06	DAZAP1	-0.262968	4.05339e-07	CMC1	-0.349725	2.49381e-08
1156	LINC00685	-0.742409	0.00186586	AAMP	0.170697	0.000323526	CHCHD7	0.0763244	0.665423	NAA10	-0.133945	1.60994e-05	LSM3	-0.0991722	1.07295e-06	CPM	-1.12074	4.06064e-07	EPB41	-0.263004	2.52828e-08
1157	HNRNPR	-0.109351	0.00191238	SORD	0.247939	0.000326353	CA2	0.0804487	0.665423	CEBPZ	0.154576	1.62068e-05	RAB14	0.203567	1.09743e-06	MCM5	0.245507	4.12125e-07	PSMD1	-0.165097	2.53304e-08
1158	COL4A1	-0.706334	0.00192122	ST3GAL1	1.02654	0.000327146	MTMR1	-0.244676	0.665514	ANXA7	-0.284393	1.63443e-05	NCAPD2	-0.25385	1.09743e-06	PYGL	-0.259172	4.14751e-07	NUCB2	-0.316455	2.54082e-08
1159	CHORDC1	-0.123652	0.00194165	COPS6	-0.128452	0.000329401	MBD2	-0.132294	0.665514	TMCO3	-1.11941	1.63443e-05	PRAME	0.362668	1.13344e-06	ACADM	-0.260991	4.16736e-07	DPH3	-0.336183	2.57536e-08
1160	LYPLA1	-0.144588	0.0019475	PHACTR2	0.257376	0.00032963	UBP1	-0.169853	0.665514	EIF3M	-0.112217	1.63443e-05	IMPA1	-0.41356	1.13868e-06	OLFM1	0.652243	4.28658e-07	EDF1	0.135662	2.58216e-08
1161	PSTK	-0.455449	0.0019523	TRUB2	0.201289	0.000330049	TPGS2	0.10529	0.666257	LINC01578	-0.27232	1.65642e-05	PMP22	0.477262	1.14888e-06	SNX5	-0.195432	4.35608e-07	TBCA	-0.101724	2.59804e-08
1162	TEAD4	0.360196	0.00198252	NCOR2	0.304759	0.000332767	TMEM126A	-0.101726	0.666257	GRSF1	0.208319	1.65675e-05	SURF6	0.209111	1.15455e-06	C1orf43	-0.210908	4.53018e-07	SLC38A1	-0.28257	2.6007e-08
1163	LSM1	-0.154593	0.00199233	IMPACT	0.294144	0.00033402	RPF2	-0.0709398	0.666257	DGKH	-0.482788	1.67884e-05	GRTP1	-1.52505	1.15459e-06	PPP2R2A	-0.239475	4.58878e-07	SPTY2D1	0.321691	2.63406e-08
1164	SEZ6L2	-0.328632	0.00201018	H2AFY	-0.118021	0.000334579	KHSRP	-0.0655628	0.666257	B4GALT2	0.353536	1.68266e-05	DNAJC2	-0.177353	1.16167e-06	FRAT2	-0.364155	4.61534e-07	EBP	-0.25378	2.83595e-08
1165	TMEM192	0.240236	0.00201656	SLC2A6	0.58665	0.000336974	ZNF830	-0.13304	0.666319	VAPA	-0.202598	1.69747e-05	DTYMK	-0.218154	1.16167e-06	LYRM7	-0.342908	4.62747e-07	METTL2A	-0.43834	2.91898e-08
1166	UVRAG	-0.446723	0.00201745	PKMYT1	0.230199	0.000338753	FAR1	0.100915	0.666319	NINJ1	0.396137	1.71145e-05	MRPS10	-0.200276	1.16214e-06	MARC1	-0.343357	4.71527e-07	POLR3K	0.172566	2.97698e-08
1167	LARS	0.104034	0.00202921	MEAF6	-0.22691	0.000349857	TOP1MT	0.206014	0.666319	FBXO25	0.344047	1.73346e-05	PHF6	-0.1997	1.19042e-06	DUS1L	0.195173	4.72766e-07	SH3BP5	-0.45763	3.02764e-08
1168	FERMT2	-0.248247	0.00203668	TPRKB	-0.16895	0.000352495	SMARCA2	0.128829	0.666765	C15orf39	0.333776	1.74812e-05	ENPP1	0.382252	1.19384e-06	CCND1	1.16704	4.88341e-07	NUDT21	-0.300278	3.03073e-08
1169	WDR45B	0.148355	0.00204023	POLR2E	-0.143404	0.000355263	PAPOLA	-0.0571429	0.66766	HELLPAR	-0.316559	1.76328e-05	POLR2J	-0.141655	1.21067e-06	MIR17HG	-0.705787	5.04949e-07	OCIAD1	-0.291017	3.34044e-08
1170	GRSF1	0.163319	0.00206004	MRPL41	0.100443	0.000355934	PCLAF	0.0518283	0.66766	MRPL14	0.156899	1.77332e-05	CHPF	0.4803	1.24139e-06	MRFAP1	-0.168418	5.07664e-07	NUP85	-0.338499	3.3569e-08
1171	RRP1B	-0.124697	0.00207116	KRT8	0.545622	0.000357998	PCLO	0.310096	0.668627	ZNF358	0.308714	1.7968e-05	EPB41L2	-0.220627	1.24737e-06	NOLC1	-0.171834	5.10536e-07	PRMT3	-0.579646	3.37362e-08
1172	CHTF18	0.357518	0.00207399	ATP5F1C	-0.113726	0.000359835	DCAF10	-0.145093	0.672252	LYPLA1	-0.178303	1.81025e-05	PSMC2	-0.219942	1.24847e-06	NVL	-0.279108	5.15902e-07	SRSF2	-0.150503	3.56311e-08
1173	CKS2	-0.139626	0.00208781	MIS18A	-0.210981	0.000359846	SDC2	0.211023	0.673336	AHCY	0.181623	1.81123e-05	EPB41	-0.194007	1.25744e-06	GEMIN2	-0.381189	5.18559e-07	SCFD1	-0.280586	4.03924e-08
1174	STMN1	-0.116665	0.00209023	CHD4	0.088541	0.000366745	MRPS36	-0.0892075	0.673788	PALM2-AKAP2	0.302226	1.85607e-05	ALKBH7	-0.326371	1.33454e-06	CLIC4	-0.382372	5.30168e-07	CNBP	-0.201344	4.18203e-08
1175	FAU	-0.087742	0.00210362	MSN	0.182021	0.000369717	IFT46	-0.19024	0.674131	MSH6	0.232641	1.88542e-05	ZNF433-AS1	1.05514	1.43682e-06	MRPS2	0.227669	5.41666e-07	AK3	0.294796	4.19158e-08
1176	LRP10	0.4712	0.00210403	PRR13	0.143875	0.000369778	MZT2B	0.0361381	0.674131	SAMD11	-0.314946	1.94333e-05	GLUD1	-0.278355	1.45672e-06	SERPINB1	-0.688705	5.42568e-07	ATAD3A	-0.392898	4.213e-08
1177	SORD	0.231381	0.00211052	RTCB	0.166343	0.000370853	SSH1	-0.319518	0.674131	ASCC3	0.252078	1.95946e-05	CREB5	-0.415257	1.46271e-06	UBE2A	-0.294014	5.46823e-07	NUP37	-0.348285	4.36707e-08
1178	POLD3	-0.188921	0.00211765	ASB6	0.390909	0.000371078	UFD1	0.0706919	0.674131	SURF2	-0.233791	1.98111e-05	ZNF330	0.24621	1.46827e-06	CHD9	-0.292914	5.51812e-07	ZIC5	-0.568463	4.43991e-08
1179	CTCF	-0.147359	0.00211957	CLTA	-0.117376	0.000378865	DHX33	0.102551	0.674131	CREM	-0.426479	2.0099e-05	TRIM9	0.750415	1.51487e-06	HINT1	0.0945987	5.51812e-07	DNAJC8	-0.101567	4.48389e-08
1180	PRMT5	0.175854	0.00213653	MTDH	0.099808	0.000382451	NPTN	-0.156554	0.674131	BUB3	-0.155319	2.01412e-05	GOLGB1	0.218794	1.56934e-06	PBX3	-0.402764	5.62068e-07	NUSAP1	-0.229219	4.518e-08
1181	SLC16A4	-0.6488	0.00213954	CDC42	0.0834622	0.000393429	MRPS27	-0.111573	0.674131	TPRKB	-0.196601	2.02101e-05	GNA11	0.30617	1.56948e-06	CHMP2A	-0.29466	5.67641e-07	RDH10	-0.638672	4.52303e-08
1182	COASY	0.25677	0.00217314	VGLL4	0.353184	0.000394309	MRPL2	-0.101447	0.674131	ACTR3	-0.21372	2.02101e-05	ZNF770	0.272912	1.57969e-06	MRPL45	-0.324717	5.72981e-07	VPS35	0.14123	4.60498e-08
1183	RBM23	-0.149161	0.00217314	RNF130	0.217873	0.000396218	PPP6R3	-0.138381	0.674131	PRR12	0.370242	2.02716e-05	EIF3M	-0.126976	1.60517e-06	VPS13A	-0.314618	5.75988e-07	PHF6	-0.255485	4.69607e-08
1184	TUBB4A	0.674604	0.00217314	GFPT1	0.303773	0.000397156	FBXO30	-0.209912	0.674131	ARHGAP5	-0.260051	2.03051e-05	PTGFRN	0.421463	1.6285e-06	LYPLAL1	-0.426322	5.80594e-07	ETF1	-0.267751	4.81252e-08
1185	PGP	-0.13424	0.00218475	POLR1B	0.262448	0.000397608	RARS	-0.0729283	0.674278	MDM4	0.273636	2.03196e-05	HRAS	-0.19911	1.6373e-06	LARP6	0.263672	5.81432e-07	ELP5	-0.225824	4.85316e-08
1186	MXRA7	0.266008	0.00219297	APIP	-0.258255	0.000398234	KIF1B	-0.0824933	0.674278	RSRC1	-0.208341	2.0658e-05	ZDHHC9	0.403862	1.6394e-06	SNHG32	-0.481481	5.85396e-07	RSL24D1	-0.244838	4.918e-08
1187	FSCN1	-0.475564	0.00219297	CCT2	-0.0821001	0.000399825	TMX4	0.135955	0.674455	NDUFA8	0.13894	2.07506e-05	COPS3	-0.173828	1.70286e-06	C15orf61	0.331527	5.87549e-07	RFK	-0.291406	4.96423e-08
1188	MYDGF	-0.124708	0.00219297	GNE	0.502158	0.000399825	NR2C2	0.354105	0.675219	FAM98B	0.239392	2.07506e-05	FOXP1	-0.271852	1.75217e-06	LAMTOR4	-0.185406	5.95024e-07	RPF2	-0.212949	5.06837e-08
1189	CWC22	0.223944	0.00219297	LDOC1	0.398572	0.000401742	MRPS28	-0.0932257	0.675219	SAFB2	0.21185	2.09387e-05	TRABD	0.262924	1.75497e-06	PPP2R5C	-0.282823	5.96248e-07	UBA1	0.153918	5.08152e-08
1190	PCBP1	0.107471	0.00219297	TAF4B	0.373828	0.00040197	GPN2	-0.182063	0.675219	GPT2	0.432689	2.10595e-05	FUNDC2	0.218032	1.75841e-06	HNRNPR	-0.123746	5.98008e-07	ATOX1	0.137395	5.22625e-08
1191	MSANTD4	0.329021	0.00219707	MSANTD3	0.317145	0.000410295	DERA	0.231582	0.675219	EEF2	0.0774988	2.11189e-05	MBTPS1	0.267077	1.76441e-06	PPP6R2	0.281983	6.00274e-07	DUSP12	-0.52192	5.31021e-08
1192	RNF181	0.184159	0.00220899	OBSL1	0.353671	0.000413673	EDC4	-0.150733	0.675219	BAZ2B	-0.578552	2.11235e-05	SNRNP40	-0.192074	1.76741e-06	VAMP7	-0.431976	6.17623e-07	ARL2	-0.239363	5.31021e-08
1193	RBM5	-0.171261	0.00225732	GALNT14	1.03709	0.000418212	SH3RF1	-0.304814	0.675219	TYMS	0.178128	2.16262e-05	ANKRD10	-0.943523	1.7932e-06	MTX2	-0.331632	6.37438e-07	EXO1	0.316009	5.35862e-08
1194	PHB2	0.0818461	0.00227086	KLHL23	0.160219	0.000418889	TUBB	0.048294	0.675219	BZW2	-0.19037	2.18969e-05	NOL7	-0.120755	1.81682e-06	WDR46	-0.32181	6.66431e-07	SPCS3	-0.267521	5.45755e-08
1195	SOD1	0.0510353	0.00228354	SYNC	-0.178687	0.000425546	SNRPF	-0.0405009	0.678476	ORC3	-0.327624	2.19599e-05	SNCA	-0.395329	1.83256e-06	MCM6	-0.23298	6.84525e-07	CAPZA2	-0.312996	5.75112e-08
1196	BEND4	0.612522	0.00228448	CMTM6	-0.249667	0.000426552	RGP1	-0.286494	0.679853	CCDC25	-0.273539	2.19937e-05	DNAJB6	0.168352	1.87481e-06	ALKBH7	-0.329215	7.06764e-07	BEX4	0.197061	5.89417e-08
1197	LAMTOR1	-0.164985	0.00229645	RANBP1	-0.081871	0.000428085	CLCN3	-0.13324	0.680427	RAC3	-0.241924	2.22824e-05	THOC7	-0.182815	1.92047e-06	ACTL6A	-0.343597	7.1392e-07	RRBP1	0.225799	6.00364e-08
1198	PPP6C	0.196007	0.00229645	C21orf58	-0.281998	0.000429491	PSME1	0.106644	0.680477	PTCH1	0.61911	2.25772e-05	DENR	0.15237	1.92443e-06	DHRS7	-0.349552	7.3257e-07	STK24	-0.37752	6.06997e-08
1199	NSDHL	0.293339	0.00231637	EBLN3P	0.239274	0.000430299	CCDC28A	-0.160783	0.687098	CLN3	0.333285	2.29618e-05	HELLS	-0.145285	1.95596e-06	SQSTM1	-0.218172	7.36712e-07	NKX2-5	0.381055	6.21092e-08
1200	C12orf29	0.23066	0.00232214	DENND4A	0.432714	0.00043465	ECHS1	0.0599477	0.687098	REEP3	-0.338404	2.31091e-05	CBWD2	0.504526	2.01773e-06	RRAS2	-0.384817	7.47668e-07	PSMD11	-0.204251	6.23056e-08
1201	HNRNPUL1	-0.128733	0.00232763	PKN3	0.392923	0.000437318	TJP1	-0.107068	0.687507	FOXN3	0.355458	2.3492e-05	HMGN5	-0.164388	2.04461e-06	DARS	0.15674	7.54975e-07	RRAS2	-0.399136	6.39892e-08
1202	FUBP1	0.154436	0.00234138	CAMKK1	0.714621	0.000437318	HAUS3	-0.142199	0.687747	BMI1	-0.173447	2.36713e-05	TNFRSF21	1.053	2.05982e-06	CTSL	0.288044	7.60248e-07	MCOLN3	-0.958842	6.64756e-08
1203	ZMAT5	0.277023	0.00237521	NUF2	-0.23687	0.000446138	ATG13	-0.201279	0.689517	GATAD1	-0.313158	2.37824e-05	BBIP1	-0.512304	2.08596e-06	TXNDC9	-0.334652	7.7998e-07	PTER	-0.448899	6.66016e-08
1204	WDR4	0.334428	0.00239309	MFHAS1	0.423054	0.000446839	METRN	0.156832	0.690805	GPX4	-0.0948711	2.40405e-05	HEBP2	0.156972	2.11578e-06	BBX	0.201232	7.82696e-07	MRPS14	-0.260441	6.99912e-08
1205	PDLIM1	0.172724	0.00239338	KLHL8	0.243985	0.000452038	IPO4	-0.105918	0.690805	AL109653.3	7.14118	2.44772e-05	CBX3	-0.0695966	2.11578e-06	AIF1L	-0.540905	7.916e-07	MINDY3	-0.410144	7.11843e-08
1206	LIMD2	-0.694672	0.00241249	NOP2	0.20362	0.000453915	SHISA5	-0.131602	0.690805	LONP1	0.334029	2.46041e-05	MTAP	0.267229	2.12198e-06	MBNL1	-0.332875	7.94093e-07	NOC4L	-0.454759	7.16479e-08
1207	HOXA7	-0.440631	0.00241249	CHTOP	0.131961	0.000455979	MGAT5	0.249768	0.690805	MED15	0.425675	2.55778e-05	DDR2	-1.00481	2.13017e-06	IFRD1	-0.40607	7.99587e-07	COPZ1	-0.277391	7.41433e-08
1208	SESN2	-0.287455	0.00241488	TRAPPC3	0.174013	0.000458473	ISCU	-0.103205	0.690805	DCUN1D5	0.147897	2.61028e-05	DNAH14	0.25041	2.14799e-06	NQO2	-0.326582	8.09614e-07	PXDN	0.664306	7.60098e-08
1209	MRM3	0.276053	0.00241849	PLTP	0.565167	0.000458473	URB2	0.102838	0.690805	PAICS	0.133075	2.67244e-05	MARS	-0.287914	2.18642e-06	POP7	-0.228355	8.127e-07	SURF4	0.284557	7.7367e-08
1210	CMC4	-0.287463	0.00242721	SAMD4A	0.784534	0.000462165	CUTC	-0.101296	0.690805	SDF2L1	0.187507	2.70545e-05	AK3	0.253339	2.19756e-06	NDUFAF8	0.119434	8.708e-07	PFN2	-0.291887	7.99306e-08
1211	ATP5MG	-0.0930918	0.00246027	MOB3B	0.795104	0.000464063	LRRC58	0.0759796	0.690805	CDC34	0.283469	2.72837e-05	FNBP1	0.321827	2.32867e-06	NAT8L	-0.739377	8.78399e-07	ACTL6A	-0.337145	8.01273e-08
1212	SNHG15	-0.155591	0.00246027	SPOP	-0.204845	0.000464328	COX20	-0.100476	0.690805	FAM216A	0.243345	2.80593e-05	CHRAC1	0.250161	2.34231e-06	SH3BP5	-0.393569	8.79995e-07	PPP2R5A	-0.452551	8.32334e-08
1213	TIMM10	-0.144714	0.0024809	TLE5	0.199615	0.000472281	TIAM1	0.227909	0.690805	PODXL2	0.340462	2.83137e-05	HNRNPUL2	0.276823	2.35145e-06	DUT	-0.16872	8.82515e-07	UPF1	0.274462	8.5486e-08
1214	APOLD1	-0.608384	0.00248275	PGM1	0.226697	0.000481095	COQ10B	-0.187415	0.690974	CHD9	-0.284954	2.83492e-05	SC5D	0.303383	2.39964e-06	DTYMK	-0.260831	9.03816e-07	ZRANB2	-0.181903	8.61295e-08
1215	BCLAF1	-0.113219	0.00248635	LPP	0.402145	0.000482185	PKMYT1	0.123156	0.69101	PSMB7	-0.110443	2.85327e-05	CCNC	-0.254024	2.40332e-06	GGCT	0.164183	9.32447e-07	MRPL11	-0.205429	8.73798e-08
1216	DARS	-0.141558	0.00249953	NUP88	0.228927	0.000491494	BEX2	0.0580623	0.69101	WNK2	0.447219	2.89284e-05	C19orf48	-0.252417	2.43441e-06	PSMD1	-0.161745	9.44289e-07	GALNT1	0.289893	8.80462e-08
1217	ARL5A	-0.158213	0.00251662	CREBZF	-0.294867	0.000491517	TWISTNB	-0.0796797	0.691179	SRP72	-0.136273	2.89964e-05	TSEN34	0.262477	2.43877e-06	ENOPH1	-0.363133	9.60795e-07	VMP1	-0.390969	8.80984e-08
1218	FAM217B	-0.195485	0.00253623	CCDC112	0.248799	0.000491818	CHD7	0.0926318	0.691179	GRHPR	0.238848	2.92238e-05	SMAD7	0.462591	2.45316e-06	MCRIP2	0.37026	9.79188e-07	RPP21	-0.24885	8.80984e-08
1219	IGF1R	0.292185	0.00256717	TBC1D30	0.825833	0.000494432	MSRB1	-0.113098	0.691539	ATG3	-0.21743	2.95076e-05	RAB40B	0.455444	2.46058e-06	MVB12A	-0.313051	9.85108e-07	DHX16	-0.322066	8.89966e-08
1220	HOXB3	-0.516544	0.00257481	DDX55	0.247002	0.000496111	MAD2L2	0.101643	0.69347	EIF4H	0.17432	2.9674e-05	HIRA	0.452947	2.5431e-06	BHLHE40	1.65638	9.8749e-07	CARS	-0.38902	9.06963e-08
1221	CD3EAP	0.173223	0.0025846	SLAIN1	0.898717	0.000496846	ARID2	-0.176856	0.694305	FOXO3	0.306089	2.98283e-05	ANKRD18B	0.310257	2.54609e-06	HAUS7	-0.734504	9.8749e-07	TPM1	-0.280322	9.41553e-08
1222	TPD52L1	1.05727	0.00258781	C9orf16	0.164447	0.000497044	TCAIM	-0.199345	0.694305	UBE2M	-0.125442	2.99081e-05	RBMX	-0.0808999	2.56554e-06	DHPS	-0.397339	9.95528e-07	EEF2KMT	-0.55156	9.49902e-08
1223	TXNDC12	-0.226046	0.00260986	GNAI3	-0.173983	0.000500704	HDHD3	0.196062	0.69885	ARG2	-0.505642	3.03221e-05	LLPH	0.196468	2.57184e-06	PRPF19	-0.292846	1.00743e-06	PSMB3	-0.160678	9.64353e-08
1224	ATP5MPL	0.0386033	0.00265623	MYBBP1A	0.221992	0.000501729	PRAME	0.164047	0.699693	FABP6	0.523171	3.10615e-05	CNN3	-0.237026	2.60636e-06	AP002387.2	-0.644702	1.03113e-06	PSMB7	-0.144948	9.91623e-08
1225	CRNDE	-0.134002	0.00265734	NETO2	-0.245078	0.000502539	INTS6	-0.163246	0.699693	MYO6	-0.327784	3.12346e-05	ZNF598	0.328588	2.60636e-06	ERO1A	0.363351	1.07328e-06	E2F7	0.729015	1.03286e-07
1226	MAF	-0.968551	0.00265965	RACK1	0.0318324	0.000507908	NDUFS2	-0.0776582	0.699693	TRMT10A	0.288743	3.18025e-05	SAFB	0.17826	2.61236e-06	HSPE1	-0.114106	1.07398e-06	RNF5	-0.356783	1.0332e-07
1227	B4GALT1	0.383445	0.00268008	DIS3	0.151478	0.000511379	CASP7	0.160026	0.701128	BSDC1	0.229465	3.18875e-05	ZNF654	0.925057	2.62977e-06	SAMD11	-0.314054	1.0989e-06	GLUD1	-0.30467	1.06538e-07
1228	MTHFD1	-0.124994	0.00269566	MAGOH	-0.153802	0.000511472	HIST3H2BB	0.477366	0.701128	UBE2E1	-0.313623	3.26828e-05	HELZ	0.269391	2.63703e-06	NUSAP1	-0.217477	1.10944e-06	NFU1	-0.316342	1.08495e-07
1229	HOXB7	-0.314666	0.00270089	PSMA6	-0.116056	0.000511765	AUH	-0.260061	0.701534	UBAP2L	0.14434	3.26937e-05	DIAPH2	0.28522	2.63744e-06	KHSRP	-0.194436	1.10981e-06	MTPN	-0.166197	1.10224e-07
1230	SRM	-0.116762	0.00270446	TCERG1	0.13003	0.000514124	SRPK2	-0.0965701	0.701534	MOB1A	0.2233	3.26937e-05	MRPL42	-0.162078	2.6873e-06	MT2A	0.351302	1.12794e-06	HOXA6	-0.499871	1.11082e-07
1231	TIMP1	0.188345	0.00282933	ZNF704	0.399834	0.000515177	MAPK6	-0.142172	0.703131	CBR1	0.181016	3.30097e-05	JOSD1	0.340198	2.71306e-06	AC027031.2	0.528838	1.15721e-06	RNF181	0.253514	1.12486e-07
1232	NEK6	0.368251	0.00284619	OGFOD1	0.200389	0.000520764	FAM210A	0.189855	0.703131	EIF4G2	-0.0967314	3.34266e-05	DARS	0.176486	2.76557e-06	ILF3	-0.146387	1.17371e-06	AL136038.5	0.489648	1.13052e-07
1233	SLC39A6	0.304076	0.00285928	LZTR1	0.414811	0.000525521	AC124798.1	0.248944	0.703131	CCDC186	0.285683	3.36543e-05	ATP5F1B	-0.0644324	2.77758e-06	DBNL	-0.389249	1.17814e-06	PSMG2	-0.361331	1.14503e-07
1234	PSMA3-AS1	-0.23806	0.00286152	SINHCAF	0.207306	0.000526824	PDZD11	0.124881	0.703326	ALG5	-0.274204	3.3935e-05	ANKRD16	0.509064	2.82122e-06	PLEKHJ1	-0.284328	1.18393e-06	GOLGA4	-0.249746	1.19552e-07
1235	ATF3	0.637401	0.00289413	PON2	0.271165	0.00052925	HMGB3	-0.0637201	0.703752	CMTM7	0.360626	3.48735e-05	CBX5	-0.184896	2.84778e-06	NDUFB5	-0.304621	1.20074e-06	TIMM13	-0.124142	1.20066e-07
1236	RB1CC1	0.143496	0.00290363	RAD21	-0.112078	0.000532146	TMEM33	0.0970492	0.704388	INIP	0.30553	3.57554e-05	PANX2	0.988361	2.90856e-06	TSPAN3	0.148227	1.20671e-06	NINJ1	0.532138	1.23255e-07
1237	PSMC2	-0.159047	0.00290698	DPH5	0.23789	0.00053282	PRPF4	-0.0958256	0.705107	MITD1	-0.372802	3.58369e-05	TBCA	-0.0596337	2.92995e-06	TRMT13	-0.382932	1.20935e-06	MTX2	-0.325044	1.27676e-07
1238	TRAP1	0.142985	0.00297275	TRIM9	0.661625	0.000535781	NOL11	0.0754832	0.705107	NDFIP2	-0.35568	3.58468e-05	PTOV1	0.23442	2.94849e-06	ANKRD10	-0.872028	1.22597e-06	UBA5	-0.339294	1.29024e-07
1239	FANCL	-0.31998	0.00297982	TNRC6B	0.181195	0.00054432	TMEM158	0.282853	0.708091	RMDN1	-0.37363	3.59285e-05	PLOD1	0.458353	3.02452e-06	ZNF33A	-0.306943	1.23757e-06	PEX11A	0.681493	1.29094e-07
1240	MRPL18	-0.124741	0.00300268	SLC39A14	0.403096	0.000545126	COA6	-0.0761428	0.708091	C11orf58	0.107167	3.60475e-05	DRAP1	0.19895	3.07642e-06	PIM3	0.254776	1.25055e-06	C15orf61	0.334749	1.29094e-07
1241	RACK1	-0.000433349	0.00300268	MICOS13	-0.12096	0.000550569	APC	0.100857	0.708091	PNPLA4	0.611903	3.62649e-05	PTP4A2	0.156285	3.11682e-06	PPDPF	0.192828	1.28463e-06	C12orf65	-0.360736	1.35696e-07
1242	TAB1	0.451241	0.00300491	TLE4	-0.166551	0.000556103	STRBP	-0.0791622	0.708091	FGD1	0.427059	3.63889e-05	MED15	0.424617	3.12761e-06	PDIA4	0.216181	1.30219e-06	EIF5B	0.0797679	1.36529e-07
1243	SAC3D1	-0.187179	0.00300886	RND3	0.357296	0.000556103	DAP3	-0.0968575	0.708091	GOT2	0.17123	3.67233e-05	SPECC1L	0.296748	3.15247e-06	ARPP19	0.260538	1.30793e-06	UBE2K	0.167444	1.40235e-07
1244	CCDC85B	0.151065	0.00305001	PFDN1	-0.143933	0.000556103	CDC23	-0.107112	0.708091	UBXN7	0.324951	3.67318e-05	DGKH	-0.503848	3.20405e-06	ALDH18A1	0.284704	1.31663e-06	NOLC1	-0.19052	1.43612e-07
1245	TMSB10	0.0494106	0.00305001	DIAPH3	0.216803	0.000563029	MIR222HG	0.138813	0.708091	E2F1	0.327577	3.67318e-05	PFN2	-0.237717	3.23539e-06	RUFY3	-0.515154	1.32143e-06	JAG2	1.15851	1.46114e-07
1246	YAF2	0.227877	0.00307601	SNX2	-0.146108	0.000564785	RALY	-0.0971796	0.708091	ZADH2	-0.328747	3.70952e-05	C19orf25	-0.310234	3.24233e-06	NIP7	-0.285015	1.37781e-06	NMD3	-0.355872	1.55819e-07
1247	EBF3	0.395004	0.00307601	LINC00632	-0.264202	0.000570953	CDK16	0.0979495	0.708091	CDYL	0.28469	3.82323e-05	RAPGEF1	0.46447	3.24233e-06	TXNRD1	-0.222502	1.38793e-06	SFT2D1	-0.262751	1.57889e-07
1248	ZNF704	0.349557	0.00308623	FEZ2	0.268705	0.000571233	PCM1	-0.105952	0.708091	BEND5	2.88038	3.82574e-05	TELO2	0.417488	3.2524e-06	GOT1	-0.358013	1.47109e-06	ORC3	-0.341997	1.5935e-07
1249	FTSJ1	0.279664	0.00308623	FOXO3	0.273201	0.000571439	DIAPH2	-0.122841	0.708091	IKBIP	0.282355	3.82598e-05	PDCD2	-0.17915	3.28636e-06	DNM2	-0.315331	1.48027e-06	TXNL1	-0.276789	1.59572e-07
1250	PPIH	0.167914	0.00309507	HSPH1	-0.11446	0.000576608	DONSON	0.133151	0.708091	AFG3L2	0.201643	3.87149e-05	SYNGR1	0.254556	3.31748e-06	AEN	0.581034	1.48621e-06	PSMA1	-0.164389	1.6118e-07
1251	GNG10	-0.137439	0.00310242	ASXL3	1.66581	0.000582673	HNRNPF	0.0522222	0.708091	RAB1B	0.205798	3.87466e-05	AL035425.3	-0.259005	3.37524e-06	MRPL39	-0.428042	1.48824e-06	MCL1	-0.283146	1.64439e-07
1252	ATXN10	-0.162188	0.00310726	CDC5L	-0.142508	0.000583911	ORMDL1	0.0890672	0.708091	HIST2H2AA4	0.457974	3.91544e-05	CALD1	0.157221	3.51541e-06	EIF1AX	0.0749325	1.49461e-06	ACBD6	-0.270764	1.64938e-07
1253	CCNG1	-0.149436	0.00312948	SYNGR1	0.235697	0.000587116	ZNF724	-0.354432	0.708091	TJP1	-0.268737	3.99071e-05	ITPA	-0.250299	3.62042e-06	AUTS2	-0.339893	1.49786e-06	SF3A3	-0.217933	1.66318e-07
1254	CANX	0.0905086	0.00313372	LAMTOR4	-0.118089	0.000587859	MDH1	-0.0602606	0.708091	ZYX	0.274956	3.99071e-05	METTL5	-0.211477	3.63235e-06	BAG6	-0.283961	1.50493e-06	MRPS7	-0.22913	1.66941e-07
1255	SET	0.0489817	0.00315804	CS	0.13166	0.000590095	AHSA1	-0.0731938	0.708091	TRAPPC3	0.221806	4.0104e-05	CENPX	-0.135065	3.67958e-06	WDR4	-0.44307	1.56243e-06	SLC25A39	0.180058	1.68999e-07
1256	DUSP8	0.790934	0.00315891	NUS1	0.216074	0.000595705	ZNF711	0.284915	0.708091	ARL2	-0.155172	4.0104e-05	GNE	0.507064	3.71521e-06	UBAC2	-0.582598	1.5676e-06	VBP1	-0.17988	1.69037e-07
1257	YBEY	0.334467	0.00315891	RALBP1	0.15172	0.000603199	PHB	-0.0287551	0.708091	TRUB2	0.23185	4.01331e-05	UBA2	-0.166197	3.71806e-06	DEK	0.0841426	1.58546e-06	MVB12A	-0.31313	1.80627e-07
1258	SUPT20H	-0.271958	0.00316102	ARV1	-0.251072	0.000605414	TACO1	-0.116691	0.709439	DNTTIP2	0.182374	4.01331e-05	CNTLN	0.269768	3.72317e-06	RAB14	0.178317	1.6173e-06	STAG1	0.337567	1.86652e-07
1259	TXNRD1	0.121003	0.00316454	VDAC2	-0.0905729	0.000606648	LYN	0.160408	0.709439	CMBL	0.274648	4.0257e-05	PEF1	-0.252088	3.72509e-06	ECI2	-0.219925	1.644e-06	ANP32E	-0.144429	1.95364e-07
1260	CZIB	-0.244383	0.00317939	F12	0.481708	0.000606648	ANKRD10	0.234882	0.709567	GGH	0.273192	4.1919e-05	PPP2R2A	-0.195051	3.75074e-06	NR1D2	-0.467968	1.65387e-06	TTC3	0.141207	2.05135e-07
1261	INSIG1	0.390487	0.00318616	SELENOT	-0.215186	0.000606648	MRPS35	-0.0898564	0.709952	NCK1	0.290504	4.23065e-05	NBL1	0.505639	3.82614e-06	TLK1	-0.436957	1.66281e-06	PDCD2L	-0.484339	2.06714e-07
1262	COBL	0.548376	0.00322331	KCNJ12	0.643049	0.000606648	LBR	-0.0587213	0.709952	FKBP3	-0.129068	4.25531e-05	ELMSAN1	0.412612	3.9685e-06	MAGOHB	-0.27937	1.67369e-06	SKIL	-0.534704	2.07368e-07
1263	EFNB2	-1.04674	0.00322331	ACLY	0.130434	0.000606648	UBE2K	-0.0595616	0.709952	USP9X	0.17414	4.32167e-05	DEAF1	0.301612	4.13314e-06	MDN1	-0.27639	1.6775e-06	RRP9	-0.430299	2.08045e-07
1264	KRT8	0.498719	0.00322494	EBF3	0.405227	0.000607963	THAP11	0.138733	0.710043	DIMT1	-0.336972	4.37608e-05	QDPR	0.338957	4.19104e-06	PERP	-0.248055	1.72802e-06	SLC25A3	0.101153	2.09265e-07
1265	JPH1	0.295846	0.00323613	MAGED2	-0.351869	0.000607978	RGS16	0.399104	0.710941	HAT1	-0.178515	4.38178e-05	NDFIP2	-0.375077	4.24802e-06	FKBP8	0.198458	1.75028e-06	PTPMT1	-0.28701	2.15645e-07
1266	CHMP5	0.171454	0.00330837	MSANTD4	0.345329	0.00061076	INPP5E	0.35427	0.71099	SNAPC1	0.355313	4.44739e-05	PFDN6	-0.219909	4.25788e-06	COMMD8	-0.374135	1.76095e-06	AURKA	-0.391188	2.16513e-07
1267	CRTAP	-0.177995	0.00334914	ZC3H18	-0.174077	0.000613606	MTCH1	0.079103	0.71099	PUF60	-0.190077	4.48527e-05	NEXMIF	1.59966	4.25901e-06	UBE2R2	0.184043	1.78984e-06	ARPC1B	-0.332522	2.17231e-07
1268	LTV1	0.132455	0.00334914	SNRPC	-0.1291	0.000615753	KARS	-0.074983	0.711783	NDUFS5	-0.0704338	4.56994e-05	RAB11FIP1	0.303682	4.35249e-06	NEDD8	-0.143897	1.87119e-06	RNASEH2A	-0.717759	2.17686e-07
1269	SAFB	0.123762	0.0033534	AP1B1	0.202174	0.000616455	CCT7	-0.0393698	0.711783	ANKRD40	0.374211	4.57833e-05	WNK2	0.41385	4.35539e-06	CIAO2A	-0.31028	1.87252e-06	MIR17HG	-0.727825	2.20338e-07
1270	SRRD	0.217675	0.00335361	SLF2	-0.30458	0.000623128	DIAPH3	0.102378	0.711783	METTL5	-0.209825	4.58012e-05	UTP6	-0.219895	4.3631e-06	HIBADH	-0.718785	1.88755e-06	MLEC	0.16176	2.23246e-07
1271	HNRNPU	-0.0796558	0.00335788	LCOR	-0.199468	0.00062627	LRRFIP2	-0.111556	0.711783	MRPS23	-0.189847	4.59738e-05	PFDN2	-0.113359	4.50701e-06	SIGIRR	-0.313709	1.96392e-06	RAP1B	-0.25147	2.32397e-07
1272	AC073648.7	0.691972	0.00339874	EIF4E3	0.525834	0.000628477	TXLNG	0.0830251	0.71185	CTPS1	-0.212504	4.62756e-05	CEBPZ	0.151149	4.60136e-06	PSPH	-0.427792	1.99477e-06	MRPS12	-0.241517	2.36651e-07
1273	C5orf51	0.299853	0.00346644	TIMM23	0.148452	0.000628477	EIF4B	-0.0478406	0.71185	SLC27A4	0.308995	4.64997e-05	GPX3	-1.02647	4.61063e-06	ZWILCH	-0.337419	1.99477e-06	NEMF	-0.27068	2.40179e-07
1274	DNTTIP1	-0.235513	0.00346644	REEP5	0.135755	0.000641024	CDV3	-0.0461785	0.71185	SELENOO	0.35797	4.66773e-05	UBXN7	0.319857	4.65004e-06	USO1	-0.290645	2.01042e-06	TNNT1	-0.525201	2.42851e-07
1275	ZNF580	-0.227624	0.00348501	RNF44	0.710818	0.000643785	P4HA1	0.14303	0.71185	PSMB10	-0.322824	4.67581e-05	SKAP2	-0.274146	4.68556e-06	TRMT11	-0.376126	2.0223e-06	ZNF22	-0.254404	2.43751e-07
1276	SEM1	-0.10561	0.00349084	TSC1	0.357942	0.00064416	SUCLG1	0.0677985	0.71185	DARS	0.155804	4.74182e-05	FKBP3	-0.122877	4.73504e-06	TMEM33	-0.285285	2.0361e-06	TET1	0.263763	2.47819e-07
1277	FOXM1	-0.191667	0.00351363	SLC4A2	0.235665	0.000645444	C11orf95	-0.372875	0.71185	FLOT1	-0.366046	4.75256e-05	HADHA	-0.142784	4.74434e-06	ADI1	-0.184709	2.0763e-06	DARS2	-0.336002	2.51268e-07
1278	AUP1	0.15976	0.00352292	SDHD	-0.238833	0.000655593	ING3	-0.106344	0.71185	EIF4E2	-0.194892	4.8436e-05	MTHFD2L	0.324486	4.76008e-06	IER2	-0.397117	2.10354e-06	ATG12	-0.282977	2.6044e-07
1279	ZADH2	-0.210312	0.00355318	EBPL	0.173085	0.000660578	PRKCSH	0.0906723	0.71185	OBSL1	0.383571	4.8455e-05	ARHGAP5	-0.262583	4.9515e-06	UBE2E3	-0.257958	2.14743e-06	ARPC5	-0.200644	2.69896e-07
1280	LRRC8B	0.430549	0.00357922	TIGAR	0.293959	0.000676296	UBE2C	-0.103347	0.71185	COPE	-0.127029	4.85242e-05	TMEM258	0.150884	4.99595e-06	METTL2A	-0.388639	2.15228e-06	CWC27	-0.273365	2.7345e-07
1281	TXNL4A	-0.132695	0.00357988	C19orf48	-0.193153	0.000676296	OPA1	-0.141397	0.71185	STRAP	-0.120129	4.85242e-05	MAML1	0.360106	5.07252e-06	CRCP	-0.349052	2.17735e-06	AFDN	-0.261619	2.74612e-07
1282	LARP7	-0.11296	0.0035928	MRPS18A	-0.233948	0.000676296	SLC2A4RG	0.245521	0.71185	NFIL3	0.581002	5.00655e-05	ZADH2	-0.331923	5.07817e-06	CLTC	-0.207544	2.20951e-06	RAB31	-0.347652	2.80329e-07
1283	NRN1	0.267562	0.0035952	C22orf39	0.249415	0.000681719	MNT	0.267574	0.71185	AGAP3	0.256492	5.00798e-05	POLR2F	0.143909	5.11098e-06	DNAJC12	-0.356458	2.21003e-06	DNM2	-0.323452	2.80969e-07
1284	UQCRC1	-0.120753	0.0036192	CTCF	-0.156514	0.00068482	ZNF608	-0.422987	0.71185	TMPO	-0.131191	5.0146e-05	HSPA1B	0.230848	5.13173e-06	MIR4458HG	0.54175	2.23111e-06	YTHDC2	-0.288117	2.82163e-07
1285	SAMD1	0.174603	0.00364769	L3MBTL3	0.442499	0.000689575	PPP1R15B	0.152781	0.71185	AMPD2	0.484844	5.0146e-05	SNX2	-0.186376	5.26553e-06	CDC20	-0.278431	2.24318e-06	EEF2	-0.0458263	3.00188e-07
1286	CKMT1A	-0.329994	0.00364769	ECPAS	0.202626	0.000700248	SPAG7	-0.0957554	0.71185	AK6	-0.230084	5.06329e-05	TRMU	0.267357	5.29161e-06	TMCO3	-1.03086	2.27168e-06	SYMPK	-0.394857	3.02625e-07
1287	CALM3	-0.131989	0.00366696	BCL9	0.457291	0.000700248	PTRHD1	-0.0757343	0.71185	MYL6	-0.0836126	5.08286e-05	VPS4A	0.214887	5.29356e-06	TSPAN13	-0.635559	2.28955e-06	FAM50A	-0.253805	3.0473e-07
1288	ACSL4	0.221493	0.00366696	BIVM	-0.948634	0.000710301	ZNF430	-0.172986	0.71185	HABP4	0.338826	5.10983e-05	GLRX	0.573545	5.30156e-06	MGST2	-0.422433	2.29721e-06	DEF8	-0.239488	3.2131e-07
1289	TBC1D7	-0.437734	0.00371234	TIMM10	-0.149602	0.000710956	MSANTD3	-0.151747	0.71185	IMPA1	-0.366877	5.11213e-05	ATP6V1D	-0.24804	5.35915e-06	CDC42BPA	-0.294066	2.29721e-06	ANAPC5	-0.211181	3.34231e-07
1290	HIP1	0.293101	0.00376412	UNKL	0.37972	0.000713094	DPY30	-0.0919247	0.712165	RBM28	0.146667	5.15953e-05	ZNF148	0.2692	5.38542e-06	PSMD11	-0.195523	2.30203e-06	FDX1	-0.268176	3.38519e-07
1291	TAX1BP3	-0.38028	0.00377358	FANCD2	-0.301856	0.000732326	TOX4	-0.111839	0.712165	HEBP2	0.128025	5.3604e-05	SPTY2D1	0.248028	5.38848e-06	EDRF1	-0.341626	2.34492e-06	ERO1A	0.380755	3.41307e-07
1292	WDR1	0.210941	0.00380812	NPAS1	0.544018	0.000732683	NOP56	0.0692195	0.712165	ANKRD52	0.396588	5.37078e-05	GARS	-0.144355	5.43116e-06	FBLN1	0.511543	2.36662e-06	SLAIN1	1.16016	3.47099e-07
1293	KIF11	-0.137357	0.00382716	AVEN	-0.60333	0.000732683	KCTD9	-0.136772	0.712165	FBLN1	0.39166	5.38662e-05	GRAMD1A	0.370593	5.43116e-06	ZFC3H1	-0.432306	2.39041e-06	RND3	0.479599	3.52634e-07
1294	LGALS1	-0.681716	0.00383693	VPS36	-0.267629	0.000756272	HEATR5B	0.1575	0.712165	NOP58	0.148583	5.4376e-05	TAF5	0.304896	5.43533e-06	WDR62	-0.6078	2.40676e-06	TRMT11	-0.411901	3.56511e-07
1295	F2R	0.466745	0.00383719	CCNB2	-0.258129	0.000756455	KLHL21	0.216441	0.712165	MZT1	0.194913	5.45652e-05	FAM27C	0.284683	5.53429e-06	ST13	0.096494	2.41308e-06	MIR222HG	-0.526587	3.58032e-07
1296	HAUS2	0.287044	0.00388762	RBX1	-0.0959111	0.000758401	LTA4H	0.0724766	0.712165	CALU	-0.149559	5.47203e-05	CBX1	-0.14063	5.55946e-06	EBAG9	-0.457052	2.43513e-06	TRAPPC2L	-0.214423	3.61984e-07
1297	GTPBP4	0.121666	0.00388804	GRINA	0.256396	0.000763926	RNF115	-0.117139	0.712165	POLD3	-0.241383	5.47768e-05	CSTB	-0.101519	5.60779e-06	PRKDC	-0.108938	2.44062e-06	SLC16A1	-0.238762	3.65233e-07
1298	HOOK2	-0.45003	0.00390683	ANKRD18B	0.259906	0.000775361	PPIL1	-0.100087	0.712165	RAB14	0.185446	5.54447e-05	HSBP1	-0.0738058	5.61376e-06	OPA1	-0.408829	2.45861e-06	ZNF33A	-0.342475	3.81486e-07
1299	HNRNPA1	0.0221126	0.0039323	ANKRD13B	0.58798	0.000798151	MCTS1	0.0501096	0.712237	GATC	0.223878	5.57143e-05	B2M	-0.103729	5.64124e-06	NLE1	-0.435537	2.54618e-06	SRPK2	-0.279798	3.81799e-07
1300	TBC1D30	0.733811	0.00393304	AKAP12	-0.129822	0.000798378	SAR1A	-0.0797955	0.712237	EIF6	-0.187075	5.66866e-05	LINC01578	-0.27071	5.8544e-06	FKBP5	-0.319582	2.62534e-06	TPMT	-0.543917	3.97758e-07
1301	SPATA33	-0.291755	0.00395168	ARPC2	0.0852584	0.000798572	CSTB	0.0459585	0.712857	ITGB1	0.167884	5.70224e-05	BMI1	-0.161991	5.85454e-06	MIS18A	-0.275336	2.63974e-06	PLIN3	-0.364559	3.99033e-07
1302	CTNNBL1	0.191247	0.00395168	PHLDA3	0.452572	0.000800081	CTNNAL1	-0.0777084	0.713918	H2AFY	-0.114729	5.87019e-05	MSL1	0.298903	6.29735e-06	WDR1	0.322526	2.64121e-06	DUS1L	0.179381	4.01287e-07
1303	ZMYM4	-0.212448	0.0039712	PDLIM1	0.173907	0.000810862	EXOSC6	-0.103919	0.71429	SPRTN	-0.234681	6.03998e-05	TESK1	0.602199	6.30745e-06	TRA2A	-0.259338	2.64547e-06	DSTN	0.101635	4.01437e-07
1304	IFT22	-0.221208	0.0039712	COX11	-0.181362	0.000815854	RAB5B	-0.211333	0.718525	SRF	0.412545	6.05547e-05	NR6A1	-0.463158	6.45595e-06	NAA15	-0.237974	2.66449e-06	SRRM1	-0.125644	4.09411e-07
1305	TOB2	0.282977	0.00399174	ELP6	-0.190576	0.000816156	HNRNPA0	-0.0927449	0.718572	BCLAF1	0.114149	6.06234e-05	AL136038.5	0.35495	6.53717e-06	ZMPSTE24	-0.325214	2.76334e-06	CIP2A	-0.334521	4.21215e-07
1306	DCUN1D5	0.0934372	0.00399174	PNPO	0.278959	0.000824675	SUPT20H	-0.117373	0.71937	ZDHHC16	0.26158	6.18337e-05	BPTF	0.163505	6.68032e-06	LINC01578	-0.296147	2.76458e-06	PEPD	-0.339221	4.4094e-07
1307	PDXP	0.211577	0.00399174	CCDC34	-0.1748	0.0008302	NEIL3	0.25638	0.720379	COA4	0.159402	6.24121e-05	NSL1	-0.22642	6.99377e-06	TERF1	-0.25587	2.76495e-06	MPP5	-0.408589	4.51231e-07
1308	MBOAT2	-0.28567	0.00401421	CHRNA5	0.219568	0.000834813	POLD1	0.163948	0.720379	PRPF18	-0.349269	6.2572e-05	NEXN	0.571361	7.0077e-06	NAE1	-0.177735	2.83326e-06	VPS26A	-0.24548	4.54601e-07
1309	ABCB10	0.310347	0.00401496	TRMT2A	0.343293	0.000843048	RNF141	-0.185376	0.720379	ANKRD37	2.02125	6.34038e-05	ANXA7	-0.264699	7.24959e-06	CCDC124	0.123364	2.83962e-06	CDCA3	-0.400634	4.57475e-07
1310	HNRNPC	0.012055	0.00401496	CENPE	-0.240462	0.000843048	GCDH	-0.13267	0.720967	DHX40	0.194009	6.35426e-05	SLC1A1	1.21531	7.29475e-06	SFXN2	-0.469905	2.9019e-06	PTMA	0.0630644	4.59594e-07
1311	SNRPD2	0.0441446	0.00401541	SSR4	-0.0837239	0.000846448	WDR74	-0.155354	0.721161	ZNF749	0.693122	6.44444e-05	TUBB4A	0.787045	7.36726e-06	DCLRE1C	-0.368431	2.90474e-06	PRELID2	0.741465	4.60402e-07
1312	EIF2AK4	0.190186	0.00415879	HMGXB4	0.182923	0.000847083	BPTF	-0.0778616	0.721161	CETN2	0.190465	6.46773e-05	MITD1	-0.387854	7.44448e-06	ITSN1	-0.33576	3.08561e-06	ALKBH7	-0.323893	4.64022e-07
1313	KCTD20	0.217122	0.00416969	DHX32	0.294046	0.000854398	CLASP2	-0.157208	0.721712	MAP9	0.250182	6.4853e-05	BMP2	1.37975	7.55094e-06	GSTO1	-0.197631	3.10147e-06	CHD7	-0.276136	4.64792e-07
1314	PWWP3A	0.172955	0.00419025	ANKZF1	0.40979	0.00085849	HSPA9	-0.0758608	0.722205	C9orf40	0.22908	6.74428e-05	PRPF40A	-0.0866355	7.65924e-06	SRFBP1	-0.344617	3.15764e-06	GTF2A2	-0.226616	4.67244e-07
1315	LINC00623	0.602495	0.00422243	CALD1	0.124525	0.000862202	ANKRD12	-0.105891	0.72322	TXLNA	0.197201	6.76328e-05	ARHGDIA	0.172446	7.78237e-06	LAMTOR5	0.137257	3.21902e-06	CMTM8	-0.438382	4.732e-07
1316	RAB40C	0.729409	0.00422243	EIF6	-0.152899	0.000863826	HERC2	0.111323	0.724059	GLUD1	-0.249448	6.93501e-05	NCOR2	0.3222	7.84473e-06	ARPC5	-0.189496	3.26694e-06	KIAA2013	0.396863	4.87284e-07
1317	ZBTB7A	-0.166869	0.00426111	CCNL1	-0.285072	0.000865817	CHRNA5	0.109351	0.724059	DCAF16	0.259544	6.99587e-05	UNG	0.270684	7.84473e-06	NUTM2A-AS1	-0.288573	3.32094e-06	NDFIP1	-0.291478	5.00371e-07
1318	SLAIN1	0.789662	0.00426651	BTBD6	-0.356981	0.000875483	EIF2B4	-0.0989548	0.724059	RRAGD	0.383043	7.02659e-05	CDC26	0.221557	7.86377e-06	POLR2I	-0.20748	3.37368e-06	MIR4458HG	0.557896	5.00371e-07
1319	CPT1C	-0.582195	0.00435581	COL6A1	0.41592	0.000881994	MIA3	0.0931304	0.724059	CERS6	0.289522	7.12659e-05	CERT1	0.336699	7.95767e-06	REX1BD	-0.262823	3.38262e-06	RHOA	0.113616	5.00371e-07
1320	DHX32	0.276524	0.00435581	MKKS	0.348076	0.00089127	TSHZ1	0.154858	0.725426	PPM1F	0.405037	7.13352e-05	ITGAV	0.627878	8.01884e-06	CTTN	-0.298483	3.39106e-06	RRP36	-0.282105	5.0805e-07
1321	HBS1L	-0.149992	0.00437203	C1orf122	-0.215363	0.000893096	FOPNL	-0.126973	0.725767	INPP5E	0.570697	7.19115e-05	ACSL3	-0.29188	8.05128e-06	C22orf39	0.334323	3.4276e-06	CANX	0.1385	5.0805e-07
1322	AURKA	-0.270685	0.00437461	CDX2	0.388818	0.000901992	PODXL2	0.130719	0.726768	HNRNPM	-0.0592263	7.27431e-05	B4GALNT4	1.40429	8.07554e-06	GOLGA4	-0.220831	3.45908e-06	USE1	-0.392271	5.25767e-07
1323	NT5DC1	-0.199975	0.00440935	TBC1D4	0.224478	0.000902291	RAI14	0.146282	0.728294	TAF5	0.291831	7.32535e-05	VTI1B	0.192926	8.20269e-06	TET1	0.253814	3.61289e-06	NDUFB5	-0.301044	5.45125e-07
1324	KLHL23	0.144153	0.00441317	MAP2K4	-0.373266	0.00090244	ZNF706	-0.0855172	0.728379	ARPC1B	-0.300767	7.34976e-05	PIGQ	0.471629	8.30129e-06	CSNK1E	0.139784	3.62908e-06	NOL10	-0.3007	5.45962e-07
1325	HOXC4	-0.349008	0.00444679	FAM217B	-0.194192	0.000909748	KBTBD2	-0.244033	0.728379	NMT2	-0.29755	7.36253e-05	PAICS	0.157192	8.37604e-06	SAV1	0.287373	3.70827e-06	SEC31A	-0.258173	5.45962e-07
1326	GFPT1	0.266	0.00450798	DMAC1	0.137628	0.000915734	POLR3GL	-0.123121	0.730608	PSMD11	-0.133126	7.36253e-05	TTC19	0.271719	8.67476e-06	BAZ1A	-0.189773	3.70827e-06	IRAK1	0.223603	5.54409e-07
1327	VCP	0.0731888	0.0046136	ALDH1L2	0.594384	0.000928245	RNF8	-0.0789636	0.731536	LIMD2	-0.971607	7.51683e-05	DCTPP1	-0.167562	8.67476e-06	SYNCRIP	-0.179097	3.72916e-06	MRPS18C	-0.205401	5.60556e-07
1328	ATP5MC2	-0.0655395	0.00464973	PSMA4	0.0537238	0.000932475	MPV17	0.121051	0.731667	HMOX2	0.228043	7.69708e-05	HIST1H3B	0.262544	8.87819e-06	PARP1	-0.0765305	3.82029e-06	SAV1	0.282456	6.13108e-07
1329	IMP4	0.195841	0.00465448	LSR	-0.813084	0.000932475	FUCA2	0.113987	0.732845	UAP1	0.252148	7.87405e-05	STK24	-0.366748	8.96579e-06	CCDC167	-0.219203	3.8297e-06	RNH1	-0.271757	6.13878e-07
1330	MESD	-0.141687	0.00465923	PTGES2	0.172772	0.000938289	CLPX	-0.129254	0.732845	DNAJC25	0.457306	7.89856e-05	ZDHHC16	0.268578	8.97827e-06	AKR7A2	0.241127	3.8297e-06	TPP1	0.505013	6.28204e-07
1331	ISCA2	-0.225801	0.00466216	PLEKHA5	0.324992	0.000938993	TMEM161B-AS1	-0.112087	0.734108	ATP5F1B	-0.0755459	7.9281e-05	INIP	0.300098	9.01401e-06	PSMA6	-0.17276	3.83322e-06	RER1	-0.26332	6.43828e-07
1332	MDM2	-0.22085	0.00470012	ID2	-0.236162	0.000946817	SUCLA2	-0.114033	0.734685	LRRC8A	0.414555	7.94656e-05	ARL6IP5	-0.178239	9.11353e-06	UBL3	-0.408879	3.84255e-06	FKBP10	0.389789	6.48679e-07
1333	ANAPC11	0.111264	0.00471975	CAPN2	0.217018	0.000950772	GABARAPL2	-0.0684384	0.734685	CSNK2B	0.170371	7.97587e-05	DSTN	0.104103	9.30554e-06	CDC6	-0.278625	3.92712e-06	USP15	-0.290936	6.5481e-07
1334	WBP11	0.110865	0.00471975	NAP1L4	-0.135025	0.0010344	NCAPH2	0.128688	0.734896	MBTPS1	0.248567	8.10136e-05	OCIAD1	-0.220289	9.40999e-06	BUD23	-0.212074	3.97844e-06	GGCT	0.15135	6.56111e-07
1335	FAM107B	0.240504	0.00473369	TWF1	0.235055	0.00104064	DBI	0.0501007	0.737293	HSPD1	0.0792009	8.70163e-05	SPC25	0.183245	9.45656e-06	CPNE3	0.1414	3.97844e-06	MORC4	0.321756	6.57062e-07
1336	COPB1	0.116256	0.00473369	PIM3	0.201745	0.00104765	UTP6	-0.0780096	0.737293	PEF1	-0.234177	8.84623e-05	E2F1	0.309962	9.52231e-06	NCAPD2	-0.2703	3.98086e-06	C12orf45	-0.271004	6.62721e-07
1337	AC118549.1	-0.198369	0.00473909	MTX2	-0.230434	0.00104765	JPT2	-0.0942421	0.739248	EPB41	-0.167871	8.86073e-05	TNIK	-0.394666	9.53556e-06	PHB2	-0.162011	4.17686e-06	CPM	-0.992245	6.65952e-07
1338	MAP3K13	0.184702	0.00475664	CISD3	0.188522	0.00104886	MIB1	0.10906	0.740933	FIS1	-0.192817	8.8748e-05	OBI1	0.246378	9.79486e-06	MRPL19	0.126878	4.20335e-06	TRMT13	-0.378065	6.70834e-07
1339	LINC00467	0.168584	0.00478365	KCNK1	0.448974	0.00105147	NFIA	0.0630115	0.743514	CBX3	-0.072056	8.91799e-05	MESP1	0.368688	9.83707e-06	MRPL32	-0.256524	4.23616e-06	EPB41L4A-AS1	-0.326025	6.7496e-07
1340	GANAB	-0.159761	0.00481628	ZNF598	0.268614	0.00107622	GPSM2	-0.111923	0.743514	SYNC	-0.238912	9.00607e-05	ATP6V0B	-0.131513	9.84739e-06	STK24	-0.349495	4.287e-06	NT5DC2	0.162171	6.77919e-07
1341	HIPK2	0.257831	0.00486113	CAPNS1	0.177377	0.00108081	GAL	0.048174	0.743514	TWIST1	1.20163	9.01243e-05	MLLT6	0.360727	9.87257e-06	DPH6	-0.486218	4.3301e-06	MECOM	-0.346542	6.8522e-07
1342	FNBP1	0.233038	0.00486953	FRA10AC1	0.149232	0.00108412	POM121C	-0.091849	0.743514	RMI2	0.411656	9.03563e-05	PSMD11	-0.138398	9.89349e-06	PRMT3	-0.467397	4.34962e-06	H2AFY	-0.147823	6.88056e-07
1343	LYPLAL1	-0.28253	0.00490078	ITSN1	-0.257982	0.00108992	TMEM39B	0.19351	0.743514	DDX41	0.309572	9.27486e-05	HBS1L	-0.232383	1.02462e-05	NEU1	-0.517905	4.60485e-06	MSRB3	-0.637236	6.90768e-07
1344	ZNF326	-0.126843	0.00492778	PPRC1	0.23151	0.00110918	MAEA	-0.132944	0.744615	PSMA6	-0.122857	9.29774e-05	GNAQ	0.25088	1.02508e-05	GPBP1	-0.265885	4.6885e-06	ASF1B	-0.30533	6.97966e-07
1345	SNX6	-0.0938899	0.00492778	SFXN1	0.114712	0.00111754	PALM2-AKAP2	0.135167	0.744649	UIMC1	0.297255	9.29805e-05	COLGALT1	0.263431	1.02508e-05	RIOX2	-0.335715	4.71494e-06	ATF6B	-0.420837	6.99591e-07
1346	EPC1	-0.253515	0.00497866	GABARAP	0.108474	0.00111763	CSNK1G1	-0.260648	0.744649	KPNA2	-0.150618	9.32293e-05	MRPL23	0.18068	1.0542e-05	USP16	-0.22702	4.78192e-06	HOXA11	-0.620891	7.07704e-07
1347	SPCS2	-0.107003	0.00498161	SRRT	-0.137401	0.00112022	XRCC2	-0.119545	0.744649	USP8	0.245355	9.38614e-05	RNF8	0.208943	1.06083e-05	CREB3L2	-0.382773	4.79224e-06	OMA1	-0.331574	7.14238e-07
1348	BRD8	-0.169133	0.00498161	PFKL	0.319303	0.00112838	RNF13	-0.145921	0.744649	WASF3	0.467852	9.54895e-05	FAM50A	-0.189753	1.06138e-05	FAM89B	0.532688	4.85375e-06	GLG1	0.313649	7.15517e-07
1349	GNG12	0.271539	0.00501373	STEAP3	0.465495	0.00113066	CUL3	-0.0926134	0.744649	ELP5	-0.130967	9.58536e-05	UGT8	0.665535	1.06805e-05	SCFD1	-0.245785	4.85592e-06	MRPL35	-0.292338	7.21664e-07
1350	PDLIM5	0.258725	0.00502082	TUFM	0.106476	0.00113239	NUP210	0.264002	0.745103	PLOD1	0.439219	9.5951e-05	SH3PXD2A	0.252355	1.08484e-05	AGTRAP	-0.320969	4.92636e-06	USO1	-0.294238	7.28925e-07
1351	MRPS31	0.127837	0.00502241	AC073648.7	0.679345	0.00113277	PNO1	-0.084458	0.745103	SPECC1L	0.297221	9.61578e-05	USP53	0.284243	1.08504e-05	CKAP2	0.161649	4.93367e-06	SEPTIN6	0.405111	7.37583e-07
1352	KIF23	-0.190359	0.00504075	CCDC125	0.300069	0.00113394	UBTF	-0.0732114	0.745103	BCOR	0.200688	9.62258e-05	SIX2	0.521145	1.09619e-05	MAP3K11	-0.390993	4.96529e-06	HSD17B7	-0.632733	7.3858e-07
1353	TEX10	0.20537	0.00508474	CCNC	-0.184777	0.00113558	RRBP1	0.0896567	0.745103	ZNF562	0.318613	9.77212e-05	SPA17	-0.357186	1.11491e-05	SLC25A5	-0.0972075	4.99169e-06	DNAAF2	-0.466515	7.52231e-07
1354	TNPO1	0.13454	0.00509511	CLPP	0.124475	0.00113624	MRPS7	-0.0653815	0.745164	MAP2K3	0.344683	9.80278e-05	ARL6IP4	-0.118207	1.11899e-05	PLIN3	-0.340376	5.08393e-06	RXYLT1	-0.371051	7.72627e-07
1355	RDH10	-0.390606	0.0051161	MGME1	0.175927	0.00114895	PTER	0.149999	0.745164	FKBP4	0.129987	9.92101e-05	NDUFA9	-0.225275	1.11935e-05	SMARCB1	0.167403	5.08673e-06	GCDH	-0.425831	7.79778e-07
1356	MYL12B	-0.134602	0.00517847	RBM22	-0.182021	0.00118098	TRMT10C	0.0756408	0.745205	HDAC3	0.27306	9.92101e-05	ASCC3	0.225438	1.13928e-05	NR3C1	-0.370106	5.12274e-06	NDUFA5	-0.191617	7.83412e-07
1357	PDCL	-0.332416	0.00522745	MCM10	0.163184	0.00118814	ERGIC3	0.0722675	0.745542	MRTO4	-0.143508	0.000101187	TNNT1	-0.534829	1.14714e-05	SAR1A	0.16652	5.13086e-06	HIST2H4B	0.600591	7.89165e-07
1358	GRK3	0.415085	0.00522849	PSMB4	-0.106795	0.00119426	MTHFD2L	0.136905	0.745682	TIPRL	-0.170238	0.000101792	KCNJ12	0.710426	1.17567e-05	LSM3	-0.144194	5.14616e-06	TAF10	-0.233593	7.91881e-07
1359	POGLUT2	-0.929938	0.00537317	SEMA6A	0.39643	0.00119864	SEC22C	-0.137534	0.74729	IER2	-0.403711	0.000103876	MRPL54	-0.145208	1.20127e-05	TRAPPC2L	-0.210328	5.24736e-06	VTI1B	0.182102	7.94221e-07
1360	MRPL27	-0.11824	0.00538136	HOXB3	-0.530859	0.00121106	ESF1	-0.0786785	0.74729	TAF5L	0.275192	0.000105213	CDK16	0.208037	1.20127e-05	IRF3	-0.36845	5.2833e-06	DTYMK	-0.244534	8.0511e-07
1361	DHRS11	0.268306	0.00540406	MTCH1	-0.135709	0.0012141	SAT1	0.245752	0.74729	MID1IP1	-0.498876	0.000105439	TMEM160	-0.198245	1.20931e-05	GCAT	-0.37233	5.2833e-06	TPM4	0.178546	8.05651e-07
1362	MTREX	0.159171	0.00541757	DHRS11	0.289671	0.00122502	SLIRP	-0.0407675	0.74729	DMKN	-0.161638	0.000105649	RXRA	0.535465	1.21735e-05	SMOC1	-0.619543	5.30478e-06	DEK	0.0884062	8.22728e-07
1363	FANCI	-0.152112	0.00542056	MIA3	0.195262	0.00122961	OIP5-AS1	-0.101336	0.747431	ELOF1	0.211364	0.000105844	KCNK1	0.49497	1.21956e-05	PSMD7	-0.161881	5.31757e-06	SYVN1	0.294815	8.236e-07
1364	FAM171B	0.493674	0.00546594	PPP3CA	0.253109	0.00122961	ZC3H15	-0.0439973	0.747455	FAM133B	0.133609	0.000106224	CA8	1.3079	1.22431e-05	ZNF326	-0.195577	5.42117e-06	DYNC1I2	0.12728	8.38483e-07
1365	FOXP4-AS1	0.787144	0.00546594	CDK5	0.290523	0.00123629	TM2D2	0.131984	0.748302	MESP1	0.334561	0.000108611	CCNB1	-0.208446	1.24961e-05	RNASEH2A	-0.631133	5.47605e-06	POP7	-0.197148	8.5466e-07
1366	PMF1	-0.1481	0.00546789	RHOC	0.345512	0.00123858	TTK	-0.118167	0.748302	ADORA2B	0.669759	0.000108956	HDHD3	0.401263	1.25767e-05	TMEM161B-AS1	-0.27598	5.54059e-06	SOD1	0.105636	8.67356e-07
1367	PDXDC1	0.174778	0.00551104	WDR75	0.202746	0.00125123	RBM14	-0.103732	0.748302	NEK6	0.400284	0.000110186	CHTF18	0.266106	1.27983e-05	EXOC6	-0.393079	5.58514e-06	CD2AP	-0.294315	8.68693e-07
1368	PET117	0.173222	0.00557286	TOP2A	-0.150565	0.00127065	SYNCRIP	-0.0423736	0.748302	MRPL57	-0.140436	0.000111042	CDC123	-0.119692	1.2811e-05	GARS	-0.176925	5.7428e-06	SFXN2	-0.42607	8.88905e-07
1369	ZMYND19	0.177755	0.00559697	SMCO4	0.321702	0.0012717	TET2	-0.300967	0.749116	PSMG3	-0.212308	0.000111177	LIX1L	0.312036	1.28904e-05	PTP4A2	0.125198	5.78773e-06	UBL3	-0.434353	9.07028e-07
1370	NFIA	-0.104456	0.0055994	TCF20	0.314444	0.00127744	TMEM230	-0.065516	0.7492	GLG1	0.249907	0.000112679	COQ2	0.32323	1.34728e-05	ZNF654	1.11596	5.84012e-06	CTSH	0.509409	9.12072e-07
1371	FIRRE	0.32376	0.00560553	BLCAP	-0.360989	0.00129095	UBFD1	-0.0938729	0.751746	TBC1D8B	0.599288	0.000112729	MAN1A2	0.236429	1.35529e-05	ISOC2	-0.247693	5.84012e-06	POLR3A	-0.291299	9.13963e-07
1372	SRP19	0.116768	0.00562956	TMPO	-0.115376	0.00130421	POLR2B	-0.0815209	0.751746	IER5	-0.42126	0.00011318	TCEA2	0.402977	1.37374e-05	UFM1	0.253961	5.85657e-06	RRP12	-0.399064	9.17848e-07
1373	LSM8	-0.129273	0.00565236	SDHB	0.119858	0.00130571	TRIM44	-0.0881586	0.751746	ZNF451	0.285205	0.00011496	GLG1	0.263232	1.37374e-05	RNASEK	0.117391	5.88482e-06	ITGB3BP	-0.1518	9.28042e-07
1374	EIF3D	0.109244	0.00565987	TAF5L	0.255124	0.00133052	GTPBP6	-0.113418	0.752705	MSANTD3	0.287457	0.000115165	TMEM126B	-0.186722	1.38793e-05	SPTY2D1	0.279618	5.89141e-06	LRRFIP2	-0.32207	9.35003e-07
1375	ALDH1B1	0.270419	0.00572745	TARS	0.102356	0.0013333	PNRC1	-0.121493	0.752705	DESI1	0.225228	0.000115465	CBWD5	0.331604	1.40239e-05	MMAB	-0.275705	5.90013e-06	PPARGC1B	-0.387467	9.42923e-07
1376	PFKFB3	0.412289	0.00576913	HIP1	0.31233	0.00135286	LUC7L3	-0.0509164	0.752705	MRPL40	-0.162359	0.000115671	B4GALT5	0.328278	1.42277e-05	VHL	-0.376332	5.97559e-06	CDK5RAP1	-0.421514	9.49946e-07
1377	COQ4	0.197665	0.00577276	CTNNA1	0.191133	0.00138222	ATRAID	0.110109	0.752705	PHPT1	0.139757	0.000120326	ZNF451	0.283388	1.43429e-05	HAGH	0.357524	5.98689e-06	ABT1	-0.285765	9.53705e-07
1378	CCDC34	-0.147922	0.00578288	PFKFB3	0.421838	0.00138392	MARCH7	-0.133284	0.752705	ZMAT3	0.563746	0.000120885	RANBP1	-0.0568989	1.48287e-05	MCM7	-0.155888	6.194e-06	PTCD3	-0.262446	9.70902e-07
1379	COQ8A	0.206641	0.00579661	NRP2	0.510354	0.0013872	ZFYVE16	-0.119016	0.752705	A1BG	0.38533	0.000123409	GRSF1	0.194931	1.5005e-05	GNAS	0.0853887	6.47153e-06	NAA20	-0.236808	9.90066e-07
1380	CHTOP	0.1015	0.00583176	VBP1	-0.102136	0.00138794	DLEU1	0.0992605	0.752705	MT2A	0.271393	0.000123703	SF3B6	-0.0631376	1.50543e-05	UTP11	-0.202065	6.49666e-06	NUP54	-0.286538	1.00673e-06
1381	PIF1	-0.694353	0.00587921	SURF4	0.205801	0.00138954	FBH1	-0.121964	0.752705	NCAPD3	-0.171021	0.000125808	TUBB	-0.0476011	1.54362e-05	GTPBP6	-0.345004	6.70116e-06	DHCR7	-0.375124	1.01022e-06
1382	SNHG17	-0.198716	0.00587921	ABCB10	0.295844	0.0014074	HDHD5	-0.0976264	0.752705	CDC42BPA	-0.254748	0.000127011	DZIP1	-0.333961	1.54544e-05	RNF187	0.161234	6.7172e-06	DDX10	-0.266333	1.01037e-06
1383	NUP205	0.177947	0.00592176	EXOSC8	-0.176443	0.00141252	TBC1D23	-0.216268	0.752705	UGT8	0.657748	0.000127119	GPT2	0.375606	1.54926e-05	JMJD1C	-0.331505	6.7857e-06	RUFY1	-0.36489	1.01402e-06
1384	HOXB4	-0.574352	0.00592176	PLIN2	0.242184	0.00142899	MTDH	-0.0324138	0.752705	SLC36A4	0.292949	0.000127689	UCK1	0.323551	1.55909e-05	TMEM179B	-0.265819	6.79881e-06	PLAT	-1.17669	1.01504e-06
1385	PPP1R14B	-0.0989466	0.00596521	ING3	-0.222796	0.00142899	HERPUD2	-0.272115	0.75497	ZBTB33	0.348906	0.000127752	CREM	-0.399374	1.56614e-05	PUSL1	-0.329727	6.83492e-06	MRPL28	0.180982	1.01592e-06
1386	EZH2	-0.143553	0.006003	ESYT1	0.260878	0.00143063	SLC25A38	0.214088	0.756932	FAM98A	-0.196018	0.000127752	RHOB	0.388489	1.57855e-05	RABGGTB	-0.280069	6.96184e-06	TXNRD1	-0.222461	1.03753e-06
1387	NCOR2	0.260837	0.006003	PRIM1	0.215282	0.00145024	SLC39A6	0.172323	0.756932	MYL12B	-0.171621	0.000127881	PLAT	-1.12827	1.60183e-05	OMA1	-0.305141	7.03345e-06	ERBIN	-0.354034	1.04419e-06
1388	ERG28	-0.216015	0.00601699	THOC6	-0.291838	0.00145024	TCP1	-0.0230784	0.75744	RHOT2	0.289746	0.000130337	ABCB6	0.849429	1.61282e-05	SNHG15	-0.248278	7.08013e-06	MND1	-0.340038	1.04564e-06
1389	MRPS5	0.10973	0.00603869	HAUS2	0.282698	0.00146171	PPIG	-0.0434124	0.75744	HMGA2	-0.523353	0.000133699	IPMK	0.687181	1.62992e-05	PPIL3	-0.573597	7.13474e-06	ZDBF2	0.546184	1.06321e-06
1390	ANXA11	0.210721	0.00604646	LMNB2	-0.18164	0.00146475	SLC29A1	0.170087	0.75744	TMEM161B-AS1	-0.259733	0.000134952	SLC35B4	0.270701	1.63549e-05	TMEM242	-0.357492	7.236e-06	FOXO4	0.784366	1.06638e-06
1391	DESI1	0.182007	0.00607622	BRMS1L	-0.269193	0.0014905	RPP25L	-0.0914616	0.75744	ELOA	0.235467	0.000134952	HOXC10	0.417236	1.63696e-05	ISCA2	-0.302983	7.30624e-06	PSPH	-0.414028	1.07152e-06
1392	DIDO1	-0.211165	0.00607936	MRPL15	-0.143005	0.00149094	CACTIN	-0.331477	0.75744	LIMA1	-0.315206	0.0001357	EBNA1BP2	-0.142122	1.63749e-05	HERC4	-0.306881	7.44117e-06	MORF4L2	-0.130265	1.10689e-06
1393	SYNC	-0.145569	0.00608132	LY6E	0.166686	0.00150697	DNAJC7	-0.0651933	0.75744	MRPL13	-0.130376	0.00013627	AGPAT2	0.250193	1.6488e-05	ACBD6	-0.23513	7.60781e-06	NVL	-0.27631	1.1219e-06
1394	CAPN2	0.19836	0.0061476	HIRA	0.36464	0.00151537	ZNF143	-0.161394	0.75744	EXOSC5	-0.247694	0.00013627	MCOLN3	-0.899184	1.65373e-05	COL4A2	-0.444735	7.60815e-06	CEP57	-0.270472	1.12341e-06
1395	SEC61B	-0.101725	0.00617235	NF2	0.226876	0.0015259	RAB22A	-0.181584	0.75744	MAGEF1	0.296082	0.00013627	RMI2	0.403051	1.66278e-05	SLC35F2	-0.497206	7.65189e-06	NSMF	0.397262	1.12891e-06
1396	SIL1	0.287294	0.00618314	BORCS8	-0.266629	0.00153049	PDCD4	-0.0732714	0.758404	CALD1	0.156388	0.000136373	BCL2L13	0.290546	1.66664e-05	MECOM	-0.335032	7.65531e-06	PPP5C	-0.292567	1.15788e-06
1397	ARL2	-0.124124	0.0061911	VCL	0.151244	0.0015318	PDCD2	-0.0615195	0.758404	SMOC1	-0.623264	0.000136379	DDX18	0.138776	1.6679e-05	TAF10	-0.227512	7.65531e-06	NDUFB11	-0.14787	1.16578e-06
1398	SCYL2	0.341665	0.00621315	DEPDC1	-0.19284	0.00154456	ADI1	-0.0708892	0.758404	PAPSS2	-0.479122	0.000137252	B4GALT2	0.321657	1.67765e-05	RARS	-0.180849	7.71928e-06	ITSN1	-0.325157	1.17401e-06
1399	IFITM2	-1.23887	0.00628182	EIF4A2	-0.159172	0.00155127	SMARCAL1	-0.250369	0.758404	STX2	0.255805	0.000137252	HDAC3	0.261991	1.67765e-05	GRPEL1	0.163355	7.71964e-06	FBXO25	0.404311	1.1797e-06
1400	ATRX	-0.131386	0.00628182	PCGF6	0.193632	0.00155405	MXI1	0.134413	0.758779	OXCT1	-0.39562	0.000138602	MTREX	-0.228133	1.71871e-05	NSL1	-0.250411	7.81855e-06	MRPL44	-0.30401	1.19486e-06
1401	GALK1	-0.283619	0.00632236	EBP	-0.132662	0.00155576	IGF1R	0.165215	0.758779	FEZ2	0.279806	0.000139313	NCAPD3	-0.173166	1.73664e-05	CYB5A	-0.260865	7.8356e-06	CFAP298	-0.19948	1.21601e-06
1402	ST3GAL1	0.844144	0.00633973	TSC2	0.247571	0.00155754	TUBGCP2	0.0753881	0.758779	USP36	0.247195	0.000144157	KLF10	0.754971	1.75225e-05	GPR180	-0.384046	7.90823e-06	DNAJB6	0.13773	1.22342e-06
1403	SMIM7	-0.175721	0.0063452	NKX2-5	0.226767	0.00157666	SKAP2	-0.0981136	0.758779	TNIP2	0.35243	0.000144507	PBX3	-0.427	1.75731e-05	RRP12	-0.386867	8.01677e-06	NSA2	-0.100786	1.24863e-06
1404	DUS3L	-0.341648	0.00634531	CMIP	0.429767	0.00157929	WDR5	-0.117735	0.759484	SYK	0.487163	0.000147235	VBP1	-0.123017	1.76665e-05	OCIAD1	-0.249976	8.07546e-06	LRRC41	0.360573	1.25293e-06
1405	TWF2	-0.446726	0.0063713	PCYOX1	0.247451	0.00159853	GNPNAT1	-0.071557	0.759484	ITGAE	-0.17462	0.0001484	PHLDA2	-0.687501	1.81186e-05	CNTNAP2	-0.586222	8.12015e-06	COMMD2	-0.269738	1.25294e-06
1406	SNAP29	0.194128	0.00640475	ZNF664	0.208799	0.00160804	STMN1	0.0314857	0.763296	SLC39A1	-0.262438	0.000148475	CTNNB1	0.209701	1.81648e-05	EIF5	-0.124462	8.24774e-06	KRAS	-0.272718	1.27648e-06
1407	BCL11A	0.235275	0.00644208	TXNL1	-0.177185	0.00162368	LSM10	-0.0932304	0.764104	SLC39A13	0.640771	0.000148895	VPS35	0.139732	1.82656e-05	THUMPD3-AS1	0.293816	8.24774e-06	ORMDL2	-0.27473	1.38166e-06
1408	TAF15	-0.134665	0.00650473	ISOC2	-0.183435	0.0016394	GM2A	0.272503	0.764104	RRP1B	-0.1172	0.000149339	NAA10	-0.111717	1.83964e-05	MYDGF	-0.196123	8.26779e-06	TSN	-0.277338	1.3874e-06
1409	DNAJA1	-0.0960302	0.00651396	IRF2BP2	0.166272	0.00167394	BEX1	0.0922256	0.764104	RUVBL1	-0.126521	0.000150519	PRMT5	-0.217791	1.85019e-05	GALNT7	-0.471573	8.39551e-06	WDR1	0.306078	1.39422e-06
1410	PRPSAP1	-0.228016	0.00651396	GNPNAT1	0.180997	0.00167394	OLFM1	0.249018	0.764104	CERT1	0.297549	0.00015164	LPGAT1	0.227096	1.86e-05	ARF3	-0.281833	8.45985e-06	PIGBOS1	-0.679595	1.4154e-06
1411	SBDS	-0.132485	0.00654435	FAM171B	0.49063	0.00169249	FRS2	-0.204919	0.764104	CSE1L	-0.12823	0.000152015	C9orf78	0.160781	1.88031e-05	NDUFS7	-0.201102	8.50961e-06	FAM89B	0.525554	1.4277e-06
1412	NDUFA1	0.0751479	0.00664163	THEM4	0.239764	0.00171597	MUS81	-0.160609	0.764104	ANAPC15	-0.186597	0.000153967	RRP8	0.316049	1.89189e-05	AGPS	-0.290585	8.57653e-06	ACTR3	-0.243305	1.43519e-06
1413	OAF	0.240269	0.0066443	SDHC	-0.154227	0.00171744	DDX42	-0.091595	0.764104	NR6A1	-0.406382	0.000158031	ZMYND11	0.34321	1.92221e-05	MIR222HG	-0.470584	8.87393e-06	GNG4	0.278109	1.43519e-06
1414	GON4L	-0.195693	0.00673445	FAM118A	0.431061	0.00172001	KMT2E	-0.119396	0.764104	JPT1	-0.109502	0.000158613	TMEM158	0.530882	1.93549e-05	PSMA1	-0.140658	8.94902e-06	PGP	-0.220739	1.44046e-06
1415	SLC7A11	-0.485621	0.00674385	PFKM	0.234247	0.00172225	UACA	-0.0735198	0.764838	ZNF330	0.218176	0.000161309	MDH2	-0.113622	1.95107e-05	ANAPC7	-0.276316	9.0612e-06	PRPF8	-0.188692	1.46163e-06
1416	PRDM4	0.275342	0.00675817	API5	-0.189813	0.00172338	RAB3GAP1	-0.112707	0.766667	LRPAP1	-0.177117	0.000165042	ZNRF3	0.496878	1.96565e-05	UBE2I	0.1603	9.14703e-06	BTG1	0.237554	1.46323e-06
1417	KHDRBS1	-0.101122	0.00680363	KIF11	-0.136121	0.00172638	YES1	-0.149648	0.766667	HIST2H4B	0.458215	0.000166198	SLC25A53	0.465582	1.98137e-05	POR	-0.293924	9.37802e-06	ZC3H14	-0.253632	1.51445e-06
1418	ZNF462	0.589658	0.0068457	TMEM230	-0.153422	0.00173133	HIP1	0.167827	0.766667	MARS	-0.248494	0.000166198	ESYT1	0.290556	1.98194e-05	JAGN1	-0.301586	9.50493e-06	DNTTIP1	-0.332995	1.53412e-06
1419	IK	0.0879255	0.00698187	RMDN1	-0.276926	0.00173775	ACAT1	0.0597123	0.767943	PRC1	-0.15108	0.000168213	HIST2H2AB	0.709153	1.98194e-05	FTX	-0.251574	9.54087e-06	APTR	-0.664666	1.57232e-06
1420	CISD3	0.165004	0.00698281	ATP5F1A	0.0667044	0.00174913	NR6A1	-0.139489	0.768801	SNRPA1	-0.104735	0.000169169	SRP54	-0.223621	1.98194e-05	KNOP1	0.138507	9.56347e-06	HMGA2	-0.481493	1.58024e-06
1421	HLTF	-0.136137	0.00702605	FAM8A1	0.275133	0.00174913	EGLN2	-0.143559	0.773366	H2AFV	-0.117348	0.000169747	CDC7	0.316182	1.98194e-05	COPS4	-0.267433	9.59046e-06	TLN1	0.146083	1.5804e-06
1422	TMBIM6	0.0689951	0.00702605	CTNNB1	0.156611	0.00177008	YLPM1	-0.089986	0.773366	THUMPD1	0.217318	0.000170123	AGAP1	0.398129	1.984e-05	TPMT	-0.498106	9.76421e-06	EBAG9	-0.426492	1.58251e-06
1423	KDM1A	0.149026	0.0070364	PCBP1	0.109956	0.00179234	INTS14	-0.144228	0.773366	ZNF462	0.698603	0.000170507	NDFIP1	-0.242375	1.99554e-05	ERBIN	-0.351232	1.01457e-05	PLK1	-0.306724	1.58252e-06
1424	CFAP97	0.216018	0.0070364	TMEM242	-0.291574	0.00179725	CLTC	-0.0662514	0.774892	FARSB	-0.230166	0.000178685	TMEM8A	0.462549	2.0027e-05	GTF2F1	0.143762	1.02831e-05	UBAC2	-0.551033	1.62988e-06
1425	PIH1D1	-0.19769	0.0070364	IDE	0.195629	0.00179757	P3H4	0.134619	0.775091	SAMD1	0.215342	0.00017932	TSC22D4	0.39347	2.02212e-05	VPS26A	-0.228298	1.08513e-05	ZNF451	0.341046	1.63074e-06
1426	SEPTIN6	0.261583	0.00718778	SLC25A11	-0.175023	0.00180051	PPT1	-0.103848	0.775091	KPNA6	0.193045	0.000181015	COA4	0.145738	2.03626e-05	DYNC1H1	0.150967	1.0915e-05	SLC25A4	0.230554	1.64174e-06
1427	SLC9A3R1	0.230317	0.00719586	MLF2	-0.141451	0.00180051	EAPP	-0.104309	0.775091	SIX2	0.496693	0.000181015	SLC9B2	0.457981	2.05349e-05	CPE	-0.372476	1.10618e-05	C11orf24	0.376523	1.64603e-06
1428	RHOC	0.271572	0.00722368	DDR2	-0.623264	0.00180062	CDK19	-0.244045	0.775615	HTRA1	0.59815	0.000181377	SLC20A1	0.257048	2.07037e-05	DEGS1	-0.219838	1.11012e-05	RARS	-0.184238	1.66074e-06
1429	CCDC86	0.193428	0.00723758	RRP8	0.251812	0.0018122	GALK1	0.111579	0.775615	TJP2	-0.431525	0.000181967	UBE2L3	0.13705	2.0816e-05	AC068587.4	-0.609429	1.12701e-05	DDB2	0.853225	1.66358e-06
1430	ERP29	-0.142325	0.00728201	EGLN3	0.571441	0.00181836	ST3GAL1	0.558201	0.776219	MED4	0.183997	0.000182898	MRPS7	-0.150533	2.11831e-05	ANAPC5	-0.188147	1.13175e-05	TPGS2	0.215796	1.67211e-06
1431	MRPS28	-0.174093	0.00728201	FAM162A	0.129789	0.00181836	DLAT	-0.0941625	0.776219	HECTD1	0.224775	0.000182907	MGST3	0.157708	2.1372e-05	POLR1D	0.146551	1.14541e-05	PPARG	-0.553506	1.68092e-06
1432	EBAG9	-0.290639	0.00735075	AC118549.1	-0.215678	0.00184674	SMS	0.0529985	0.776603	OGA	0.211665	0.000184394	MFSD14B	0.300356	2.15879e-05	HNRNPUL2	0.277669	1.15859e-05	EIF3D	-0.162964	1.71663e-06
1433	RYBP	-0.222803	0.00735539	XPO1	-0.0959936	0.00184674	DBF4	0.0691843	0.779182	MRPS28	-0.235007	0.000184791	RPP21	-0.189148	2.19691e-05	DNAJC21	-0.225607	1.15934e-05	RABAC1	-0.215841	1.86443e-06
1434	MOCOS	0.823892	0.00736533	AMPD2	0.42872	0.00185964	CDCA8	-0.111311	0.780884	BZW1	-0.106727	0.000186311	MLLT11	-1.32517	2.19691e-05	EIF2B1	-0.276305	1.17168e-05	SIGIRR	-0.285031	1.86902e-06
1435	TFIP11	0.289569	0.00745059	RTKN	0.419871	0.00186139	WASF3	0.25522	0.780884	NFE2L1	0.232946	0.000187543	CALM1	-0.0695286	2.19744e-05	TROAP	-0.320281	1.18858e-05	MITD1	-0.334163	1.88706e-06
1436	MPHOSPH9	-0.247193	0.00753961	DACH1	0.423586	0.00187281	MANEAL	0.223349	0.780884	TBCA	-0.0579154	0.000189509	SIAH2	0.487392	2.21525e-05	DUSP3	0.359815	1.18911e-05	BSG	-0.131617	1.89295e-06
1437	LMO4	0.157442	0.00755407	ING1	-0.869168	0.001891	B3GALT6	0.1231	0.780884	IQGAP2	-0.356543	0.000191266	SEC61B	-0.0845765	2.22088e-05	TYW1	-0.435201	1.18911e-05	ANXA7	-0.279095	1.90637e-06
1438	MCUR1	-0.169176	0.00771505	VTI1B	0.143794	0.00189533	RUSC1	0.110689	0.783292	AKR7A2	0.200862	0.000191849	PHC2	0.363301	2.23103e-05	DTNA	0.547955	1.19375e-05	PA2G4	-0.0955291	1.91421e-06
1439	NLGN1	1.39185	0.00781717	STXBP6	0.862358	0.00189726	ZNF264	-0.520552	0.783355	TMEM179B	-0.221159	0.00019187	SLC25A17	0.239339	2.23103e-05	CETN3	-0.347149	1.21646e-05	DNA2	-0.452357	1.91738e-06
1440	SLC31A1	0.18925	0.00781717	CMTM7	0.295762	0.00190715	CABLES1	0.147051	0.783462	NUP85	-0.25882	0.00019187	NACC1	0.314375	2.26601e-05	CAST	-0.207461	1.22199e-05	ISYNA1	-0.365759	1.92979e-06
1441	DNTTIP2	0.109147	0.00787249	STK38L	0.290094	0.00190924	YOD1	-0.169348	0.783462	BRD7	0.161779	0.000191947	ALCAM	0.484148	2.2707e-05	SEC61B	-0.134473	1.24256e-05	RAB1B	0.202357	1.93481e-06
1442	NETO2	-0.21468	0.00787249	AHNAK	0.391153	0.00190982	APPBP2	-0.163397	0.785733	TLE5	0.214649	0.000192168	ZMAT3	0.547382	2.28276e-05	ETF1	-0.236112	1.25943e-05	ATP5PD	0.123687	1.93538e-06
1443	LSR	-0.642603	0.00787249	LLPH	0.135384	0.00191977	CSNK2B	0.0533456	0.786348	MRPS15	-0.138075	0.000192572	TCF20	0.359239	2.28642e-05	PSMD12	-0.163666	1.26452e-05	DHX36	-0.189272	1.96694e-06
1444	PTPA	0.197684	0.00787882	FIP1L1	0.176672	0.00192111	NCOA6	-0.138823	0.786348	WDR54	0.281668	0.000195336	DNPH1	-0.151694	2.3154e-05	LAMC1	-0.312116	1.27267e-05	ZNF281	-0.274457	1.96983e-06
1445	KPNA2	-0.110994	0.00787882	FLVCR1	0.259891	0.00196112	CYCS	-0.0447669	0.786473	PCYOX1	0.277686	0.000196576	SERPINE2	0.575405	2.36974e-05	ANAPC15	-0.230726	1.27318e-05	ATP6V0D1	0.253562	1.96994e-06
1446	ZNF598	0.25061	0.00793446	TP53	-0.278664	0.00196827	ADAT2	0.161052	0.787029	GMPS	-0.147533	0.000198811	TIMM44	-0.158066	2.37142e-05	CBWD2	0.568505	1.28822e-05	AMMECR1	-0.366059	1.9759e-06
1447	ING3	-0.202223	0.00809097	HIST1H1E	0.203161	0.00197191	EIF4A1	-0.052792	0.787029	THUMPD3-AS1	0.220474	0.000198811	SRSF11	-0.093856	2.38835e-05	PEF1	-0.256555	1.29008e-05	NXN	-0.388415	1.9884e-06
1448	ARHGDIA	0.112236	0.00815841	COMTD1	0.191035	0.00197274	L3MBTL3	0.244841	0.789292	NPC2	-0.202068	0.000199307	SCO2	0.199477	2.39675e-05	CINP	-0.273104	1.30725e-05	VHL	-0.371396	2.0528e-06
1449	NAMPT	0.190746	0.00821308	HNRNPA0	-0.159248	0.00199832	GDF11	0.168802	0.789292	PNISR	-0.126278	0.000202113	TRUB2	0.210298	2.41644e-05	MRPS35	-0.254275	1.33078e-05	TP53BP2	-0.277627	2.06626e-06
1450	HIRA	0.315238	0.00823338	COMT	0.226725	0.00200075	TALDO1	-0.0655154	0.791373	C12orf65	-0.330862	0.000203667	SEM1	0.12951	2.51608e-05	NUP50	0.228153	1.33078e-05	ACAA2	-0.296313	2.09368e-06
1451	RPAP3	0.147291	0.0082798	MYO18A	0.591868	0.0020302	VPS52	-0.216284	0.791398	SNX5	-0.126399	0.000205181	LAS1L	-0.22228	2.52127e-05	REV1	-0.391572	1.35115e-05	MLLT11	-1.31033	2.10443e-06
1452	SEMA3C	-0.787153	0.00829578	PRR5	0.405785	0.0020494	NUDT14	0.227509	0.792523	NR2F2	-0.161223	0.000207138	NXN	-0.407646	2.53992e-05	HMCES	-0.410187	1.36024e-05	IER2	-0.372761	2.21941e-06
1453	HES6	-0.463448	0.00829578	HOXA13	-0.658969	0.00205262	CHN1	-0.236267	0.792692	SPART	0.183111	0.000208335	NCOA7	0.405588	2.54255e-05	IKBIP	0.320296	1.3736e-05	LYRM4	-0.265346	2.24659e-06
1454	UAP1	0.204494	0.00833743	CHMP4C	0.814528	0.00208188	FKBP3	-0.0441875	0.792819	XPO6	0.215873	0.000212743	SNTA1	0.635124	2.54661e-05	VMP1	-0.322183	1.37954e-05	TSFM	-0.255531	2.2919e-06
1455	CSNK1E	0.0980208	0.00833743	BTG2	0.449305	0.00208474	DNAJC24	-0.156795	0.792947	PWWP3A	-0.205606	0.000214257	DDX41	0.313441	2.55532e-05	METTL2B	-0.257958	1.39543e-05	SETX	0.261425	2.31236e-06
1456	ISL2	0.423115	0.0083888	RNF5	-0.253829	0.00209007	XPA	-0.0944782	0.7953	GMNN	0.12767	0.00021462	TMEM208	-0.176351	2.57697e-05	IER5	-0.365293	1.39849e-05	ELAC2	-0.277418	2.38618e-06
1457	SMIM30	0.152197	0.00839815	RPA3	-0.120518	0.00209269	DCAF5	-0.129321	0.795715	CPM	-0.924714	0.000214707	WDR74	-0.356526	2.65489e-05	STMN1	0.0930363	1.40183e-05	NUP155	-0.301632	2.38733e-06
1458	HSPA1B	-0.174842	0.0084046	GRSF1	0.144953	0.00209531	IDH3B	-0.0709065	0.795973	SEPTIN6	0.285378	0.000214902	RTL8C	0.253194	2.66159e-05	GLOD4	-0.257639	1.479e-05	FARP1	-0.577479	2.40816e-06
1459	SGTA	-0.201407	0.0084046	SCAPER	0.313173	0.00210134	POLD3	0.0933261	0.795973	TOMM5	0.107853	0.000214902	GRN	0.24389	2.66744e-05	CISD1	-0.166447	1.48715e-05	FBXW4	0.523242	2.46027e-06
1460	FKBP14	0.277197	0.00848778	PCMT1	-0.1106	0.00211731	CCDC85B	0.0694003	0.796537	SQSTM1	-0.139794	0.000216635	PAIP2	0.173267	2.71184e-05	DTD1	-0.285418	1.4873e-05	SMOC1	-0.59475	2.48508e-06
1461	MAP4K3-DT	0.263866	0.00852499	UBXN1	-0.126214	0.00211762	GPATCH8	-0.0893197	0.796537	TEX15	-0.649769	0.000216669	PSIP1	-0.0813707	2.72286e-05	SARS	0.119446	1.50505e-05	MID1	-0.297169	2.49652e-06
1462	MYBBP1A	0.194019	0.00857582	MYBL1	-0.623461	0.0021191	ATXN7L3B	-0.0956284	0.796537	MAML1	0.342212	0.000216789	SLC36A4	0.286471	2.7756e-05	HRAS	-0.23147	1.51304e-05	UBE2D2	-0.220504	2.49652e-06
1463	IDE	0.172443	0.00858152	ZNF580	-0.250571	0.0021262	TYMS	0.0510126	0.796537	SPR	0.354303	0.000217189	UBAP2	0.192638	2.8074e-05	EID2	0.229298	1.52557e-05	CLIC4	-0.331927	2.5009e-06
1464	PLS1	0.275764	0.00870236	MED6	-0.183851	0.00212693	SCLT1	0.118609	0.796537	HOXB5	-0.526671	0.00021855	RORB	2.8987	2.8074e-05	CYB5D2	0.486092	1.53079e-05	ZNF618	0.425941	2.5009e-06
1465	CBX6	0.13661	0.00875547	PRDM4	0.294466	0.00213676	SPTLC2	0.134025	0.796537	AL096870.8	0.280589	0.000218725	CALML4	-0.510978	2.82392e-05	RANBP1	-0.0986717	1.54629e-05	TIMMDC1	-0.255151	2.53895e-06
1466	NOL9	0.190601	0.00876193	COASY	0.235935	0.00213741	PICALM	-0.134391	0.796537	FOXP4-AS1	0.897901	0.000223751	GCC2	0.191865	2.82392e-05	ARHGEF26	-0.404255	1.56479e-05	ABCC4	-0.625095	2.6179e-06
1467	WIZ	0.229052	0.00878448	PPP6R2	0.229899	0.00213933	GGA3	-0.167961	0.796546	RPARP-AS1	0.336747	0.000223751	RNF149	0.356086	2.87081e-05	KIF1BP	-0.258618	1.56559e-05	ANAPC7	-0.270533	2.63576e-06
1468	AVEN	-0.494154	0.00878998	CLN3	0.24522	0.0021537	SPAG9	-0.0721552	0.797431	CD81	0.122664	0.000224285	ZNF358	0.272982	2.87324e-05	CKAP4	0.233063	1.56559e-05	OIP5-AS1	-0.279616	2.63679e-06
1469	MORF4L1	-0.0905729	0.00879188	PAFAH1B3	-0.168283	0.00217828	SH3GLB1	-0.0916557	0.797431	NFU1	-0.24821	0.000225009	PRC1	-0.153911	2.88168e-05	MXD4	0.195974	1.57606e-05	ACOT9	-0.379919	2.70344e-06
1470	HACD1	-0.322506	0.00879596	AKT3	0.214446	0.00218979	CEP44	-0.193802	0.797431	ENHO	0.429613	0.000225535	PRCP	0.316536	2.89189e-05	ATP11A	-1.02485	1.57724e-05	EIF3H	-0.184795	2.70474e-06
1471	NOP56	0.0845437	0.00879596	POLDIP3	0.25555	0.00220779	AHI1	0.102737	0.797431	FABP5	0.121208	0.000228069	SEPTIN9	0.462818	2.91303e-05	MRPL40	-0.218723	1.59218e-05	DNAJA3	-0.256618	2.71825e-06
1472	PARPBP	-0.217286	0.00879596	USE1	-0.274689	0.00223259	TM7SF3	0.187601	0.797431	SLC6A15	0.425884	0.000228602	UBE2E3	-0.203594	2.94099e-05	CHMP1A	-0.431021	1.59218e-05	BAZ2B	-0.485295	2.76204e-06
1473	TSTD2	0.294162	0.00881596	DIXDC1	0.398634	0.0022549	ZC3H7A	-0.128283	0.797605	MDFIC	0.624544	0.000228796	AKIRIN2	-0.326085	2.95919e-05	DHX30	0.190492	1.59817e-05	AGTRAP	-0.315763	2.80287e-06
1474	NDUFV3	0.103578	0.00881614	MYL12A	-0.189967	0.0022742	STK38	-0.179856	0.798044	STOM	0.379718	0.000228856	ARL2	-0.158792	2.97007e-05	ZNF281	-0.248383	1.60798e-05	PARPBP	-0.331332	2.80786e-06
1475	PLA2G12A	-0.15725	0.00881614	USP53	0.256976	0.00230654	MRPL12	-0.0659435	0.798936	TUBA1B	-0.054809	0.000232971	PLXND1	0.892475	3.02878e-05	STC1	7.92941	1.62735e-05	DLL3	-0.384651	2.83564e-06
1476	SNRNP40	-0.115794	0.00881614	MRPL18	-0.125087	0.00230654	DOCK1	-0.144639	0.798936	RAB40B	0.393131	0.000234437	GLRX3	-0.0974726	3.03247e-05	GADD45GIP1	-0.110835	1.64178e-05	MRPS18A	-0.301959	2.89388e-06
1477	AL445524.1	0.123749	0.00882598	HM13	0.150008	0.00232078	LDOC1	0.193133	0.798936	PPIF	0.159458	0.000235135	PDLIM1	-0.190524	3.03869e-05	MLLT11	-1.24199	1.64178e-05	GLOD4	-0.276393	2.89388e-06
1478	CBL	0.248546	0.00886125	MSX2	0.347916	0.00232358	PAXBP1	0.124247	0.799696	HMMR	-0.284239	0.000239086	TRIM58	0.947572	3.04886e-05	GYG1	-0.384041	1.66216e-05	CNNM3	0.373868	2.93754e-06
1479	SMARCD3	0.303725	0.00899271	AL035425.3	-0.184531	0.00233206	PVR	0.218634	0.799696	GOT1	-0.321621	0.000240258	MRPL14	0.14579	3.05696e-05	XPNPEP1	0.536736	1.66216e-05	DNASE2	-0.390379	2.97852e-06
1480	IARS	0.0938494	0.00909814	PDLIM5	0.245773	0.00235114	SEPTIN9	0.223539	0.7997	RUSC1	0.245636	0.000241458	NUDCD2	0.226642	3.06762e-05	ZNF771	-0.472432	1.66216e-05	PPIC	-0.348295	3.06322e-06
1481	HSP90AB1	-0.0683711	0.00913509	VAPB	-0.247317	0.00236767	LINC01003	-0.462814	0.7997	KLC3	0.886556	0.00024198	KCNG1	0.485852	3.07746e-05	LSM6	-0.203313	1.67169e-05	CETN3	-0.332396	3.09586e-06
1482	ASXL3	1.53651	0.00918242	CFDP1	-0.103568	0.00238768	TRIP12	0.06648	0.799753	ARPP19	0.228165	0.00024198	APPL1	0.168518	3.08705e-05	CERK	0.424109	1.69887e-05	SLC31A1	0.267075	3.12913e-06
1483	AK6	-0.157666	0.00918443	LSM2	-0.117066	0.00243895	C1orf21	0.118522	0.800339	DHX29	0.178358	0.00024198	AC012360.3	-0.459618	3.1156e-05	UQCRH	-0.058058	1.71061e-05	SMAD9	0.495773	3.1626e-06
1484	MICU1	0.151469	0.00922205	UBE2E2	0.237648	0.00244112	SURF2	-0.0770154	0.800618	HOXB6	-0.244475	0.000242258	LONP1	0.306071	3.14701e-05	DMAC2L	-0.368813	1.73049e-05	RAPGEF1	0.555822	3.16616e-06
1485	BORCS8	-0.214501	0.00922819	CUL3	-0.169665	0.00244234	SNHG10	-0.182539	0.801941	RCC2	0.189557	0.000244056	HIST1H4H	0.530292	3.18254e-05	ARHGEF7	-0.889357	1.73323e-05	MTIF2	-0.249212	3.24595e-06
1486	RCL1	0.251921	0.00923949	SRM	-0.103022	0.0024471	WBP1L	-0.390063	0.802774	ARL14EP	0.253397	0.00024737	MAP3K20	0.267788	3.21934e-05	LDOC1	0.54172	1.73496e-05	YBX3	0.10696	3.29851e-06
1487	NAA38	0.072089	0.00925113	SELENOO	0.322183	0.00246119	NDUFA8	-0.0573876	0.803321	BTG1	0.212461	0.000248263	GADD45GIP1	-0.0668471	3.2531e-05	NDUFB9	-0.157536	1.77084e-05	ZDHHC16	0.286359	3.30359e-06
1488	PLEKHA5	0.31648	0.00925113	TRIP12	0.159861	0.00246858	CTXN1	0.242625	0.803639	SRPK2	-0.233854	0.00024845	FUOM	-0.257321	3.29022e-05	RRP1	-0.273094	1.77087e-05	TMX2	-0.311823	3.33716e-06
1489	DNAJC9	-0.138567	0.00929245	IST1	0.17798	0.00249084	SPG21	0.125054	0.803639	NUDT19	0.622514	0.000248686	JUND	0.195842	3.2965e-05	MRPS33	0.138101	1.77884e-05	GSS	-0.33832	3.37153e-06
1490	JTB	0.0611901	0.00939272	PI4KA	0.27415	0.00251525	FNBP4	-0.0892669	0.803639	PPIL4	-0.171361	0.000249289	TCF7L1	0.59243	3.32476e-05	AOPEP	-0.603258	1.77884e-05	SPC25	0.180066	3.38451e-06
1491	RNF10	0.168093	0.00939479	SMAD5	0.13651	0.00252448	ARHGAP22	0.265633	0.803639	SLIRP	0.0782846	0.000249857	CUL1	0.211364	3.35741e-05	LRATD2	0.403939	1.78157e-05	MCRIP2	0.332998	3.42533e-06
1492	EIF2A	0.172306	0.00950804	ARF1	-0.0967903	0.00252741	TRMO	-0.223948	0.803639	MRPS10	-0.169558	0.000251375	RNASEH2A	-0.653517	3.35964e-05	MTHFD2L	0.351877	1.7907e-05	SEPHS2	-0.211074	3.44833e-06
1493	MDH2	-0.107967	0.00952108	PRKAA2	0.192737	0.00253886	ABHD14B	-0.168249	0.807525	TMEM14C	-0.199088	0.000252567	ASNSD1	0.230284	3.37039e-05	ATAD3A	-0.325127	1.80668e-05	HES6	-0.661544	3.47292e-06
1494	LONRF3	0.906518	0.00953625	ANXA5	-0.111207	0.00255095	GLYR1	-0.101579	0.807525	SRSF3	-0.0713822	0.00025277	TWF1	0.257219	3.37666e-05	RABAC1	-0.211143	1.81986e-05	LARP7	-0.193952	3.47459e-06
1495	SFT2D2	0.177716	0.00953978	BAG2	0.2351	0.00257791	EGLN3	0.343726	0.807525	TTC19	0.244797	0.000252812	TOMM5	0.120869	3.42315e-05	ZNHIT1	-0.17468	1.82301e-05	SNRNP70	-0.155346	3.47546e-06
1496	TBL1X	0.164867	0.00969188	PPP1R14C	0.37204	0.00259593	GTPBP8	-0.112259	0.808194	RARS	-0.130214	0.000255736	HMOX2	0.209805	3.42464e-05	COL4A1	-0.816829	1.84368e-05	CITED2	0.716646	3.50209e-06
1497	CYB5B	-0.174467	0.00971162	AUP1	0.164223	0.00260279	VTA1	-0.0900001	0.808194	CMSS1	0.123586	0.00025792	FAF1	-0.374897	3.46809e-05	ASPSCR1	-0.424714	1.84652e-05	ZFC3H1	-0.42171	3.50209e-06
1498	MIGA1	0.216816	0.00972851	MT1X	0.26332	0.00260905	ZNF598	0.124037	0.80856	COMMD3	-0.219494	0.000259942	NUP85	-0.261646	3.48125e-05	MRPS16	-0.190832	1.89838e-05	ZFHX4	-0.286865	3.542e-06
1499	TFDP2	0.144835	0.00972851	TET1	0.189013	0.00260905	NEPRO	-0.120545	0.808959	SIGIRR	-0.265343	0.000261314	FABP5	0.136195	3.55911e-05	ESRRA	-0.514746	1.92683e-05	AUTS2	-0.325812	3.55774e-06
1500	HOXA13	-0.577559	0.00974869	PHF14	-0.145618	0.00266316	H2AFV	0.0344543	0.808959	PBX3	-0.40163	0.000264965	CEP350	0.192045	3.55911e-05	GLIDR	0.576468	1.9415e-05	VPS36	-0.311416	3.56338e-06
1501	PPP3CB	-0.21152	0.0100761	APC	0.207094	0.00266854	RAD23A	-0.0575426	0.808959	ANKRD10	-0.767608	0.000265139	TWIST1	1.2588	3.64891e-05	CARS	-0.330935	1.94267e-05	EED	-0.354116	3.62355e-06
1502	SELENOT	-0.164481	0.010098	DTYMK	-0.15322	0.00268078	TIMM44	-0.065349	0.809923	HAGH	0.290257	0.00026569	PTPN9	0.359359	3.6873e-05	COX4I1	-0.0923183	1.96139e-05	FKBP3	-0.154238	3.64466e-06
1503	WNK2	0.33718	0.010098	SELENOK	0.10338	0.00268119	BEX3	0.038379	0.810195	TAF10	-0.178358	0.000273942	CLIC4	-0.348849	3.7179e-05	TNRC6B	0.198192	1.96555e-05	GLIDR	0.612757	3.7138e-06
1504	DIAPH2	0.222063	0.0101062	FGD1	0.37852	0.00269316	MEIS2	-0.0890307	0.810195	ZNF22	-0.188582	0.000274081	SND1	-0.212186	3.74412e-05	BCAP31	0.137096	2.03871e-05	SNAPC1	0.436312	3.75896e-06
1505	WDR70	0.199853	0.0101283	C12orf45	0.171976	0.00269316	MT2A	0.122164	0.810195	NADK	0.309101	0.000283048	MANEAL	0.432018	3.83661e-05	LRRC40	-0.32549	2.04004e-05	ITGAV	0.792486	3.82756e-06
1506	GLE1	0.298774	0.0101283	RUVBL1	0.097758	0.00270447	ZNF281	-0.081607	0.810195	TESK1	0.55022	0.000285457	FANCD2	-0.375343	3.84829e-05	LGMN	-0.367311	2.05134e-05	PARP2	-0.324826	3.92549e-06
1507	FAF1	-0.24357	0.0101406	CPNE3	0.111056	0.00271497	AGAP3	0.0934472	0.810195	PDIA6	0.128378	0.000285457	AC097534.2	1.12475	3.89509e-05	DSCC1	-0.349158	2.07843e-05	ENOPH1	-0.31355	3.99921e-06
1508	ROCK2	-0.169707	0.0102032	SAC3D1	-0.178015	0.00272193	NAV1	0.209676	0.810195	AKT1	0.359018	0.000286997	TMEM74B	1.24901	3.91069e-05	CCNE2	-0.606659	2.08171e-05	IFRD1	-0.369741	4.00388e-06
1509	HMGN5	0.0889098	0.0102451	YBX1	0.010974	0.00273929	SPAST	-0.162682	0.810195	CENPE	0.204095	0.000289786	SLC27A4	0.294914	3.95767e-05	TBCA	-0.104572	2.08926e-05	GPBP1	-0.253096	4.04687e-06
1510	PINX1	0.210121	0.0102451	SCAND1	-0.145262	0.00273981	ATOX1	-0.0721509	0.810195	EBNA1BP2	-0.138983	0.000293555	NSMCE2	-0.369308	3.9706e-05	PCYOX1	0.325759	2.11426e-05	CCSAP	0.386479	4.05327e-06
1511	CCSAP	0.23298	0.010247	PRKDC	0.0799366	0.00274522	GINS4	0.111187	0.810195	POPDC3	-0.417448	0.000297184	SESN3	0.346955	3.97251e-05	TMEM219	-0.310742	2.12813e-05	HMGB2	-0.157707	4.09116e-06
1512	SNRPC	-0.109903	0.0102852	SNAPC3	-0.25792	0.0027698	XPO6	0.0944105	0.810195	NXN	-0.358129	0.000298145	WWC1	0.554909	3.97587e-05	C1orf52	-0.275592	2.14073e-05	LMAN1	-0.186861	4.10963e-06
1513	MIB2	-0.499678	0.0103566	NBEAL1	0.229491	0.00278011	NCKAP1	-0.0972214	0.810195	PPP2R2A	-0.158298	0.00029978	CMBL	0.263506	4.0148e-05	ING1	-1.02763	2.14745e-05	SLC25A13	-0.290181	4.21641e-06
1514	TYW3	-0.152721	0.0103585	RBBP7	0.111411	0.00280215	MTMR3	-0.289136	0.810195	HMG20B	0.241233	0.000299932	ZNF22	-0.203225	4.05501e-05	PDCL	-0.405982	2.14864e-05	RABGGTB	-0.274374	4.2194e-06
1515	MAP3K11	-0.247873	0.010386	ATP11A	-0.816275	0.00280215	SNX14	0.244009	0.810195	PITX1	0.212297	0.000300916	LMAN2	0.178734	4.06214e-05	ARPC1A	-0.211089	2.17105e-05	RRS1	-0.292108	4.30863e-06
1516	MPI	0.160892	0.0104086	HDHD3	0.330936	0.0028105	RNF2	-0.109452	0.810195	ITGB3BP	-0.0863759	0.000302007	SYT14	0.822026	4.12061e-05	PHTF1	-0.556613	2.18697e-05	NSL1	-0.244465	4.35299e-06
1517	ELF1	0.284568	0.0104413	ARL1	-0.176304	0.00281366	CUL4A	-0.12174	0.810195	MRGBP	0.280044	0.000303175	AAAS	-0.305555	4.13049e-05	MRPL11	-0.188791	2.19642e-05	CAMK2N1	0.406692	4.40802e-06
1518	SPA17	-0.222936	0.0104513	ATP11C	0.272197	0.00283288	NUP133	-0.0750349	0.810195	ARHGDIA	0.154526	0.000303801	TRIM25	0.418872	4.13737e-05	MAGED2	-0.382332	2.19642e-05	AP002387.2	-0.555416	4.42354e-06
1519	RHOBTB3	0.155318	0.0104682	IFT57	-0.173873	0.00286858	GNL1	0.175627	0.810195	TOMM40	-0.129046	0.000306282	GGCT	0.152708	4.15693e-05	E2F7	0.647317	2.19642e-05	HOXB5	-0.527238	4.42354e-06
1520	HILPDA	-0.210464	0.010469	DHCR24	-0.151521	0.00287657	ETFB	0.0691493	0.810195	DIS3	0.172062	0.000306438	ANXA1	0.906919	4.18496e-05	SNAP23	-0.451863	2.19642e-05	PLGRKT	-0.456042	4.42789e-06
1521	RALBP1	0.133628	0.0105107	TOP1	-0.0972472	0.00288926	MAT2B	-0.119256	0.811783	DUS1L	0.169481	0.000312118	RABIF	0.295041	4.20244e-05	HNRNPAB	0.0797565	2.2402e-05	PTS	-0.226899	4.62249e-06
1522	LINC02802	-0.223159	0.0105495	COTL1	-0.211079	0.00295352	TSPO	0.0472824	0.811783	DLGAP5	-0.188786	0.000313202	GCHFR	0.389717	4.20293e-05	MCUR1	-0.252961	2.24569e-05	ZFAND6	-0.282473	4.65532e-06
1523	CHKB-DT	-0.39132	0.010572	C15orf39	0.268669	0.00295397	POLQ	0.189771	0.811783	SMYD2	0.357705	0.000313681	RIPOR1	0.450876	4.24746e-05	TM7SF3	-0.415914	2.29106e-05	MYEF2	0.518239	4.7281e-06
1524	GPKOW	0.269158	0.010623	TYW3	-0.170877	0.00295499	ITPR3	0.413381	0.812094	HES6	-0.661623	0.000319241	EIF2B2	0.281386	4.33087e-05	XPO5	-0.257495	2.29489e-05	NOP53	-0.266069	4.7281e-06
1525	TRAPPC8	0.226522	0.0106332	MAP4K3-DT	0.304435	0.00296961	NRM	0.347312	0.812764	RPA1	-0.221344	0.000320658	SEZ6L2	-0.418411	4.35744e-05	ZFHX4	-0.281847	2.31809e-05	NFRKB	-0.364882	4.74299e-06
1526	MBD3	-0.166736	0.0106337	NCK1	0.238832	0.00301271	SEC24C	-0.176261	0.812764	NEIL1	0.484764	0.000320658	SYAP1	0.126611	4.36826e-05	THADA	-0.505115	2.33346e-05	TP53BP1	-0.283463	4.74299e-06
1527	MFSD2A	0.528052	0.0107109	SMIM7	-0.174377	0.00301944	CEP135	-0.0900705	0.812764	PMEPA1	0.547477	0.000320658	BTG3	0.218916	4.40625e-05	METTL1	-0.488455	2.40962e-05	CDC37	-0.182869	4.80647e-06
1528	AP3M2	-0.293661	0.0107109	PMPCA	0.181098	0.00303915	TAX1BP1	-0.0636162	0.812764	SNHG7	-0.170942	0.000324146	FBXO7	0.230719	4.48611e-05	PSMG2	-0.303421	2.40968e-05	TIMM29	-0.346927	4.8465e-06
1529	RHOA	-0.101477	0.0108164	PTCH1	0.500811	0.0030491	DLX1	0.217645	0.813344	DMAC1	0.170651	0.000330376	PPIA	0.0934628	4.58124e-05	DARS2	-0.280225	2.42951e-05	PPP6R2	0.230861	4.97863e-06
1530	ZNF207	-0.08704	0.0108267	CEP295	-0.254676	0.00305675	CDC26	-0.0913141	0.813516	CDC20	-0.222595	0.000333255	REEP3	-0.309251	4.63211e-05	ARL16	-0.250726	2.44855e-05	ACIN1	-0.18146	5.08972e-06
1531	PI4KA	0.255463	0.0108594	RYBP	-0.242089	0.00305675	LRRC8A	0.195964	0.813516	PVT1	0.457139	0.000335364	NUP37	-0.288877	4.63774e-05	NSD1	0.148441	2.47574e-05	SPOP	-0.254877	5.17404e-06
1532	ANKH	0.353035	0.0108655	DNPEP	0.294193	0.00305675	STK40	-0.198664	0.815374	MINDY3	-0.334049	0.000338905	LUC7L3	-0.114255	4.63774e-05	LUC7L3	-0.146408	2.49199e-05	GNPNAT1	-0.243862	5.19061e-06
1533	NFU1	-0.170293	0.0108655	MICALL1	0.296911	0.00305675	MNAT1	-0.0664855	0.815492	MRPL52	-0.137019	0.000340932	WASF1	0.238861	4.63774e-05	GADD45B	-0.864453	2.56504e-05	RANGRF	-0.318852	5.20228e-06
1534	OSTC	-0.12679	0.010866	GPKOW	0.305687	0.00305675	YAF2	-0.0903168	0.815492	B3GAT3	-0.377927	0.000343848	UBE2E1	-0.299059	4.64881e-05	AL627171.2	-0.271685	2.58248e-05	TMEM208	-0.226953	5.27573e-06
1535	BAG2	0.211534	0.0108661	FKBP14	0.290716	0.00308024	KIZ	-0.155329	0.815492	PEX26	0.249476	0.00034724	GABBR2	0.849489	4.68806e-05	BEND5	3.01359	2.62826e-05	MPP6	-0.280888	5.28759e-06
1536	GALNT11	0.234527	0.0109442	PCNX4	-0.201505	0.00308783	AGPAT5	0.125206	0.815492	PIGQ	0.412514	0.000347282	HJURP	0.299439	4.71737e-05	FASN	-0.231788	2.63879e-05	MAGED1	0.211652	5.3264e-06
1537	XPC	0.207293	0.0109442	HK2	0.446251	0.00317608	PPP4R2	-0.0869754	0.815492	ACOT9	-0.373554	0.000348229	DYNLL1	-0.0620929	4.74729e-05	EIF2A	-0.24415	2.63879e-05	SRFBP1	-0.326651	5.43377e-06
1538	PSMG1	-0.121683	0.0109442	WIZ	0.227733	0.00319551	HOXB13	-0.678717	0.815492	BCAP29	-0.256772	0.000351323	NEK6	0.400469	4.75108e-05	EED	-0.34142	2.65038e-05	AIDA	0.257082	5.43377e-06
1539	POLR3E	0.226475	0.0109748	ACO1	0.224344	0.00320963	GLCE	-0.148037	0.815492	ACBD6	-0.18496	0.000351704	ZNF749	0.634994	4.78574e-05	BIVM	-1.03329	2.65038e-05	ECI2	-0.204736	5.43802e-06
1540	STX2	0.191957	0.0109761	SLC20A1	0.218699	0.00321111	DDX52	-0.0593239	0.815492	VMP1	-0.288853	0.000353616	RMDN1	-0.348269	4.79867e-05	WASF2	0.156465	2.66094e-05	SARS2	-0.579949	5.43802e-06
1541	ABT1	-0.172148	0.0109894	PNPLA3	0.365641	0.0032195	AKT1S1	-0.114642	0.815492	C9orf78	0.141154	0.000356052	SPOCK1	1.5366	4.81483e-05	ATOX1	0.111312	2.69129e-05	POLR1E	-0.329612	5.48286e-06
1542	TWNK	0.236418	0.0110217	PCBD1	-0.0983016	0.00323397	ZNF394	-0.195377	0.815492	DGKE	0.340362	0.000356095	POLR3A	-0.255731	4.81483e-05	AARS	-0.265386	2.70623e-05	LSM3	-0.121724	5.63086e-06
1543	DDX54	0.185014	0.0110684	GPR155	0.478738	0.00323745	GUK1	0.0400717	0.815492	SCYL2	0.351895	0.000357393	ZFP36L2	0.237884	4.93017e-05	HSPA5	0.162894	2.70623e-05	HMGB3	-0.196894	5.65727e-06
1544	RRP8	0.254379	0.0110684	SMC2	-0.112012	0.00326109	BMPR1A	-0.18919	0.815492	MAGED1	0.19211	0.000357808	PITX1	0.213583	4.935e-05	DHCR7	-0.328468	2.7463e-05	GYG1	-0.364427	5.71569e-06
1545	USP11	-0.232665	0.0111518	VPS37B	0.355523	0.00326948	PLAGL2	-0.149455	0.815492	POP7	-0.123606	0.000357808	TOB2	0.287091	4.99322e-05	DDB2	0.775533	2.75312e-05	FBXO22	-0.219824	5.81538e-06
1546	CHD7	0.158315	0.0111649	DPF2	-0.227257	0.00328755	OSBPL3	0.312857	0.817065	CSDE1	-0.080646	0.00035899	GALNT18	0.816578	5.02111e-05	RRBP1	0.184389	2.76008e-05	DNM1L	0.192687	5.81538e-06
1547	MAP7D3	0.141361	0.0111978	MLLT11	-0.892072	0.00331876	MAN2A1	0.210176	0.817093	KIF1C	0.236239	0.000361565	BTG1	0.208753	5.02111e-05	TTC37	-0.222829	2.76587e-05	MTPAP	-0.473343	5.85423e-06
1548	TPM4	0.13147	0.0111978	KNOP1	0.103054	0.00332499	BMPR2	-0.101946	0.817823	LSM1	-0.170854	0.000365368	FBXL3	0.275192	5.03193e-05	KPNA6	0.177904	2.769e-05	POLG	0.329369	5.87767e-06
1549	ARPC1A	-0.136311	0.0112188	LUC7L3	-0.108799	0.00334131	POLR2C	-0.0974589	0.819552	NDUFB5	-0.242424	0.000366468	RHOT2	0.282853	5.04847e-05	ZNRD1	-0.296144	2.8043e-05	SNHG4	-0.315937	5.89244e-06
1550	PYROXD1	0.297447	0.0112494	ARID4B	-0.113619	0.00334236	DDX39A	-0.0655409	0.819552	CHRAC1	0.21018	0.000368439	YWHAH	0.138167	5.06117e-05	STX18	-0.397262	2.82669e-05	POR	-0.293134	5.90911e-06
1551	MCM8	-0.19019	0.0112494	AMD1	0.0979134	0.00334236	LSM12	-0.0711691	0.819555	ZFR	0.166656	0.000371702	RAB5C	-0.173143	5.0872e-05	SLC41A1	0.459865	2.82881e-05	GATA2	0.563778	5.93563e-06
1552	REV1	-0.291584	0.0114286	UBR4	0.226261	0.00337289	ORC5	-0.192281	0.819555	CHMP1A	-0.437757	0.000372624	SRSF9	-0.053881	5.13647e-05	AMD1	0.115873	2.83215e-05	JPT1	-0.150601	5.93563e-06
1553	SRRT	-0.110614	0.0114325	NASP	-0.0734138	0.0033827	ILVBL	-0.11049	0.819555	NEXMIF	1.45092	0.000375923	AKAP7	0.360488	5.18386e-05	DDX18	0.127434	2.83345e-05	DGKH	-0.358213	6.05025e-06
1554	ACTN4	-0.153014	0.0114924	PSMD2	-0.115297	0.00343424	SVIL	0.266817	0.819555	TMEM158	0.509565	0.000380232	CFL1	0.101268	5.24039e-05	FAM241A	-0.347973	2.91491e-05	SIRT1	-0.297329	6.13104e-06
1555	SMIM27	0.2857	0.0114959	SBF1	0.36348	0.00343424	CKLF	0.0680423	0.819555	AGAP1	0.367114	0.00038059	EXOSC4	0.220295	5.36036e-05	TTF1	0.203411	2.9435e-05	SRSF1	-0.219288	6.21398e-06
1556	HNRNPK	0.0250316	0.0115036	SYAP1	0.0795023	0.00343424	COTL1	0.0953006	0.819555	FAM49B	-0.261721	0.000385467	ZNF703	-0.139263	5.39053e-05	SMAD9	0.468938	3.02682e-05	DDX39B	-0.160081	6.23321e-06
1557	RTKN	0.377183	0.0115975	CASP8AP2	-0.178513	0.00345737	DIS3L	-0.139929	0.819555	DYRK3	0.318852	0.000395274	TMEM115	0.332005	5.46663e-05	EID1	-0.154846	3.03314e-05	HIST2H2AA4	0.52417	6.38167e-06
1558	EIF4E2	-0.130722	0.0117002	UBL4A	0.231601	0.00350512	HSPB11	0.083631	0.81968	AC020915.2	0.61986	0.000395645	GGA2	0.28216	5.47862e-05	CDC25B	-0.364517	3.04603e-05	ATE1	-0.403166	6.40082e-06
1559	MLF2	-0.103811	0.0117508	COIL	-0.170621	0.00353084	CAPN2	-0.0990506	0.81968	ABCB6	0.781473	0.000403742	PTMA	0.0527249	5.50175e-05	TMEM161A	-0.326763	3.15828e-05	SAMD11	-0.279279	6.42869e-06
1560	OBI1	0.185066	0.0117508	RECQL	0.174958	0.00355579	AP1AR	-0.190838	0.81968	SELENOI	0.336277	0.000404352	FABP6	0.493709	5.51505e-05	TRAP1	-0.227442	3.17562e-05	TRA2A	-0.247618	6.43034e-06
1561	SEMA3E	1.39671	0.0118122	NUMBL	0.427325	0.00355581	CSDE1	-0.0345037	0.81968	ZIC5	-0.475716	0.000404635	UFC1	-0.124597	5.53187e-05	RBM39	0.0838756	3.17662e-05	LBR	-0.170778	6.55972e-06
1562	IFI27L1	-0.441461	0.0118855	C9orf85	0.247046	0.00357658	SH3PXD2A	0.100635	0.81968	MYCBP	0.182281	0.000406468	CHSY1	0.451399	5.54425e-05	AMOT	-0.272348	3.33709e-05	RXRA	0.641348	6.57084e-06
1563	TRMT2A	0.319526	0.0118878	FOXN3	0.276369	0.00363025	JAKMIP2	0.717774	0.81968	HYMAI	0.436729	0.000406655	CCND1	0.859619	5.58192e-05	FDX1	-0.241884	3.33871e-05	MBOAT7	0.368804	6.6092e-06
1564	ABLIM1	0.209583	0.0118962	CMC1	-0.204319	0.00363097	HP1BP3	-0.068108	0.81968	UBA2	-0.129703	0.000408322	SRF	0.379787	5.654e-05	FLNB	-0.383404	3.33871e-05	FARSA	-0.2163	6.63943e-06
1565	RHOU	0.386173	0.0118998	BLOC1S1	-0.121907	0.00364024	SMIM19	-0.155201	0.81968	PKN1	0.209683	0.000410563	FAR1	0.23057	5.69519e-05	NDUFS5	-0.0980473	3.34343e-05	NIFK	-0.191346	6.65337e-06
1566	RAP1B	-0.136489	0.0119134	FKBP4	0.0864045	0.0036433	HJURP	0.1419	0.81968	STOML2	-0.0914396	0.000413033	FBXW4	0.368051	5.70101e-05	MFN1	-0.335378	3.34432e-05	C1orf122	0.226765	6.77088e-06
1567	C12orf10	-0.186027	0.0119495	RAB2A	-0.137075	0.00367024	NKAP	-0.0915119	0.81968	FAM171A1	0.269079	0.000415973	IDH2	0.316292	5.71838e-05	CCZ1	-0.294393	3.34984e-05	NUF2	-0.291601	6.77088e-06
1568	FARSA	0.140208	0.0119818	SEMA3E	1.36015	0.00367027	INTS1	0.115929	0.81968	DPH6	-0.489015	0.000420996	RDX	-0.0842597	5.73476e-05	LTV1	-0.196343	3.45183e-05	NABP2	-0.220986	6.78843e-06
1569	DHX29	0.135094	0.0119938	PDK1	0.5819	0.00367113	SCD	0.0517883	0.81968	EIF5	-0.0795831	0.000421302	UBTF	-0.142048	5.76513e-05	NKTR	-0.208621	3.49657e-05	TSPAN13	-0.554457	6.82435e-06
1570	CSDE1	-0.0855431	0.012031	HSPA4L	0.202358	0.00368413	KCNQ2	0.122479	0.81968	BRCC3	0.225085	0.000421302	MVB12A	-0.257617	5.79904e-05	LRRC49	-0.839943	3.53546e-05	WDR46	-0.279285	6.92745e-06
1571	ANXA5	-0.119351	0.0121132	UBE2J1	0.219943	0.00373324	PPP6C	-0.0955877	0.81968	MLEC	0.147718	0.000421302	LARP1B	0.225277	5.80393e-05	CYCS	-0.117162	3.60926e-05	TTF1	0.19843	6.93235e-06
1572	FHOD1	0.352994	0.0121132	ZFX	-0.232874	0.00373324	SDAD1	0.101053	0.81968	APPL1	0.164288	0.000421302	ARL3	-0.157612	5.80544e-05	LRIF1	-0.427673	3.6097e-05	SGTA	-0.302069	6.96089e-06
1573	DHX37	0.190261	0.0121539	TRPS1	0.3706	0.00374049	ODC1	-0.0521844	0.81968	TUBG1	-0.171383	0.000421302	SIL1	0.318336	6.03037e-05	COX15	-0.353103	3.62545e-05	ACADM	-0.234251	7.09003e-06
1574	GAREM1	0.477955	0.0121598	PNRC2	-0.168561	0.00377138	MIPEP	-0.219482	0.81968	GLTP	0.24109	0.000424387	ICK	0.373349	6.15153e-05	RNF113A	0.576744	3.65616e-05	IVNS1ABP	-0.326496	7.16808e-06
1575	OTULINL	0.545227	0.0122169	AEN	0.334092	0.00379202	CDC7	0.136385	0.81968	SNHG15	-0.193049	0.000424387	HIST1H2AC	0.402034	6.18456e-05	RAD50	-0.190065	3.705e-05	OPA1	-0.370683	7.22819e-06
1576	MAF1	0.165277	0.0124784	NONO	-0.0920379	0.00379707	DNMT1	0.0553085	0.820951	LAMTOR1	-0.184621	0.000424387	SPRTN	-0.226787	6.18865e-05	FYN	-0.266945	3.7074e-05	EIF2AK2	0.199494	7.47438e-06
1577	CHURC1	0.0644695	0.0125342	ISCA2	-0.210103	0.00380458	RAB28	0.430592	0.82146	TWF1	0.247124	0.000427261	DPY30	-0.202228	6.20406e-05	E2F8	-0.552397	3.73576e-05	UBLCP1	-0.289972	7.55109e-06
1578	CYCS	0.031559	0.0125698	KCTD20	0.195034	0.00381355	HELZ	-0.111254	0.821517	OBI1	0.229336	0.000428947	NADK	0.298927	6.20406e-05	CIR1	0.213001	3.78132e-05	AASS	-0.31018	7.70034e-06
1579	ZNF37A	0.18098	0.0125823	KLC1	-0.211676	0.00382745	GNAI2	-0.0936228	0.821759	NUDCD2	0.205813	0.000433168	C1orf35	-0.178246	6.33137e-05	CAMK2N1	0.375519	3.84661e-05	RPGR	-0.453912	7.70096e-06
1580	SEC11C	-0.117817	0.0126355	SNRPD2	0.0621726	0.00389459	TMEM14B	0.0619451	0.822295	GAREM1	0.534089	0.000434339	GAREM1	0.575757	6.35397e-05	SHMT2	0.191852	3.84661e-05	GPATCH2	-0.363484	7.7088e-06
1581	AAK1	0.18401	0.0126355	PRCP	0.266594	0.00389701	TMEM64	-0.275769	0.822295	TMEM243	0.299712	0.000434415	HABP4	0.319245	6.36471e-05	HNRNPLL	-0.420301	3.92195e-05	FAM49B	-0.286812	7.78956e-06
1582	FZD8	-0.574228	0.012759	TMOD3	-0.199396	0.00389701	ENKD1	0.303816	0.822295	PLIN2	0.261724	0.000436398	TMCO3	-0.935138	6.44036e-05	HIST1H2AH	-0.607969	3.93136e-05	NDUFA8	0.122191	7.80409e-06
1583	RHOT2	0.255416	0.0127601	HADH	0.186144	0.00389857	COPS2	-0.0766932	0.822295	TRIM9	0.600343	0.000438535	HNRNPUL1	0.163851	6.50438e-05	DERA	-0.580234	3.94957e-05	UQCRH	-0.0503912	7.87458e-06
1584	WDR83OS	-0.100169	0.0127663	SEM1	-0.086188	0.00389857	COX16	-0.0394941	0.822295	RSBN1L	-0.210834	0.00043995	PSMD10	0.15859	6.69008e-05	PALLD	-0.27465	3.98064e-05	CBS	-0.992545	7.87522e-06
1585	FOPNL	0.244923	0.0127974	NUB1	0.133333	0.00392755	KAZN	0.212507	0.822295	ATG9A	0.263018	0.000447487	CASC4	0.351334	6.71296e-05	TFB1M	-0.336426	4.05483e-05	KPNA2	-0.176377	7.89343e-06
1586	G3BP2	0.0955123	0.0128471	THRA	0.418631	0.00393501	RIF1	0.0635885	0.822295	JOSD1	0.297506	0.000447487	SPART	0.171238	6.71296e-05	VPS4A	0.194176	4.12625e-05	HMCES	-0.418231	7.95902e-06
1587	NOB1	0.156998	0.0128821	CMBL	0.21674	0.00396245	GABARAPL1	0.316087	0.822295	PSME1	0.232842	0.00045319	TIMM21	0.284025	6.80945e-05	DNA2	-0.393575	4.15152e-05	PAFAH1B1	-0.237047	8.00623e-06
1588	HIBCH	-0.247216	0.0129154	CCT7	-0.0787236	0.00400181	OSBPL8	-0.0912876	0.822295	CASC4	0.352531	0.000453615	CYB5D2	0.374227	6.80945e-05	STX2	0.279139	4.15152e-05	C22orf39	0.326214	8.10873e-06
1589	MYH9	0.166604	0.0129165	CCDC86	0.176956	0.00403059	MMD	0.25997	0.822295	SNRPD1	-0.0578975	0.000454493	CLN3	0.287796	6.89472e-05	NEIL1	0.635282	4.2184e-05	DPM1	-0.295416	8.12891e-06
1590	SRSF6	-0.13425	0.0130195	DBN1	0.215356	0.00406971	ZNF704	0.171983	0.822295	NUB1	0.168777	0.000454914	AL513534.2	0.524713	6.91094e-05	ME1	-0.277953	4.32159e-05	JMJD4	-0.2784	8.16001e-06
1591	ZC3H18	-0.139025	0.0130778	TMEM241	0.434871	0.00406971	SUPT16H	0.0595582	0.822295	TSPAN13	-0.593059	0.000454914	UXS1	0.331711	6.98035e-05	NIPSNAP1	-0.345917	4.33825e-05	GAR1	-0.224326	8.19816e-06
1592	SH3BGRL	-0.208775	0.0130778	DDIT4	0.455275	0.00408909	KIAA1191	-0.0939625	0.823729	CFDP1	-0.117975	0.000457159	RAB13	-0.167964	7.04447e-05	ROCK2	-0.251885	4.43122e-05	RERE	-0.323276	8.20833e-06
1593	TIMM17A	0.109218	0.0130926	NOL7	-0.104146	0.00409129	DNAJC2	-0.0693083	0.823729	GNAQ	0.231698	0.000461926	SGO2	0.205166	7.06323e-05	ABHD14A	0.551553	4.43122e-05	FNBP1	0.357222	8.22656e-06
1594	CCDC43	0.135805	0.0131179	CEP83	-0.371727	0.00412485	ZNF511	-0.0813583	0.823729	NPTN	0.298475	0.000462886	IARS	-0.111007	7.14863e-05	CBS	-0.905703	4.4485e-05	POLG2	-0.540531	8.26831e-06
1595	CSPP1	-0.220666	0.0131318	DHCR7	0.236878	0.00414012	TMEM18	0.0830997	0.823729	PKIA	0.533933	0.000464001	ORMDL2	-0.242912	7.14863e-05	LSR	-0.952502	4.46941e-05	UBE2I	0.152011	8.37701e-06
1596	MARCH9	-0.32439	0.0131911	MAN2A1	0.382123	0.00414811	SPART	0.0747112	0.823729	BTBD7	0.250177	0.000468081	SNAPC1	0.313494	7.25205e-05	UNKL	0.46887	4.48999e-05	SRRM2	0.0956277	8.48105e-06
1597	PSMC1	-0.109196	0.0131911	SMARCA2	0.222769	0.00418289	SRSF11	-0.0387497	0.823729	UBALD1	0.566472	0.000480558	POR	-0.2878	7.25205e-05	RXYLT1	-0.291562	4.5113e-05	LTA4H	0.166953	8.48441e-06
1598	RNF44	0.653879	0.0132531	HIST1H2AC	0.335983	0.00420877	MAIP1	-0.120615	0.823729	ADRM1	-0.142788	0.000480734	AP3S1	0.194393	7.30073e-05	GTF2H1	-0.371234	4.55321e-05	MED28	-0.24715	8.52818e-06
1599	BAD	-0.209716	0.0133254	SLC16A4	-0.61486	0.00420935	STIMATE	0.204467	0.824223	HSPA8	0.0996239	0.000481571	TALDO1	-0.120619	7.34224e-05	RADX	-0.285659	4.57245e-05	PLEKHO1	0.317953	8.53573e-06
1600	CCDC186	0.208631	0.0133487	FIRRE	0.310302	0.00420935	TMEM189	-0.147433	0.824532	SLC7A6	0.301247	0.00048241	RARS	-0.128056	7.38724e-05	RER1	-0.232552	4.64927e-05	MMAB	-0.272841	8.60035e-06
1601	CA12	0.604085	0.0133701	HIKESHI	-0.216425	0.00421104	ACLY	-0.047621	0.824635	HLTF	-0.168752	0.000496862	CHST3	0.863117	7.41607e-05	FBXW4	0.504322	4.66692e-05	SET	-0.060266	8.60795e-06
1602	AL096870.8	0.23695	0.0134165	ATG9A	0.232876	0.00421104	CHCHD3	-0.0786541	0.825337	UXT	-0.117858	0.000499137	ACAA2	-0.285578	7.4486e-05	KIAA0586	-0.288861	4.68002e-05	RTL8C	0.284743	8.66041e-06
1603	SSRP1	-0.107757	0.0134443	RETREG1	0.916281	0.00421126	KLHL9	-0.130002	0.825337	SCAND1	0.175452	0.000503312	CYC1	-0.109583	7.4486e-05	C15orf39	0.379502	4.69337e-05	ABHD14A	0.57694	8.74105e-06
1604	CDCA2	-0.245288	0.0135181	EID2	0.17459	0.00426551	IQGAP2	0.133831	0.825773	KNL1	0.215449	0.000503312	ACTR1B	0.577623	7.53648e-05	CACNB4	-0.403062	4.73356e-05	KIAA0586	-0.306477	8.78844e-06
1605	NDUFS7	-0.113563	0.0135509	SPTY2D1	0.182701	0.00429723	GTF2F2	-0.0714249	0.825773	EXOC6	-0.37172	0.000511441	ARPC3	-0.0813064	7.61355e-05	RPAIN	-0.208767	4.73417e-05	TRMT112	-0.133702	8.79388e-06
1606	EFHD2	0.211011	0.0135561	TXNRD1	0.115617	0.00429723	BCL6B	0.405371	0.825773	POLR2K	-0.129602	0.000512956	TAF4B	0.353391	7.626e-05	BCAS2	-0.1972	4.75213e-05	RHOB	0.471644	8.85685e-06
1607	MSANTD3	0.217284	0.0135561	UAP1	0.204396	0.00434779	RIDA	-0.0720582	0.826642	DDX5	-0.0702073	0.000518123	UVRAG	-0.575999	7.67029e-05	MSMO1	-0.444964	4.76546e-05	TST	0.275616	9.00682e-06
1608	AMPD2	0.401744	0.0135561	EPB41L3	0.233436	0.00440465	SLK	-0.0602495	0.826642	MRPL42	-0.130444	0.000521152	TNFRSF10B	0.514918	7.71073e-05	CANX	0.109261	4.79657e-05	UBE2E3	-0.241125	9.05961e-06
1609	C19orf25	-0.166215	0.0135561	TOMM5	0.0738379	0.00441094	CTNND1	-0.0867925	0.828838	HIRA	0.3651	0.00052299	TIMM8B	0.131352	7.7206e-05	PTS	-0.218499	4.84918e-05	AHI1	-0.275795	9.16286e-06
1610	NAXD	-1.13275	0.0135932	ZNF609	0.296139	0.00441094	FZD8	0.221249	0.828838	AGPS	-0.251755	0.000525724	RNF216	0.231197	7.78741e-05	PPP5C	-0.250643	4.85412e-05	RUFY3	-0.419519	9.50757e-06
1611	NADK	0.267603	0.0135932	GTF2H5	-0.116038	0.00441094	ALG5	0.0885026	0.828838	RAP1B	-0.156901	0.000528372	CYLD	0.366333	7.86519e-05	YWHAH	0.118983	4.85879e-05	SEC63	-0.212603	9.56867e-06
1612	TLE5	0.160103	0.0136163	JOSD1	0.254045	0.00443067	DNM1	-0.148087	0.828838	TMED5	-0.20526	0.000536275	SUMO1	-0.115517	7.93845e-05	PLGRKT	-0.413403	4.85879e-05	EXOSC9	-0.256025	9.65826e-06
1613	FUNDC2	0.135893	0.0136163	RAF1	-0.240606	0.00445164	TSR1	0.0675257	0.829593	SEC61B	-0.0872183	0.000537456	MAF1	0.212121	7.93982e-05	CD2AP	-0.250319	4.93003e-05	PLEKHJ1	-0.246569	9.82297e-06
1614	MND1	-0.210718	0.0137106	CITED1	0.304835	0.00446003	PTPN1	-0.0893278	0.829593	SIAH2	0.462927	0.000546692	TSNAX	-0.156945	7.93982e-05	IFT81	-0.395595	4.96262e-05	PBX3	-0.355924	9.98199e-06
1615	PPP2R3C	0.172343	0.0138896	DERL2	-0.255889	0.00447679	SLC50A1	0.135767	0.829593	KCNJ12	0.618194	0.000553606	MEGF8	0.359169	7.95841e-05	SYMPK	-0.315906	5.1105e-05	AURKB	-0.247618	1.01663e-05
1616	HMGB1	0.00400421	0.0139307	ERGIC1	0.195596	0.00451452	SCAF8	-0.129866	0.829593	RNF115	-0.232883	0.000555552	ACTR6	-0.234107	7.96543e-05	ID2	0.208862	5.32428e-05	DPH6	-0.458318	1.01887e-05
1617	SRF	0.308694	0.0140335	MEA1	-0.140391	0.00451452	SMAP2	0.127195	0.830527	MEA1	0.177071	0.000556929	FOXO3	0.274304	7.99395e-05	LARP7	-0.18114	5.32428e-05	PPP1R35	-0.387677	1.03248e-05
1618	SKIDA1	-1.42581	0.0140519	CRIPT	-0.233521	0.00451594	DPY19L1	-0.155419	0.831192	RHOC	-0.508315	0.000560566	COMMD3	-0.233442	8.03533e-05	EFNB2	-1.24135	5.36511e-05	FRA10AC1	-0.216892	1.03881e-05
1619	PCNX4	-0.176476	0.0140994	SLC41A1	0.309558	0.00452681	MFAP1	-0.0775633	0.832089	GTF2F1	0.154548	0.000561902	PAK1IP1	-0.239843	8.10831e-05	ALKBH4	-0.381482	5.41305e-05	ZNF654	1.02055	1.06563e-05
1620	DUS1L	0.12781	0.0140994	GANAB	-0.157309	0.00457848	PLOD3	0.219401	0.832089	LAGE3	-0.145057	0.000566922	ADPGK	0.257054	8.11439e-05	EMD	-0.229046	5.41753e-05	BUD23	-0.205452	1.06591e-05
1621	AMPH	-1.17571	0.0141164	FAM184A	0.350826	0.00458197	TTC3	0.0593229	0.832278	PPP1R2	-0.233094	0.000567927	CD63	-0.0945135	8.1895e-05	CALM1	-0.103494	5.49323e-05	WDR3	-0.272539	1.08144e-05
1622	PHTF1	-0.417239	0.0141606	ISCA1	0.145664	0.00460876	ZBTB40	-0.199942	0.832278	AKAP9	0.172112	0.000570348	TAOK2	0.330434	8.1895e-05	DDX39B	-0.162356	5.55182e-05	TROAP	-0.317233	1.09133e-05
1623	CCDC3	0.67588	0.014163	SRF	0.31655	0.00462328	ALDH9A1	0.0783049	0.832278	SRI	0.156812	0.000573181	MAPK12	0.285845	8.23003e-05	CYTOR	-0.378153	5.67506e-05	MED6	-0.258764	1.0956e-05
1624	SNRPF	0.0160826	0.0141943	PRXL2C	0.254786	0.00463646	AFG3L2	-0.0636684	0.832278	MARK2	0.251297	0.000577538	GRHPR	0.201583	8.25728e-05	PIGK	-0.300556	5.70013e-05	NSMCE2	-0.336658	1.11145e-05
1625	SLC7A6	0.249458	0.0142917	DHX15	0.107051	0.00468406	NFATC2IP	0.0689722	0.832278	HSBP1	-0.0732467	0.000583889	SQSTM1	-0.14282	8.33879e-05	SLC7A5	-0.381569	5.70777e-05	ERCC1	-0.319557	1.12995e-05
1626	HIST2H2AA4	0.319608	0.0143543	PHB	-0.0759855	0.00469967	LZIC	-0.0866287	0.832635	GEMIN6	-0.187357	0.000589066	CACYBP	-0.0800325	8.33917e-05	TWF2	-0.532811	5.73244e-05	NCOR2	0.365115	1.13328e-05
1627	GPRIN3	0.506576	0.0143747	BOD1	-0.167596	0.00471638	TRAPPC11	-0.170745	0.833102	HIST4H4	0.957761	0.000592817	AP002387.2	-0.605983	8.44594e-05	MTPAP	-0.424074	5.74252e-05	STMN1	0.0955621	1.15268e-05
1628	UHRF1	-0.164592	0.0144412	PPP2R2A	-0.124941	0.00472226	MED10	0.0947973	0.833102	HMX1	0.344317	0.000593866	KNL1	0.209864	8.5251e-05	ELOC	-0.196244	5.74433e-05	URI1	-0.203743	1.15953e-05
1629	BICD2	0.216559	0.0144412	ARFGEF3	0.898166	0.00482464	SAP18	-0.0446566	0.83372	MRPS36	-0.149822	0.000594195	RCC2	0.184257	8.54426e-05	RPE	-0.33577	5.76247e-05	CYB5B	-0.279913	1.16253e-05
1630	ATP6V0C	0.0913644	0.0144416	ANLN	-0.200797	0.00489286	FJX1	0.124993	0.83372	IGF2BP3	-0.255257	0.000602202	MTX2	-0.27552	8.5676e-05	DNAJA3	-0.23888	5.80326e-05	FAM76A	-0.362571	1.1722e-05
1631	PRKCI	0.182505	0.0144512	RFC4	-0.216494	0.0049022	RAB18	-0.0918984	0.83372	BBIP1	-0.431269	0.000602202	AC005921.2	0.378254	8.57858e-05	MCUB	-0.371445	5.82022e-05	TSEN15	-0.437602	1.19386e-05
1632	ZFYVE16	-0.199316	0.0144593	APOBEC3C	-0.561188	0.00494644	SSNA1	-0.0719515	0.834348	MLLT11	-1.16158	0.000604197	SPSB3	0.591912	8.57858e-05	BEX5	0.456782	5.83072e-05	GADD45B	-0.76594	1.19397e-05
1633	GNAI3	-0.125177	0.0144593	SELENOM	0.168726	0.00495882	SS18L2	0.0886696	0.835754	DYNC1H1	0.135814	0.00060716	EIF5A	-0.0451135	8.59484e-05	SLC7A1	-0.26827	5.88946e-05	CINP	-0.267074	1.20089e-05
1634	HIST2H4B	0.372321	0.0145004	IGFBP2	-0.195485	0.00498524	CENPQ	-0.124539	0.835754	PPP6R1	0.212138	0.000609767	PVT1	0.451211	8.86872e-05	LGALS1	-0.817997	6.04108e-05	MYO1E	0.690587	1.22033e-05
1635	CEP83	-0.287502	0.0145194	TXNL4A	-0.114511	0.0049857	POLA2	0.122622	0.835754	USP53	0.243405	0.000620254	KLHL42	0.314987	8.88199e-05	PLXNB2	0.773452	6.05421e-05	NUDT1	-0.227112	1.22745e-05
1636	TMED9	-0.125465	0.0145648	ZFP36L2	0.196345	0.00498874	CAV1	0.341183	0.835754	RNH1	-0.18771	0.000624453	SYNGR2	0.26651	8.89333e-05	COA7	-0.267314	6.08145e-05	SLCO3A1	1.17255	1.2358e-05
1637	TMCO1	0.0559988	0.0145648	HIST2H2BF	0.27769	0.00499179	ATP6V0A1	-0.10854	0.835754	GET3	0.183398	0.000624711	CMIP	0.448367	8.89337e-05	ABCF1	0.0910569	6.13178e-05	LRRC8A	0.528814	1.26288e-05
1638	FKBP1B	-0.500334	0.0146249	EIF1B	-0.12229	0.00499502	TUBGCP5	-0.197472	0.835754	IMPDH1	0.245615	0.000627944	UCHL5	-0.140313	8.96707e-05	SREBF1	-0.848301	6.1471e-05	CNTNAP2	-0.544683	1.27263e-05
1639	PSMB4	-0.102917	0.0146722	MYO10	0.35205	0.0050003	FBXO11	-0.0964053	0.835754	TESC	0.350224	0.000632781	SRI	0.150951	8.99705e-05	NDUFA8	0.103144	6.18046e-05	AC027031.2	0.482485	1.2728e-05
1640	PMPCA	0.16941	0.0146909	LYRM1	0.349958	0.00503958	QKI	-0.0920036	0.835754	RDH10	-0.502632	0.000633691	BRCC3	0.234836	9.00863e-05	ZC3H7B	0.415469	6.20796e-05	TMEM167A	-0.234966	1.30578e-05
1641	CIB2	-0.30813	0.0147384	MEIOC	0.7209	0.00505741	POLE3	-0.0682919	0.836902	GSS	-0.310244	0.000642023	SELENOP	1.01573	9.00863e-05	POLG2	-0.491524	6.27437e-05	AKR7A2	0.224431	1.31383e-05
1642	XPO5	-0.162321	0.0147887	CZIB	-0.26007	0.00507192	TMEM129	-0.237698	0.837641	FEN1	-0.179576	0.000643962	TBL3	0.337364	9.00863e-05	SHTN1	-0.279399	6.29614e-05	GPX3	-0.721778	1.32142e-05
1643	ZCCHC10	0.168023	0.0148176	FKBP8	0.14048	0.00509513	SLC3A2	0.0863686	0.837641	EIF2AK2	0.191331	0.000645008	PIGS	0.209712	9.03598e-05	CDC37	-0.171123	6.30339e-05	THOC7	-0.19459	1.32864e-05
1644	ANKRD13B	0.508584	0.0149076	RORB	2.56913	0.00511816	ABHD6	0.38623	0.837641	GDF7	0.943985	0.000647618	NELFE	-0.171422	9.04911e-05	PCYT2	-0.823432	6.37962e-05	MRPS30	-0.276687	1.33532e-05
1645	ARHGAP11A	-0.278073	0.0149076	CSPP1	-0.25675	0.00511816	RING1	-0.170654	0.837641	AP002387.2	-0.591085	0.000652173	NRARP	0.307889	9.05631e-05	ASL	-0.452459	6.43261e-05	RIOK1	-0.20068	1.33643e-05
1646	USP7	0.135978	0.0149076	COL4A1	-0.593652	0.00511883	TCF7L2	-0.086545	0.837641	TARBP1	-0.266725	0.000657307	CYB5D1	0.418328	9.0846e-05	NASP	-0.116418	6.43435e-05	INSIG1	-0.360661	1.3428e-05
1647	RBPJ	0.141747	0.0149086	ILF2	-0.0806898	0.00512651	RHOG	0.171361	0.837641	TUG1	0.206827	0.000658832	CCDC34	-0.17729	9.08466e-05	ITGB1	0.139109	6.43818e-05	RCC1	-0.227567	1.34292e-05
1648	NEK1	-0.213233	0.014987	LAMTOR5	-0.112516	0.00514881	SEPTIN8	-0.137858	0.838128	VCAN	-0.791074	0.000665095	MIR17HG	-0.653658	9.16429e-05	AHSA1	0.130141	6.52229e-05	MAGT1	0.188335	1.35332e-05
1649	FBXO5	-0.182382	0.014987	CERCAM	0.317006	0.00516929	MBD1	-0.212679	0.838128	VGLL4	0.316425	0.000673031	GOT1	-0.32076	9.18646e-05	TCOF1	0.127094	6.5316e-05	WBP1	0.382057	1.4031e-05
1650	PJA2	-0.219136	0.0149912	MOB4	-0.213911	0.00517093	IDI1	-0.0955776	0.838128	GCSH	-0.097453	0.000673031	PNMA6A	0.445508	9.22605e-05	RAP2A	-0.434776	6.53217e-05	YLPM1	0.217187	1.40935e-05
1651	TKT	0.0718592	0.0150791	BRIX1	0.119751	0.00521356	FAM53C	-0.141307	0.839238	GCAT	-0.353759	0.000683143	ISOC2	-0.19451	9.29383e-05	DNTTIP1	-0.282483	6.5891e-05	SCO1	-0.245554	1.43257e-05
1652	RTCB	0.133832	0.0151643	NFE2L3	0.592664	0.00523273	HLA-B	0.0814087	0.841494	SLC35B4	0.25516	0.000686153	UACA	-0.206105	9.46216e-05	FAM161A	-0.333611	6.6107e-05	ZMPSTE24	-0.294404	1.50741e-05
1653	ANKRD12	0.202245	0.01519	NEU1	-0.41324	0.00523709	TGS1	-0.0765741	0.841494	C19orf53	-0.0804	0.000692691	DAZAP1	-0.189206	9.50288e-05	DDX49	-0.243907	6.65814e-05	FRAT2	-0.299405	1.51719e-05
1654	TUBG1	-0.120084	0.0152585	ZCRB1	-0.1063	0.00525228	RBM18	-0.129119	0.841494	SURF6	0.17783	0.000695064	KIAA0930	0.374127	9.50919e-05	TAF1D	-0.201866	6.7059e-05	FAIM	0.149756	1.53186e-05
1655	PNP	0.168785	0.0153229	TAX1BP3	-0.35308	0.0053384	TMEM147	0.0546019	0.841494	GABPB1-AS1	0.292386	0.000700742	MGAT5	0.464147	9.51467e-05	GATA6	-0.587396	6.72104e-05	CAPN2	0.248675	1.53465e-05
1656	VRK1	0.12197	0.015338	ATP1A1	0.110941	0.00535229	POLDIP2	-0.0965614	0.841494	PSPH	-0.369004	0.000704085	VPS26A	-0.16121	9.52308e-05	WDR11	-0.296394	6.72722e-05	EMILIN2	-0.929632	1.53785e-05
1657	SSR3	-0.123067	0.0154474	PHACTR4	-0.0995063	0.00543472	EN2	0.104341	0.842856	CDK5	0.291735	0.000706756	STAG1	0.22611	9.52691e-05	GRIPAP1	-0.352599	6.81178e-05	TDP2	-0.38497	1.53846e-05
1658	GHITM	0.0581311	0.015529	C19orf25	-0.181768	0.0055084	UBA52	-0.0238918	0.843284	MAGT1	0.189309	0.000708258	TMEM223	-0.244554	9.56506e-05	PTCD3	-0.224576	6.82339e-05	PDLIM3	-0.824432	1.58156e-05
1659	GNPTG	0.641627	0.0156115	ARMCX3	0.218361	0.00552675	MRPL38	-0.0904506	0.84514	MORF4L1	-0.0626187	0.000712456	HOXB5	-0.553846	9.56506e-05	RAP1GDS1	-0.33417	6.87861e-05	BAZ1A	-0.16301	1.64732e-05
1660	RNF145	0.182481	0.0156966	MEPCE	-0.21739	0.00554984	RIOK1	-0.0604585	0.84514	CERCAM	0.320411	0.000712456	GTPBP1	0.374913	9.68672e-05	PSD3	-0.512466	6.90431e-05	HAUS7	-0.570012	1.64732e-05
1661	UGT8	0.475448	0.0157027	EWSR1	0.12067	0.00555138	MOB3B	0.387747	0.846224	ASL	-0.505321	0.000713706	NUP107	-0.213379	9.72582e-05	TIPIN	-0.215607	6.94383e-05	GRN	0.270284	1.66672e-05
1662	ORAI1	-0.3932	0.0157777	CCDC90B	-0.262849	0.00557436	KNSTRN	-0.108002	0.846224	SH3BGRL	-0.314934	0.000717968	PCDH9	0.368689	9.74973e-05	LIMD2	-0.767515	7.04265e-05	MSH2	-0.218191	1.68655e-05
1663	MAPKAP1	0.150306	0.0157815	UQCRFS1	-0.105608	0.00557817	SCO2	0.0746764	0.846224	CHMP2B	0.184298	0.000721588	CHD1	-0.179885	9.83233e-05	PAM	0.592987	7.0449e-05	TMEM223	-0.261284	1.6932e-05
1664	KNL1	-0.17335	0.015825	EFHD2	0.215294	0.00563461	CDCA3	-0.108814	0.846224	CHD1	-0.176038	0.000722287	GDE1	0.225333	9.85875e-05	POU4F1	0.515245	7.0478e-05	STK26	-0.302079	1.6932e-05
1665	ARV1	-0.18341	0.0158518	TKT	0.0925301	0.00564631	SMAD1	-0.253409	0.846224	HOXA6	-0.411402	0.000727503	FAM216A	0.219786	9.85875e-05	TMEM70	-0.236947	7.11653e-05	CEP78	0.188726	1.71378e-05
1666	SUCLG2	0.219663	0.0159039	PRXL2A	0.164364	0.00565887	ICE2	-0.0943231	0.846688	PHF10	0.190043	0.000737769	PCNX3	0.539554	9.88471e-05	PLAA	-0.29193	7.14209e-05	KIF1BP	-0.254885	1.76689e-05
1667	JARID2	-0.247411	0.0159392	ERVK3-1	-0.232107	0.00570916	ZC3H18	-0.0729395	0.846688	RNASEH2A	-0.579409	0.000741893	SLC27A5	0.428318	0.000100478	HOXA3	-0.755935	7.31885e-05	NCKAP1	-0.26034	1.76911e-05
1668	CERCAM	0.28819	0.0159758	DPH3	-0.194821	0.00575334	TACC1	0.143305	0.848669	THOC7	-0.139604	0.000748068	CALM2	-0.0668921	0.000101249	TSEN15	-0.429	7.31885e-05	ENY2	-0.13853	1.78742e-05
1669	ZHX1	-0.166049	0.016065	RBFOX2	0.163952	0.00575957	RB1CC1	-0.0463892	0.848669	HEATR3	0.298451	0.000748068	TGIF2	0.317387	0.000102837	PSMG3	-0.238989	7.38501e-05	MRPS16	-0.184616	1.82528e-05
1670	RNF5	-0.204979	0.0160695	RTL8C	-0.177532	0.00578652	LINC00342	0.154822	0.848669	ABI2	-0.266277	0.000750793	DDB2	0.593297	0.000102928	SLC31A1	0.237551	7.38668e-05	VPS72	0.264665	1.83418e-05
1671	MRPS23	-0.125451	0.0160774	PKN1	0.164724	0.0058353	TACC3	-0.0743039	0.849226	RNF216	0.231862	0.000758712	RSBN1L	-0.209496	0.000103549	EN2	-0.283668	7.38668e-05	PITPNB	-0.21658	1.88437e-05
1672	IST1	0.159005	0.0161092	COX5A	-0.0608335	0.0058518	NDUFA9	0.0742672	0.85011	GANAB	-0.183042	0.000759515	UXT	-0.120761	0.000103948	ZC3H14	-0.228101	7.40637e-05	MTX1	-0.22998	1.91176e-05
1673	BAZ2A	0.164938	0.0161677	GALNT11	0.226624	0.0058518	PIGBOS1	-0.220888	0.85011	CINP	-0.214441	0.000764386	DBNDD1	0.390105	0.000104969	SEC23IP	-0.25157	7.46438e-05	CDC42BPA	-0.25057	1.91514e-05
1674	SLC35G1	0.323057	0.0163215	CNOT6L	0.291606	0.00588516	GYG1	-0.124415	0.85011	SLC25A3	0.0746872	0.000764386	KLC3	0.847637	0.000104969	MPDZ	-0.333627	7.52247e-05	GCFC2	-0.317782	1.92355e-05
1675	DEGS1	-0.11232	0.0163801	LAMC1	0.207404	0.0058853	CCSER2	-0.116756	0.85011	UVRAG	-0.541621	0.000769993	GATAD1	-0.258792	0.000105107	SCD	-0.188575	7.53559e-05	QTRT2	-0.355978	1.99831e-05
1676	AC124067.2	-1.00849	0.0163986	ENTR1	0.176229	0.0059246	FAIM	-0.0642828	0.85011	KPNA4	0.20162	0.000772724	KPNA2	-0.13735	0.000105247	CACNG8	-0.502115	7.80803e-05	ELP2	-0.313307	2.01983e-05
1677	SNHG4	0.179587	0.0164021	FUCA2	0.191291	0.0059246	NDUFV1	0.0500822	0.85011	ZKSCAN8	0.336091	0.000772724	SLC29A1	0.31968	0.000105247	ASS1	-0.376287	7.82807e-05	GPSM1	0.840789	2.02148e-05
1678	SEPTIN7	-0.102716	0.0164726	BZW2	0.129154	0.00593448	AP3D1	-0.0655681	0.85011	CDK2AP1	0.16968	0.000777496	FOXP4-AS1	0.897386	0.000106154	TFPI	-1.69849	7.83523e-05	STX2	0.276991	2.05421e-05
1679	ZFAND5	0.148105	0.0164998	SYP	-0.718045	0.00597721	HSPA14.1	-0.0709862	0.85011	TCEAL9	0.126816	0.000787447	YEATS2	0.423006	0.000106507	EMC7	-0.243869	7.84995e-05	RALA	-0.213123	2.06223e-05
1680	PPP1CC	0.0882177	0.0166641	MPZL1	0.181639	0.00606484	C9orf16	0.067759	0.85011	KCNC4	0.603162	0.000790235	KDM6B	0.664082	0.000108385	PRPF18	-0.276121	7.86254e-05	CABLES1	-0.466595	2.06913e-05
1681	GNAL	0.446765	0.0166641	TAB1	0.380932	0.00606484	POU3F2	0.360788	0.85011	NOP14	0.14989	0.000792233	AL096870.8	0.267151	0.000109564	UTRN	-0.307569	7.88344e-05	MIS18A	-0.236944	2.09309e-05
1682	ANKS6	0.201097	0.0167174	IFT22	-0.209603	0.00608483	DDIAS	-0.239298	0.85011	CLIC4	-0.294362	0.000799057	ALYREF	-0.130394	0.000109728	PPP1R35	-0.351261	7.88344e-05	AGFG1	-0.317883	2.10612e-05
1683	XRCC6	0.0353681	0.0167174	TMEM223	-0.183977	0.00608483	LIN37	-0.35475	0.85011	BTG2	0.463806	0.000814175	AMZ2	0.306699	0.000109863	CLSPN	-0.182969	7.895e-05	HMGB1	-0.0566243	2.10612e-05
1684	UBE2R2	0.127533	0.0168004	CWF19L2	-0.143304	0.00609518	GPN3	-0.0872444	0.85011	KIAA1586	0.248341	0.000828158	DMAC1	0.171531	0.000110141	PRSS23	-0.873571	7.89971e-05	AAK1	0.204497	2.1214e-05
1685	BBIP1	-0.273442	0.0168004	HIGD1A	0.129387	0.00610111	CCDC82	-0.129843	0.85011	CD164	-0.18827	0.000828199	SLC3A2	-0.189614	0.000112738	HDAC1	-0.152943	8.04741e-05	PUS3	-0.312783	2.12223e-05
1686	USP22	-0.134819	0.0168193	PLS1	0.272945	0.00610615	HNRNPAB	0.0239878	0.85011	C16orf72	0.364363	0.000828199	PLXNA1	0.389764	0.000113553	HOXB5	-0.441156	8.06325e-05	ARL16	-0.2452	2.13151e-05
1687	CDC20	-0.140743	0.0168459	C1orf21	0.230052	0.00611699	OTUD6B-AS1	-0.0720332	0.850708	CKAP2	0.157836	0.000828428	NUB1	0.165486	0.00011356	RNGTT	-0.372115	8.06511e-05	PPP1R9A	1.13542	2.17892e-05
1688	MIS18A	-0.158985	0.0168684	CCDC186	0.215673	0.00611826	RFK	-0.0783801	0.850708	NCOA7	0.380766	0.000864899	PUSL1	-0.34354	0.000113832	THYN1	-0.27997	8.06918e-05	MAGOHB	-0.24643	2.18629e-05
1689	GNPDA1	0.141519	0.0168945	XPC	0.208246	0.00614386	RAB5A	-0.126361	0.853901	EPB41L4B	0.608125	0.000865374	PPP1R9A	0.914632	0.000114919	NOL10	-0.26063	8.15706e-05	PPAN	-0.262948	2.18752e-05
1690	COA1	-0.153109	0.0169426	CCT3	-0.056016	0.00615677	HSPB1	0.272755	0.854233	PFDN6	-0.171841	0.000876457	BCAP29	-0.274045	0.000115862	MRPL30	0.241808	8.28509e-05	C1orf52	-0.258314	2.22101e-05
1691	DDX41	0.231451	0.0171245	DSP	0.131493	0.00620322	GGNBP2	-0.090078	0.854918	GTF2F2	-0.197617	0.000879901	POP7	-0.124404	0.000115862	RTCA	-0.263071	8.28813e-05	PUSL1	-0.309424	2.2215e-05
1692	GLOD4	-0.168866	0.0171288	MCFD2	0.139549	0.00620858	RAD50	-0.0455057	0.854918	PCBD1	-0.138283	0.00089051	TMEM50B	0.283032	0.000115868	MAP4K3-DT	-0.34415	8.35042e-05	VAMP7	-0.368281	2.22996e-05
1693	CMAS	-0.165534	0.0171565	MBD3	-0.171823	0.00621123	UBE3B	-0.199565	0.85533	SKIL	-0.458587	0.000900623	YIPF3	0.256242	0.000116076	MYCBP2	0.153696	8.41853e-05	ARHGEF7	-0.808117	2.25916e-05
1694	BMI1	-0.111949	0.0171565	CELSR2	0.709733	0.00621163	MCEE	0.423864	0.85533	WDR74	-0.31327	0.000900665	ARG2	-0.475285	0.000117046	FBXO25	0.381034	8.42662e-05	PUS1	-0.3166	2.26023e-05
1695	LINC02609	0.259031	0.0171999	YBEY	0.289348	0.00627052	NAA30	-0.18311	0.85533	RBFOX2	0.190518	0.000907248	RALBP1	0.165541	0.000117291	MMS19	-0.33241	8.45397e-05	CORO1C	-0.269164	2.28611e-05
1696	DERL2	-0.246248	0.0172006	SRP72	0.110349	0.00628437	CORO1B	0.162332	0.85533	BORCS7	0.234554	0.000908323	TMEM47	0.664186	0.000117532	ELOVL6	-0.407721	8.48103e-05	RAB29	-0.298977	2.32559e-05
1697	PRKAA2	0.16842	0.0172645	SMAD3	0.441045	0.0063161	IFT43	-0.155744	0.85533	EML4	-0.226084	0.000912258	CKMT1B	-0.464501	0.000117673	PAPOLA	-0.149618	8.55054e-05	CTNNAL1	-0.152741	2.4105e-05
1698	CDKN2A	-0.0978908	0.0173912	SLC31A1	0.178399	0.00632591	NDUFAF4	0.0715118	0.85533	MIR17HG	-0.599712	0.000917668	IMPDH1	0.239349	0.000117673	FAIM	0.138639	8.56894e-05	PLAA	-0.27753	2.45183e-05
1699	PRDX6	-0.0674884	0.0174235	AURKA	-0.267478	0.00633413	RPARP-AS1	-0.154652	0.85533	ATP6V1G1	0.100714	0.000924409	RNF20	0.213299	0.00011952	NF2	0.263916	8.56894e-05	DEGS1	-0.201445	2.512e-05
1700	AEN	0.314463	0.0174949	LSM8	-0.129861	0.00633684	PDE9A	0.305698	0.85533	TAF4B	0.333413	0.000935053	RRP1B	-0.120795	0.000120102	CXXC5	-0.574423	8.58969e-05	ANKRD12	0.269427	2.54526e-05
1701	RFC2	-0.154291	0.0174956	PTRH1	0.46672	0.0063547	UBAP1	-0.129169	0.85533	NFKBIA	0.334217	0.000936075	FAM98A	-0.180646	0.000120723	EXOSC9	-0.232484	8.60736e-05	YIPF2	-0.385471	2.55728e-05
1702	PTPRK	0.476149	0.0177113	ACTR1A	0.168887	0.0063547	ARFIP2	-0.106239	0.85533	WDR26	0.244548	0.000939568	BZW1	-0.103073	0.000120866	ZNF433-AS1	1.1158	8.83609e-05	VGLL4	0.426517	2.55838e-05
1703	HOXA11	-0.397577	0.0177417	POLR3GL	-0.205945	0.00635996	NADK2	0.23364	0.85533	KLF5	0.526413	0.000949772	POLR3H	0.199037	0.000121182	SCAND1	0.162195	9.0492e-05	RBM42	-0.243727	2.57253e-05
1704	PFN1	0.0268609	0.0177845	CELF2	1.72546	0.00645114	PTPN23	-0.150266	0.85533	TRAF5	0.437536	0.000953746	MRPL57	-0.129328	0.000121671	SPCS2	-0.147223	9.11568e-05	HIBADH	-0.613473	2.59754e-05
1705	LETM1	0.175374	0.0177859	TIMM8B	-0.0945944	0.00651235	GAK	0.172896	0.85533	ATP6V0C	0.116037	0.000963136	PRR12	0.297066	0.000121794	PARVB	0.375411	9.18197e-05	IRF3	-0.309907	2.59754e-05
1706	SH3GL1	0.161916	0.0180877	EIF2AK4	0.18343	0.0065215	MAX	0.098102	0.85533	GALNT14	0.996316	0.000963136	CNOT6L	0.307877	0.000122044	MCTS1	-0.213126	9.18197e-05	XPO5	-0.254045	2.59877e-05
1707	SPSB3	0.478305	0.0181143	ADORA2B	0.546986	0.0066196	NSFL1C	-0.0723634	0.85533	GCDH	-0.360408	0.000967557	TMEM134	0.296388	0.000122722	EMILIN2	-0.843622	9.18197e-05	ZWILCH	-0.26617	2.62656e-05
1708	PSMA6	-0.120367	0.0181402	RCOR1	-0.356881	0.006638	NUF2	-0.10461	0.85533	TAF2	0.210367	0.000968262	FBXO22	-0.170199	0.000123175	MTPN	-0.134866	9.18197e-05	IGF2BP2	-0.284439	2.64622e-05
1709	AC027031.2	0.266071	0.0181448	MRPS23	-0.136333	0.00666294	RFC4	0.092296	0.85533	MECP2	0.209913	0.000972573	HSPH1	-0.0973097	0.000125099	DIPK2A	0.828714	9.18197e-05	COMMD8	-0.298018	2.65038e-05
1710	NCAPG2	-0.159768	0.0182043	C12orf10	-0.199635	0.00666795	SNUPN	-0.0893276	0.85533	MEX3A	0.325146	0.000974119	TMEM184B	0.343436	0.000126081	ABCD3	-0.237753	9.22381e-05	GJC1	-0.378415	2.65231e-05
1711	DR1	-0.15489	0.0184259	GDF7	0.803946	0.00669856	GMDS	-0.174292	0.85533	TFIP11	0.287009	0.000987262	KIRREL1	0.739922	0.00012653	PPP6R3	-0.294621	9.23979e-05	PAGR1	-0.176818	2.65649e-05
1712	ACBD3	0.106672	0.0184549	SNAP29	0.189508	0.00670627	CAPRIN1	-0.0585929	0.85533	EFHD2	0.242151	0.00100157	GPR160	0.686057	0.000127951	GLCE	-0.43274	9.33637e-05	PSMG3	-0.231398	2.69226e-05
1713	NEMF	-0.136128	0.0184768	ZNF281	-0.15763	0.00674815	FKBP10	0.113231	0.85533	DAZAP1	-0.15453	0.00100538	NCK1	0.244026	0.00012876	CENPF	0.150071	9.50259e-05	USP39	-0.259201	2.83874e-05
1714	HDHD3	0.295718	0.0185309	FHL2	0.362481	0.00674815	SLC39A14	0.21078	0.85533	ATP11A	-0.928993	0.0010108	CWC27	-0.1971	0.000130172	SUSD5	-0.603991	9.54452e-05	BIVM	-0.994639	2.84992e-05
1715	PTPRU	0.313293	0.0185568	GINM1	0.169025	0.00674815	AGK	-0.112665	0.85533	CCDC34	-0.164165	0.0010344	TIPRL	-0.150175	0.000130511	MSRB3	-0.501821	9.58669e-05	AC012360.3	-0.34272	2.87009e-05
1716	CENPA	-0.341772	0.018626	COMMD4	-0.119428	0.00686024	CSPP1	-0.084879	0.85533	OCIAD1	-0.174764	0.00104632	ELOF1	0.191005	0.000132549	AC004148.1	-0.389721	9.58669e-05	NEU1	-0.429162	2.88261e-05
1717	ZDHHC12	-0.221252	0.0187414	TRIB1	0.51945	0.00686861	CLN3	-0.129325	0.85533	AC005921.2	0.360255	0.00105403	PDCL3	0.213297	0.00013441	RNF181	0.193267	9.74977e-05	ZNF322	-0.28404	2.91649e-05
1718	PRKAB2	0.289477	0.0187513	PET100	0.0703275	0.00688765	ZNF652	-0.13964	0.85533	HOXD9	0.413513	0.00105727	KDM2B	0.366972	0.000135356	STARD7	0.134575	9.74977e-05	PHTF1	-0.52312	2.94503e-05
1719	ASPSCR1	-0.304234	0.0187528	GRHPR	0.169476	0.00691147	SHMT2	-0.0647814	0.85533	ADI1	-0.133057	0.00106502	IRF2BP1	0.436088	0.000136292	NUF2	-0.252715	9.74977e-05	DMAC2L	-0.331179	3.02116e-05
1720	SPRTN	-0.13933	0.0188794	HSPA4	-0.106516	0.00692638	RPUSD3	-0.0860127	0.85533	SELENOF	-0.142762	0.00107267	CIR1	0.196762	0.000136769	CD164	-0.225146	9.86346e-05	PPP1R14A	-0.316512	3.06264e-05
1721	CMC1	-0.1778	0.0188809	LINC02609	0.255096	0.00693408	PSMA7	0.0181986	0.85533	FOXF2	0.356205	0.0010751	BCL2L11	0.365183	0.000137001	PPP3CB	-0.274715	0.000100504	USP53	0.307545	3.07234e-05
1722	IFT81	-0.267467	0.0189413	BOD1L1	-0.124093	0.00701406	TIA1	-0.0996872	0.85533	EP300	0.216717	0.00107699	HOXC4	-0.475706	0.000137004	COMMD3	-0.234015	0.000101996	FAM133B	0.113128	3.07534e-05
1723	TP53BP1	-0.170548	0.0189428	TSNAX	-0.11338	0.00701406	CMTR2	-0.26378	0.85533	DBI	-0.0788565	0.00107738	AMPD2	0.438985	0.000138133	CEP78	0.18702	0.000102352	FLOT1	-0.281037	3.10016e-05
1724	CISD1	0.0844341	0.0189469	TMEM263	-0.218583	0.00702413	CSK	0.0656173	0.85533	ZFAS1	0.121405	0.00107957	TMEM161B-AS1	-0.245608	0.000138718	PTOV1	0.200737	0.000103216	TMEM99	-0.325534	3.14426e-05
1725	ABHD17C	0.423693	0.0189661	SAMM50	0.175651	0.00703772	RBMXL1	-0.165353	0.85533	HELZ	0.229844	0.00108215	WBP4	-0.223748	0.000139885	ABT1	-0.241986	0.000103646	MCM3AP	-0.287803	3.17987e-05
1726	NUFIP1	0.202102	0.019222	WDR1	0.19766	0.00703772	EPB41	0.0651472	0.85533	SLC1A1	1.0131	0.00108684	DDX27	-0.114419	0.000140745	MRPS7	-0.17183	0.000105093	CEP250	0.45685	3.18832e-05
1727	CENPK	-0.153444	0.0192547	TAF1B	0.157782	0.00709636	CASP8	0.226659	0.85533	TMBIM6	0.111209	0.00109164	HSPA8	0.122069	0.000140745	GTF3C3	-0.301631	0.000105388	ABLIM1	-0.277138	3.20861e-05
1728	CTSH	0.274015	0.0193116	PET117	0.172937	0.00711037	RRAGA	-0.0923401	0.85533	RELA	0.268322	0.00109676	ADD2	0.398628	0.000140874	ZFAND6	-0.244778	0.000108972	PFDN4	-0.214147	3.22741e-05
1729	DGKH	-0.288538	0.0193131	TARBP1	-0.214707	0.00713567	GOLGA2	-0.0958296	0.85533	SCAF1	0.309499	0.0010984	CELSR2	0.781332	0.000141427	AAMDC	-0.236335	0.000109198	RP9	-0.32012	3.25053e-05
1730	CBR1	0.10469	0.0193714	FRMD4A	0.584814	0.00715078	MRPL32	-0.0727289	0.85533	UNC119B	0.421271	0.00110305	BSDC1	0.201216	0.000142263	SFT2D1	-0.207633	0.000111198	LGMN	-0.325138	3.31399e-05
1731	HIBADH	-0.433007	0.0194601	TRAF2	0.426061	0.00720304	SNHG12	0.191349	0.85533	IGF2BP2	-0.26577	0.00110485	TBL1XR1	0.222312	0.000143513	DTNBP1	-0.393938	0.000111664	COL4A1	-0.716467	3.31444e-05
1732	EXOSC10-AS1	-1.15754	0.019533	RSU1	0.223447	0.00720871	GATA2	0.190996	0.85533	DST	-0.223709	0.00110813	TXLNA	0.172394	0.000143559	MINPP1	-0.495664	0.00011236	PRAF2	0.476212	3.34166e-05
1733	PLXND1	0.724601	0.0195501	REXO2	0.116883	0.00722759	UBE2T	0.0551011	0.85533	CSRP2	-0.172671	0.00111884	BMT2	0.876645	0.000143975	COPE	-0.150916	0.000112442	ACTG1	0.0845994	3.35993e-05
1734	CCNI	-0.0731234	0.0195633	HIGD2A	-0.107278	0.00724234	KIF11	-0.0718452	0.85533	PANX2	0.792239	0.00112857	MRPS28	-0.217101	0.000145165	PEPD	-0.272829	0.000112716	PWWP3A	-0.235788	3.36405e-05
1735	PCGF2	0.246978	0.0195633	DDX52	0.071071	0.00724234	GRB2	-0.0805165	0.85533	CA8	1.12311	0.00113056	TSC1	0.319779	0.000147836	RAP1B	-0.204341	0.000112818	AAAS	-0.269272	3.36408e-05
1736	PLEKHH1	0.69293	0.0196616	MAPK1	0.186759	0.00726131	PIP5K1A	-0.0880264	0.85533	MSH2	-0.162123	0.00113702	NRGN	0.272863	0.000147915	FRA10AC1	-0.199926	0.000113613	CHMP1A	-0.393078	3.36482e-05
1737	KIF22	-0.140577	0.0197375	C1orf53	-0.602488	0.0073353	EIF4H	-0.0624988	0.85533	FLII	0.24917	0.00114917	SNRPD2	0.103949	0.000149641	TRIM24	-0.247723	0.000113849	AL109653.3	7.03131	3.36683e-05
1738	COMMD2	-0.148975	0.0197375	NADK	0.272285	0.00733976	ZNF644	0.0614584	0.85533	RPN1	0.175338	0.0011534	TEX15	-0.596239	0.000152898	TRMT6	-0.245736	0.000114285	AC005523.2	-0.39714	3.37095e-05
1739	PROCR	0.245283	0.0197425	DBNDD2	0.213685	0.00736396	ERVK3-1	-0.114733	0.85533	CDK16	0.187093	0.00115771	FARP1	-0.584451	0.000153123	UBE2L3	0.0975499	0.000116686	PNPO	-0.28493	3.37452e-05
1740	C2CD5	-0.524179	0.0198583	PCGF2	0.28172	0.00737609	IGFBP2	0.114386	0.85533	LAMTOR5	0.121685	0.00116463	PPIC	-0.357607	0.000155197	HOXB2	-0.571056	0.000116776	AVEN	-0.537887	3.39453e-05
1741	SRI	-0.0994502	0.0198583	QTRT1	0.290825	0.00738004	LAMB1	0.284563	0.85533	METRN	0.245827	0.0011662	RECQL	0.19967	0.000155512	CEP290	-0.242815	0.000117019	METTL1	-0.468739	3.41823e-05
1742	RRAGA	-0.151119	0.0198879	LAMTOR1	-0.150455	0.0073877	UQCRB	-0.0113836	0.855379	CBWD5	0.300678	0.00116621	BUD23	-0.145886	0.000156	YWHAE	0.040385	0.000117683	PTPRU	0.517752	3.42758e-05
1743	NUP107	-0.144907	0.0200213	ATXN10	-0.153434	0.00739986	FERMT2	-0.11467	0.855693	GNE	0.451089	0.00117098	ELK1	0.318022	0.00015836	HOXD10	0.372867	0.000118968	B2M	-0.109445	3.49258e-05
1744	CHMP4C	0.635334	0.0200213	ACBD5	0.249924	0.00749442	GTF3C5	-0.0889022	0.855693	HMGXB4	0.177219	0.00118357	YLPM1	0.198911	0.000158815	VCL	-0.201987	0.000119241	BCAS2	-0.197716	3.50344e-05
1745	MEX3A	0.26453	0.0200213	FAM171A1	0.222601	0.00750514	WDR70	-0.0915844	0.855693	CTBP1	0.192451	0.00118623	GUCD1	0.307043	0.000160006	PTGES2	0.182215	0.000119381	TMED1	-0.347317	3.50451e-05
1746	SFXN5	-0.366799	0.0203171	SYNGR2	0.229055	0.00751184	PPM1F	0.206274	0.855693	PDHA1	-0.100117	0.00119839	PMEPA1	0.514769	0.000161631	POLR3GL	-0.260087	0.000120096	NOL8	-0.185989	3.55082e-05
1747	OGFOD1	0.157926	0.0203215	PLAC1	0.736513	0.00753281	DNTTIP1	-0.101453	0.855693	TSTD2	0.313926	0.00120032	COL13A1	0.883488	0.000161966	HNRNPC	-0.0547655	0.000120415	TMEM219	-0.284561	3.55102e-05
1748	TPX2	-0.0848014	0.0203973	ZNF33B	-0.295803	0.00753281	VPS13C	0.170833	0.855693	ZNF33B	-0.391562	0.00121761	NDUFB5	-0.249738	0.000162004	TOR3A	-0.3474	0.000121439	CEBPG	-0.278797	3.63383e-05
1749	HELLS	-0.106793	0.0204165	MRPS15	-0.109829	0.0075514	MAST1	-0.517187	0.855693	SYT14	0.70209	0.00121914	ACBD5	0.305881	0.000162795	FKBP10	0.313985	0.00012156	MECP2	0.22944	3.6784e-05
1750	VDR	0.760383	0.0204789	BTF3	-0.0639784	0.00759142	AGTPBP1	-0.10272	0.856005	TCEA2	0.346366	0.00122837	SDK2	0.842445	0.000165399	SYVN1	0.24941	0.000121921	TYW1	-0.411343	3.73141e-05
1751	ATP6V1E1	0.133463	0.0204789	DVL1	0.301149	0.00759685	AC008124.1	-0.379153	0.856005	HADHA	-0.132774	0.00123321	RSRP1	-0.351537	0.000165403	NUBP1	-0.306351	0.000122032	RPAIN	-0.190134	3.74782e-05
1752	GSS	-0.194715	0.0205045	LPGAT1	0.159625	0.00759821	UBR3	-0.124437	0.856685	ELMSAN1	0.349232	0.00124061	NMT2	-0.263992	0.000165506	MIGA1	0.310275	0.000123948	LSM10	-0.237853	3.77754e-05
1753	SMOC1	-0.344503	0.0205534	FAM107B	0.205514	0.00760364	RAD23B	-0.0721971	0.856685	TMEM106C	-0.146247	0.00124234	AGO2	0.213149	0.000166221	SAT1	-0.393247	0.000124343	SMIM30	-0.220638	3.77754e-05
1754	CCAR1	0.0959806	0.0206338	ISL2	0.427876	0.00760935	HSPA4	-0.0509212	0.856685	YWHAB	0.0966301	0.00125694	OXCT1	-0.373162	0.000172205	DYNC1I2	0.0968988	0.00012453	PPIA	0.0828616	3.79619e-05
1755	MYBL2	0.0967793	0.0206338	TNIP2	0.260174	0.00761457	SMDT1	0.0671452	0.856685	CS	0.137966	0.00126346	ECHS1	-0.0951585	0.000174242	CEP41	-0.48736	0.00012453	LPCAT1	0.552166	3.86259e-05
1756	PACSIN3	0.317637	0.020688	FUBP1	0.130358	0.00761457	SCAMP1	0.132573	0.856685	RAD23A	-0.0909666	0.00126696	DLX2	0.276176	0.000174379	DSTN	0.0775329	0.00012465	EIF2B1	-0.25946	3.86259e-05
1757	CLIC1	-0.110615	0.0207323	DDX54	0.194219	0.00761457	ZDHHC18	-0.189545	0.856685	ICK	0.343654	0.0012677	ZNF562	0.290297	0.000175094	UBA52	0.037474	0.00012465	TRAPPC4	-0.246776	3.86505e-05
1758	BID	-0.162955	0.0208038	ETS2	0.392393	0.00761457	APOO	0.116993	0.856685	DDB2	0.539762	0.00126794	BZW2	-0.157408	0.000175909	SATB2	-0.448265	0.000125031	AL096870.8	0.350153	3.8738e-05
1759	MTG1	-0.199064	0.020807	EIF3D	0.0997629	0.0076222	MCM2	0.074314	0.856772	CD55	0.269296	0.0012692	HOXD9	0.435531	0.000175909	HOXA11	-0.486304	0.000126121	NUDT16L1	-0.343151	3.90848e-05
1760	SNRNP27	0.114415	0.020835	LYPLAL1	-0.255412	0.00763365	NUTM2A-AS1	-0.0899413	0.856772	EMILIN2	-0.871286	0.00128141	RNF126	0.216515	0.000175909	MRPL44	-0.268345	0.000127749	METRN	0.352478	3.9805e-05
1761	TMEM223	-0.163306	0.020835	GAPDH	0.0418389	0.00764376	CTNNA1	0.0856495	0.856772	RAB9A	0.225387	0.00128347	TIMMDC1	-0.192149	0.000176062	ATP1B1	-0.30074	0.000127797	RPP38	-0.258972	4.08215e-05
1762	RTN3	-0.122374	0.020835	WDR34	-0.147499	0.00764409	DDX39B	-0.0320004	0.856772	PRDX5	-0.121334	0.001288	ARL14EP	0.240607	0.000176582	CHD7	-0.216011	0.000129157	AOPEP	-0.577658	4.10258e-05
1763	ARHGEF26	-0.243774	0.0210917	SELENOW	-0.221859	0.00764409	R3HCC1	-0.14677	0.856772	SLC25A17	0.199569	0.00131495	AUTS2	-0.319876	0.000177478	RPGR	-0.40554	0.000129638	COA7	-0.274359	4.17178e-05
1764	NCOA7	0.303528	0.0211093	DCUN1D1	0.295704	0.00765257	NDFIP2	-0.0906627	0.856772	GGCT	0.137036	0.00132375	FARP2	0.44928	0.000178476	COPB1	0.139471	0.000129669	KXD1	-0.21313	4.1824e-05
1765	OTULIN	0.191863	0.0212248	RNF113A	0.297474	0.00767556	HYI	0.323814	0.856772	CRNKL1	0.200253	0.00132906	CMTM4	0.404496	0.000178821	CAPZA2	-0.244435	0.000130192	SUSD5	-0.695134	4.24479e-05
1766	HMOX1	-0.496732	0.0212288	ABL2	0.228906	0.00774291	INTS11	0.1203	0.857325	METTL9	0.170463	0.00133931	RPN1	0.177659	0.000179151	ZNF24	0.19583	0.000130213	NKTR	-0.201278	4.28973e-05
1767	AIP	-0.19958	0.0212829	SREK1	-0.137009	0.00776891	RAP1A	-0.105938	0.857581	ATP13A2	0.323082	0.00134623	PDCD7	0.243027	0.00017974	HOXA7	-0.466194	0.000130213	CKS2	-0.176946	4.32707e-05
1768	RRP36	-0.140609	0.0213	EFNB2	-0.798694	0.00781751	AC009403.1	-0.194892	0.857581	LARP1B	0.196659	0.00135372	NQO2	-0.265895	0.000180484	MUS81	-0.48692	0.000130413	CCDC6	-0.256779	4.36489e-05
1769	AC093323.1	-0.232874	0.0214618	COMMD3	-0.171195	0.00782172	HAX1	-0.070047	0.858696	DDX54	0.214847	0.00135488	CDKN2A	-0.0789134	0.000182953	TP53BP2	-0.224463	0.000130863	DRG2	-0.32391	4.39739e-05
1770	NSD3	-0.125858	0.0216086	MAPK12	0.2365	0.00784657	TNFRSF1A	-0.191341	0.858696	GLRX3	-0.0990705	0.00135555	GGA1	0.246625	0.000183113	CABLES1	-0.451068	0.000135022	MELK	-0.251981	4.44198e-05
1771	CERS1	-0.553529	0.0216111	AGO2	0.186961	0.00792966	GUCD1	0.143801	0.858696	TRIM58	0.841781	0.0013602	HMGXB4	0.173354	0.000186111	TMEM208	-0.194968	0.000135192	HNRNPLL	-0.385219	4.44198e-05
1772	ITM2C	0.364499	0.0216307	PAXIP1	0.240804	0.00797067	EXOSC7	-0.101297	0.858696	ENPP1	0.306919	0.00138936	TIMP2	0.525503	0.000187915	DST	-0.233654	0.000136154	EXOSC10	-0.248337	4.44198e-05
1773	FNDC10	-0.533263	0.0216694	STMN3	-1.18472	0.00797387	CHPT1	0.0634205	0.858756	RAP1GDS1	-0.31923	0.00139067	MRPL3	-0.103551	0.000195053	PITPNB	-0.198371	0.000136605	KIFAP3	-0.27236	4.49133e-05
1774	TRA2A	-0.131964	0.0216987	CLTB	0.111859	0.00797387	ASH1L	-0.0611742	0.858756	DCAF13	-0.15515	0.00139969	MECOM	-0.332242	0.000196624	UCHL1	0.133133	0.00013679	SLC7A5	-0.372281	4.5005e-05
1775	MRPS16	0.0977954	0.0216998	KYAT3	-0.288326	0.007987	PFDN5	0.0235146	0.858756	MCM7	-0.104864	0.00141032	UBE2D2	-0.146989	0.000198483	COX6C	0.0712766	0.000137347	NR1D2	-0.354004	4.53695e-05
1776	TMEM107	-0.399393	0.0217061	NDUFB3	-0.104878	0.007987	B3GALNT2	0.12321	0.858756	ADM	1.566	0.00141265	KLF5	0.579956	0.000200982	MCM8	-0.266047	0.000137691	AC093323.1	-0.338367	4.53908e-05
1777	NANOS1	-0.624523	0.0217818	DBNL	-0.262509	0.00799925	BAIAP2L1	0.177933	0.860933	SNRPD2	0.0940609	0.00142589	ANP32E	-0.0810921	0.000201563	MOB4	-0.25159	0.000138055	RABEPK	-0.299858	4.5476e-05
1778	RGS16	0.491883	0.0217818	NDFIP2	-0.230406	0.008003	EHBP1	-0.113144	0.861761	RBM12	0.204309	0.00142748	NFIL3	0.516127	0.000201814	ASPM	-0.184059	0.000138143	CACNB4	-0.374453	4.56655e-05
1779	OBSL1	0.275451	0.0218219	TGFB1	0.605174	0.00802297	C3orf14	-0.0804157	0.861761	AKIRIN2	-0.275045	0.00144003	MDC1	-0.244571	0.000202508	USP15	-0.22004	0.00014318	PTP4A2	0.119625	4.56655e-05
1780	ZNF511	-0.135347	0.0218219	C12orf57	-0.172281	0.00803071	MRPS31	-0.063126	0.861761	GSK3A	0.213205	0.00144157	ELP5	-0.119196	0.000203434	KPNA2	-0.171284	0.000144824	RHOBTB3	-0.234224	4.57833e-05
1781	PREPL	0.17993	0.021876	DAXX	0.16377	0.00803248	HIST4H4	0.449959	0.861761	PRKX	0.353941	0.00144471	TRIP11	0.237479	0.000203893	SESN2	-0.329336	0.000145948	MDH1	-0.161269	4.59771e-05
1782	CELF1	0.11577	0.0218783	ZNF33A	-0.210431	0.00804452	DHX30	0.0733542	0.861761	CNRIP1	0.457936	0.0014481	CINP	-0.227355	0.000207125	EPS8	-0.330715	0.000146113	C15orf39	0.374846	4.77022e-05
1783	CCNB2	-0.183235	0.0218783	WDR36	0.179264	0.00809597	ENTR1	-0.102136	0.86191	SDCCAG8	0.279585	0.00145305	XBP1	0.192385	0.000209886	NT5C	-0.236911	0.000146115	MCUR1	-0.231148	4.82562e-05
1784	TSC1	0.259139	0.0219751	MND1	-0.230935	0.00809597	ITPRIPL1	0.265997	0.86191	RAB1A	0.166287	0.00145467	SNHG7	-0.158821	0.000211961	SETD7	-0.348467	0.000147066	BORCS7	0.298967	4.84222e-05
1785	DRAM1	0.657069	0.0219946	ROCK1	-0.117845	0.00809597	COX7B	-0.0380612	0.86191	F2R	0.45239	0.00147106	CASC3	0.187861	0.000213276	DDX21	-0.0926425	0.000147447	SLC3A2	-0.221378	4.87188e-05
1786	CAMKK1	0.538291	0.0219946	DNAJB6	0.107982	0.008132	SMAD6	-0.300192	0.86191	EMG1	-0.186643	0.00147433	FBRSL1	0.249679	0.000214249	TRAPPC3	0.166299	0.000147986	TIMM8B	0.0960588	4.87658e-05
1787	NDUFC1	0.0579106	0.0220116	TSTD2	0.266119	0.00813271	UBAC2	-0.151614	0.864363	TOMM34	0.244273	0.00147825	PITHD1	-0.228402	0.000216846	ANP32A	-0.104525	0.000148244	AASDHPPT	-0.217356	4.89193e-05
1788	YIPF6	-0.157297	0.0220375	NUP188	0.154045	0.00813271	SNHG17	0.113667	0.865048	ZMAT2	0.130116	0.00148263	MRGBP	0.265498	0.000216903	GTF2H2	-0.225863	0.000148273	TBL1X	0.225074	4.91279e-05
1789	RPARP-AS1	0.259188	0.0220492	FOXO1	0.335102	0.00813682	KCTD5	0.304921	0.8652	NMD3	-0.27124	0.00149682	TUSC1	0.233751	0.000216903	AP5M1	-0.380798	0.000148413	MKRN2	-0.387952	4.96589e-05
1790	PSRC1	-0.459797	0.0223625	ZBTB8OS	-0.125651	0.00815913	NBDY	0.0596476	0.8652	MDH1	-0.112916	0.0015033	ECPAS	0.199087	0.000218714	RNASET2	0.307211	0.000148989	UCK2	-0.244462	5.02986e-05
1791	EEF1E1	0.0821144	0.022465	PYCR1	0.176163	0.00818934	PAG1	0.314596	0.8652	CMTM4	0.376291	0.00151314	DEXI	0.27053	0.000219793	COG2	-0.24019	0.000149116	RHEB	-0.18178	5.05252e-05
1792	BIRC5	-0.0993887	0.0224662	NAXD	-1.11407	0.00839043	XRN2	-0.0468458	0.8652	EIF2B3	-0.207169	0.00153365	GNPAT	0.193932	0.000221821	ZNF431	0.375783	0.000150026	AC004148.1	-0.383698	5.08538e-05
1793	TAOK3	0.238063	0.0225207	MRPL42	-0.115635	0.00842915	EIF4EBP2	0.075207	0.8652	CSNK1G2	0.22085	0.00154557	STOM	0.355609	0.00022219	ZCRB1	-0.141644	0.000151772	PNO1	-0.219732	5.08538e-05
1794	CDK13	-0.165199	0.0225207	FIGNL1	-0.220648	0.00848062	GOSR2	-0.141393	0.8652	CAMSAP1	0.362357	0.00155089	NREP	0.513114	0.000223631	TACC1	-0.330009	0.000153401	MSRB1	0.288583	5.11983e-05
1795	CNTFR	0.692474	0.0225433	HOXA4	-0.721117	0.00854655	B4GALT7	0.1647	0.8652	UFSP2	0.326694	0.00155282	FTSJ1	0.281456	0.000224742	COMMD1	-0.319589	0.000154547	PPP1R14B	-0.101516	5.14204e-05
1796	PDZD8	0.177075	0.0225737	EIF2A	0.162881	0.00855236	PRR13	-0.0783625	0.8652	MRPL54	-0.112945	0.00156152	PUS7	0.222293	0.000225869	PI4KA	0.387038	0.000156183	RFC5	-0.278935	5.15904e-05
1797	ALDH16A1	-0.599225	0.0227434	VDR	0.744531	0.00855644	FOXM1	-0.0851929	0.8652	CENPH	-0.194844	0.00156531	DGCR9	1.72049	0.000228834	YBX3	0.0676366	0.000156891	GOLPH3L	-0.354275	5.17759e-05
1798	MLX	0.189567	0.0227578	TAF10	-0.132428	0.00855644	ZNF714	-0.109846	0.8652	PTOV1	0.174775	0.00156877	DCTN2	-0.167012	0.000228834	ADAM15	0.429961	0.000157387	CERS6	0.314328	5.19045e-05
1799	STXBP6	0.773031	0.0227822	ERICH1	0.20294	0.00856105	TRMT1L	-0.118514	0.8652	GTF2I	0.121281	0.00157086	HNRNPU	-0.0644119	0.000229932	ARFGEF3	1.17579	0.000157633	CEP350	0.174859	5.20974e-05
1800	LIPE-AS1	0.160969	0.0227951	DHRS7	0.207739	0.00860596	UBL4A	0.112199	0.8652	B4GALT5	0.266101	0.00158432	RAC3	-0.206347	0.000233875	INTS10	-0.282599	0.000158235	NQO2	-0.264046	5.25964e-05
1801	INO80B	0.373067	0.0228544	MAX	0.179111	0.00864408	SGMS1	0.253906	0.8652	TMEM47	0.586918	0.00158432	SNRPF	0.0905345	0.000242044	TSG101	-0.269916	0.000160708	FUBP1	-0.203078	5.2647e-05
1802	FANCE	0.49072	0.0228658	HDAC1	-0.100288	0.00864477	PSRC1	-0.224931	0.8652	PRAME	0.27326	0.00160425	ATP2C1	0.34133	0.000242044	NT5DC1	-0.25382	0.000161364	CACNG8	-0.478121	5.28285e-05
1803	B4GALT2	0.207509	0.0229229	CCDC82	-0.277443	0.00868855	ELP1	-0.0840451	0.8652	WWC1	0.489049	0.00163147	TSTD2	0.291496	0.000242858	CDKN1B	-0.421384	0.00016327	PPID	-0.226725	5.28285e-05
1804	STC2	0.433415	0.022952	TOMM70	0.176222	0.00869845	CHD2	-0.0902467	0.8652	EXOSC2	0.172859	0.00163299	MCL1	-0.206752	0.000246385	HIST3H2A	0.273661	0.000164617	DERL2	-0.29795	5.28772e-05
1805	OXCT1	-0.243063	0.022952	GALNT18	0.665264	0.00870415	COQ3	-0.0976527	0.8652	ALCAM	0.377108	0.0016411	ELOVL4	0.353692	0.000246905	KIF23	-0.24407	0.000165252	TMEM50A	-0.196257	5.29129e-05
1806	RMDN1	-0.20834	0.0229922	DUSP14	0.205148	0.00870415	PSPH	-0.0852164	0.8652	BAZ1B	0.132807	0.00164307	RNF181	0.188409	0.000247096	RPP40	-0.356267	0.000166192	RWDD4	-0.273929	5.338e-05
1807	VPS72	0.174559	0.0230044	ZMAT5	0.267189	0.00873681	FBXW9	-0.308599	0.8652	DHX37	0.213984	0.00165636	KIN	-0.276817	0.000247347	NKX2-5	0.278843	0.000166192	SLC35F1	1.23157	5.37915e-05
1808	SLC23A2	-0.475044	0.0230697	NUP107	-0.155529	0.00875447	WDR43	0.0323967	0.8652	RECQL	0.177093	0.00165858	CCDC174	0.280949	0.000247347	GFM1	-0.270422	0.000167083	NMT2	-0.263984	5.40598e-05
1809	MED15	0.302614	0.0230851	SLC7A1	0.18551	0.00876444	MTMR2	-0.113155	0.8652	DDX46	-0.0735625	0.00165858	TENM3	0.439996	0.000249678	CEBPZ	0.114491	0.000170966	COPS4	-0.23779	5.44417e-05
1810	DESI2	0.11744	0.0231099	RSL24D1	0.123419	0.00879452	RC3H2	-0.10671	0.8652	DYNC2LI1	-0.557458	0.00166158	TOMM40	-0.139578	0.000250526	HES6	-0.525061	0.000171364	ARHGEF26	-0.351733	5.44417e-05
1811	MKKS	0.282428	0.0231324	TAF13	0.28892	0.00880454	ISCA2	-0.10259	0.865347	MGST2	-0.352372	0.001708	NRP1	0.768313	0.000252284	IGF2BP1	-0.195876	0.000171364	THADA	-0.430457	5.45455e-05
1812	C16orf95	-0.537623	0.0231949	ELAVL2	0.446358	0.00882916	GYS1	-0.120906	0.865347	RORB	2.58654	0.00171759	NFKBIA	0.33226	0.000252284	ARHGEF39	-0.368539	0.000172911	PANX2	1.05808	5.46561e-05
1813	SS18	-0.222564	0.0233727	MGAT5	0.379557	0.00888202	MINDY3	-0.0874667	0.865868	KLF10	0.668754	0.00172534	CAPZA1	-0.119683	0.000253868	SNRPA	0.126098	0.000173218	SKAP2	-0.221143	5.50365e-05
1814	LAMTOR4	-0.103264	0.0234232	PAIP2B	0.321927	0.00888202	TSFM	-0.0713529	0.866694	GNPAT	0.171661	0.00173041	IMPACT	0.270958	0.000256141	TIMM10B	-0.321415	0.000177603	THUMPD3-AS1	0.23255	5.51887e-05
1815	PFDN2	0.0574507	0.0235436	SCYL1	0.207987	0.00888338	CDC42EP4	-0.313802	0.866694	SFXN2	-0.376612	0.00173308	ACAT1	-0.148373	0.000256141	DLL3	-0.339391	0.00018136	HTATSF1	-0.19314	5.55953e-05
1816	NDUFA3	0.0779507	0.0236095	HK1	0.18058	0.00895374	IKBIP	0.111082	0.866694	RNF5	-0.263292	0.0017453	RSL1D1	-0.0671228	0.000256141	ACTR10	-0.245152	0.000181785	TUG1	0.237789	5.6179e-05
1817	THRAP3	-0.0806277	0.0236253	UXS1	0.281752	0.00898663	UBE2H	-0.122872	0.866694	NUP155	-0.23411	0.00174844	WWOX	0.247974	0.000256141	UPP1	-0.507908	0.000182739	DYNC2H1	-0.251559	5.65441e-05
1818	CPLANE1	-0.296815	0.0236306	NLGN1	1.44105	0.00902661	ZDHHC12	0.102558	0.866694	CWC22	0.210535	0.00174954	ZYG11B	0.229574	0.000257406	APOBEC3C	-0.64492	0.000183231	TRAP1	-0.20412	5.66679e-05
1819	EBLN3P	0.188565	0.0238541	GPM6B	0.433364	0.00903624	OGA	-0.0816556	0.866694	CHAC2	0.228743	0.00175346	HNRNPC	-0.0186606	0.000259804	SNHG17	-0.245951	0.00018387	SNHG21	-0.486091	5.69684e-05
1820	UTP25	0.191231	0.0238636	CTDNEP1	0.153525	0.00905987	CTPS1	0.0732019	0.866694	NCAPD2	-0.180965	0.00175631	NIBAN2	0.557851	0.000260157	DLAT	-0.232632	0.00018584	AEN	0.47107	5.70582e-05
1821	CKAP2	-0.10137	0.0239392	MAML2	0.646922	0.00908546	UBE2E3	-0.073487	0.866694	TPGS2	0.166944	0.00176154	BMS1	-0.122825	0.000260413	SLC16A4	-0.660881	0.000187084	LRRC58	0.155088	5.7314e-05
1822	ECPAS	0.154821	0.0239406	TRIM24	-0.168762	0.00909803	EZH2	0.0686724	0.867196	IFRD2	0.166311	0.0017711	TPX2	-0.129435	0.000261589	UBE2D2	-0.20497	0.000188163	DCP2	-0.230937	5.73316e-05
1823	PNPLA8	-0.334052	0.0239719	UBAC2	-0.394525	0.00909943	USF3	-0.297	0.868874	UBAC2	-0.490021	0.00177437	UBE2V2	-0.139062	0.000261977	NOL11	-0.202973	0.00018916	ME1	-0.259136	5.74337e-05
1824	TERF1	-0.129377	0.0239878	PPP1R9B	0.412242	0.00911041	MTIF3	-0.0721911	0.868874	TUB	0.567367	0.00177571	RFC4	-0.286033	0.000262072	SRSF3	-0.0901569	0.00018916	NEXMIF	1.65052	5.79057e-05
1825	OCIAD1	-0.135846	0.0239933	DDX31	0.321289	0.00915102	TRIB1	0.34802	0.868874	BUD31	-0.143044	0.00178169	MPC1	-0.158265	0.000262395	TRIP6	-0.245416	0.000189388	EIF3B	-0.184158	5.87683e-05
1826	PRAF2	0.263511	0.024049	NSDHL	0.262048	0.00915102	RAB11B	-0.14873	0.868874	DHX30	0.168503	0.00179767	MDM4	0.225926	0.000263809	DDX41	0.348916	0.000190155	GABPB1-AS1	0.36237	5.89281e-05
1827	ZRANB2	0.0701366	0.0240537	FBN2	0.338201	0.00921032	TBC1D10B	-0.110303	0.870461	ISY1	0.166577	0.00180482	MZT2B	0.096552	0.000265417	RNASEH1-AS1	-0.399751	0.000190375	PTGES2	0.171205	5.93343e-05
1828	GNAQ	0.178084	0.0241331	GNG10	-0.126658	0.00921032	CEPT1	-0.12335	0.87086	ZWILCH	-0.256201	0.00181278	STOML2	-0.0832946	0.000265821	TMED1	-0.33066	0.00019072	PRIM1	-0.258105	6.00654e-05
1829	ARHGAP29	0.282	0.0241403	DMTF1	-0.301034	0.00921032	COPS9	-0.0439065	0.872277	VPS26A	-0.143545	0.00183382	AHCY	0.153736	0.000267749	SLC16A1	-0.186977	0.000195012	PUM3	-0.213514	6.01623e-05
1830	DMTF1	-0.244499	0.0241963	NRDE2	-0.166047	0.00928727	CNN2	-0.102235	0.872277	VHL	-0.342982	0.00183382	CNIH4	0.120079	0.000267749	HOXB8	-0.300799	0.000195033	UNKL	0.438303	6.04279e-05
1831	UGGT2	-0.430788	0.024335	CDK2AP1	-0.137263	0.00940881	C19orf44	0.250237	0.872277	CDC42	0.0981721	0.00183587	MANF	0.17042	0.00026778	COPS6	-0.138498	0.00019589	LARP1B	0.228237	6.04279e-05
1832	NOL11	0.128137	0.0243816	PLXND1	0.752679	0.0094439	TGFBR1	-0.156901	0.872277	PSME2	-0.187865	0.00183587	SMOC1	-0.568002	0.000271266	AAGAB	-0.302562	0.000196781	C1orf131	-0.173902	6.25148e-05
1833	CTNNA1	0.15928	0.0244618	SP3	-0.284277	0.00945065	CERK	0.13449	0.872277	FBXW4	0.33013	0.00184229	MAP3K13	0.208744	0.000273377	KATNA1	-0.248101	0.000196781	CREBZF	-0.306365	6.28041e-05
1834	NPEPPS	-0.136611	0.0244618	DNMT1	-0.0968676	0.00950973	MRI1	0.111042	0.872282	KDM2B	0.327987	0.0018545	PRR13	-0.164728	0.000273377	VPS29	-0.19158	0.000200536	RNASEH1	-0.223133	6.33541e-05
1835	PTPN9	0.257494	0.0245276	POLR2H	-0.0999192	0.00950973	RBBP4	0.0393902	0.872453	SIPA1L2	-0.917361	0.00185526	RPA1	-0.20367	0.000273714	NAA10	-0.146885	0.000204123	SF3B1	-0.136998	6.35025e-05
1836	ACADSB	0.349591	0.0245341	SYT6	1.39352	0.00950973	FXN	-0.0673558	0.873016	MID1	-0.246748	0.00186287	FAM171A1	0.257041	0.00027524	CLN3	0.33332	0.000204123	PNPLA4	0.66821	6.50672e-05
1837	CDYL	0.221208	0.0246108	MRPL16	0.133638	0.00954332	TMEM209	-0.170017	0.873016	FTX	-0.205256	0.00187521	FOXF2	0.369956	0.00027524	TRIM16	-0.472074	0.000204581	RBM19	-0.431818	6.52988e-05
1838	CDK12	-0.105909	0.0246206	ZSCAN16-AS1	0.168705	0.00954332	KDM3B	-0.120952	0.873016	MAPK9	0.213182	0.00191163	FDX2	-0.256402	0.000277246	EEF2KMT	-0.372453	0.000206949	NFKBIB	-0.425196	6.55844e-05
1839	PPIL3	-0.331802	0.0246403	NBDY	-0.161184	0.0095458	CCT6A	-0.0394161	0.873016	ATP5MF	0.0706352	0.00193027	PPIF	0.138537	0.000278943	IER3	-0.897347	0.000207477	NAT8L	-0.556343	6.55956e-05
1840	TIPIN	0.127983	0.0246874	SWSAP1	-0.571144	0.00965726	EMP2	0.0886031	0.873022	UXS1	0.305784	0.00193156	CNRIP1	0.480166	0.000279954	NFRKB	-0.278999	0.000207535	ECHS1	-0.15753	6.55956e-05
1841	C6orf62	-0.20909	0.024713	HERC5	-0.24527	0.00983931	ODR4	-0.100198	0.873194	ELOVL4	0.340926	0.00193745	TPRA1	0.442984	0.000279954	NUP54	-0.250087	0.000209262	RTCA	-0.262703	6.56148e-05
1842	CLGN	-0.377851	0.0247162	GATA3	0.744626	0.00987139	PFKFB3	0.219739	0.873636	ZNF598	0.254358	0.00196547	MECP2	0.203306	0.000281992	GABPB1-AS1	0.354063	0.000214589	FAM241A	-0.305132	6.56148e-05
1843	LRRC8A	0.28603	0.0247485	RAP1B	-0.126722	0.00988875	SUGT1	-0.0580526	0.873636	PTGFRN	0.344023	0.00197809	RNF115	-0.236893	0.000283716	BATF3	-0.645937	0.00021686	CISD1	-0.139642	6.58457e-05
1844	UBQLN4	0.232636	0.0248125	AC091182.1	-0.926729	0.00990096	PBRM1	-0.0867458	0.873636	UQCRFS1	0.111962	0.00197809	DRAM1	0.732513	0.000284194	DNPEP	0.459347	0.000217034	HMBS	-0.241625	6.75636e-05
1845	MECOM	-0.155655	0.0248909	HSPA14	0.228927	0.00990318	CREBL2	-0.178686	0.873636	CCNT1	0.225646	0.00197809	RDH10	-0.512918	0.00028472	CCDC82	-0.334782	0.000222086	AIF1L	-0.407305	6.75845e-05
1846	CYB5A	-0.133458	0.0249577	NDC80	-0.292999	0.0100035	PARP1	0.0381223	0.873636	TRIP6	-0.235443	0.001989	GDF7	0.905328	0.000284883	NFYB	-0.271968	0.000222139	EI24	0.102198	6.79566e-05
1847	MAGED1	0.135768	0.0250558	TPRA1	0.381387	0.0100871	BRAF	0.179963	0.873636	POLR1E	-0.286496	0.00200617	IRF2BP2	0.185046	0.000286353	VBP1	-0.159432	0.000223331	CALD1	0.111768	6.81016e-05
1848	NUP188	0.131024	0.0251491	RELA	0.220756	0.0101182	RTL8C	0.0904589	0.873636	ANKRD16	0.380964	0.00200976	RRAGD	0.33993	0.000288756	TMEM69	-0.572833	0.000224733	LPAR3	-0.858726	6.84238e-05
1849	USP16	-0.109353	0.0251549	ZIC3	0.833996	0.0101416	USP10	-0.0695012	0.876139	STK24	-0.272121	0.00203621	MRPL52	-0.107236	0.000290746	NCOA2	-0.403612	0.000226566	LSM12	-0.205618	6.9334e-05
1850	RAD23B	0.0935659	0.0253377	CLCC1	0.221719	0.0101416	PRPSAP1	-0.0816993	0.876139	EMC2	-0.252915	0.00203642	DDX21	-0.0475548	0.000294284	ECT2	-0.227951	0.000226767	CCNH	-0.307481	6.942e-05
1851	MOB3B	0.615144	0.025375	RCL1	0.255697	0.0101416	IBTK	-0.11433	0.876139	PHB2	-0.098515	0.00205478	WDR90	0.363186	0.000294525	CSNK2B	0.108144	0.000227264	NLE1	-0.363671	7.02206e-05
1852	IL6ST	0.239327	0.0254464	ZC3H7B	0.276192	0.0101576	ERGIC2	0.0800095	0.876139	PHTF1	-0.553779	0.00206057	SIN3B	0.252264	0.000295069	HIGD2A	-0.168265	0.000227653	RARS2	-0.351619	7.06266e-05
1853	HSPH1	-0.0925561	0.0254642	THAP4	0.240089	0.0103159	PPP4C	0.0598117	0.876139	DNAJC2	-0.124904	0.00206541	EFNB2	-1.15325	0.000295588	GAPVD1	0.166637	0.000228112	EID1	-0.123913	7.13281e-05
1854	CLPP	0.10036	0.0254709	TMEM147	0.0996667	0.0103193	PPIE	-0.0839998	0.876139	AIP	-0.278025	0.00208195	SFT2D2	0.19873	0.000295588	CISD3	-0.222515	0.00022871	GEMIN2	-0.28353	7.14828e-05
1855	MEA1	-0.122846	0.0255255	SSU72	-0.0846461	0.0103683	ZNF480	-0.118592	0.876139	MTX1	-0.158486	0.00208853	SRP14	0.0894503	0.000295782	COX7A2L	-0.184805	0.000232717	NUDT15	0.255634	7.266e-05
1856	DNAH14	0.183742	0.0255922	MLXIPL	0.613843	0.0103713	EBF3	0.18879	0.876139	RAB11A	-0.148865	0.0020919	GCAT	-0.357066	0.000296633	CITED2	0.625924	0.000235362	NSUN6	-0.295941	7.27793e-05
1857	SRSF5	-0.0929142	0.0256607	ELK3	0.576841	0.0103751	C11orf96	0.854078	0.876139	SIRT2	0.297104	0.00209266	PPP6R2	0.176527	0.000298761	MAF1	0.203722	0.000242515	CCNL1	-0.269436	7.29076e-05
1858	CASC3	0.148184	0.0256898	CALU	-0.101535	0.010471	COQ2	0.138361	0.876139	NELFB	0.236719	0.00209459	FAM49B	-0.253495	0.00030141	TSFM	-0.218851	0.000243648	MAF1	0.195436	7.33136e-05
1859	EIF4G2	0.0512162	0.0257595	FOXB1	-0.968802	0.010485	TRIM9	0.311687	0.876139	CNOT6	0.22174	0.0020959	SMNDC1	-0.180127	0.00030141	SGTA	-0.25119	0.000243648	GTF2I	0.0986863	7.37247e-05
1860	MRPL50	0.112434	0.0257663	COG8	0.318853	0.0104959	ATXN1	-0.227951	0.876139	ATF7IP	0.226796	0.00210325	RAD54L2	0.276608	0.000301991	POLA1	-0.225455	0.000243654	DHX30	0.159473	7.39043e-05
1861	VIRMA	0.172981	0.0258379	RBM3	-0.0722185	0.0104959	ZFHX4	0.0852212	0.876139	MAP3K13	0.19643	0.00212344	SESN2	-0.361084	0.000301991	ORAI1	-0.430346	0.000243691	TMEM70	-0.233084	7.39043e-05
1862	NDUFB2	-0.0868103	0.0258567	AP3M2	-0.296578	0.0105077	CCDC90B	-0.119583	0.876139	COQ2	0.278164	0.00212996	SUGT1	-0.149125	0.000302784	UBE2K	0.122132	0.000244982	KIF23	-0.237855	7.4148e-05
1863	EIF4G1	0.0664873	0.0258567	CMC4	-0.232111	0.0106356	GADD45B	0.308272	0.876139	ZNF704	0.300633	0.00216919	NOP58	0.130507	0.000302833	CCDC6	-0.243486	0.000248892	TALDO1	-0.175673	7.58572e-05
1864	LYAR	0.0871458	0.0258567	WNK2	0.324143	0.0106402	MED30	-0.179716	0.876629	ARPC5	-0.110574	0.00221449	ANKRD37	1.83875	0.000306044	SEC62	0.100875	0.000249768	COX4I1	-0.0814311	7.62849e-05
1865	PSMA2	-0.0740225	0.0259225	GCDH	-0.253338	0.0106834	CTNNBL1	-0.0827849	0.877995	TSC1	0.294853	0.00222393	H1F0	-0.407189	0.000306786	GLA	0.199959	0.000250248	DDX42	-0.217483	7.77486e-05
1866	CCNC	-0.143388	0.026118	C1orf52	-0.182036	0.0106834	TAOK2	0.164406	0.879478	ATP11B	0.415163	0.00223533	CRAT	0.511814	0.000306886	CNN2	-0.360736	0.000250415	BRD7	0.126842	7.77486e-05
1867	EBPL	0.124049	0.026118	FOXRED2	0.172866	0.0106895	FOXN3	0.142717	0.879478	MVB12A	-0.210405	0.0022416	SAR1A	0.163728	0.000309032	RUFY1	-0.293707	0.000254408	ACAD9	-0.421676	7.78352e-05
1868	MRPL2	-0.143852	0.026118	WDR59	0.345504	0.0107449	CNOT7	-0.0733232	0.879478	UBE2D2	-0.13194	0.00224846	BCR	0.280071	0.000309032	DERL2	-0.273319	0.000258705	PCNP	-0.21725	7.88251e-05
1869	RAD21	-0.0933523	0.0261267	PSTK	-0.377472	0.0107726	TOMM22	-0.0459078	0.879478	TBL3	0.287049	0.00224976	UBALD1	0.532344	0.000309387	ZDHHC16	0.238463	0.000260586	EMC10	0.160433	7.88251e-05
1870	PPM1G	0.0518681	0.0262385	MTIF3	0.109407	0.010787	MTA1	-0.114661	0.879478	PLEKHH1	0.725929	0.0022499	MOB1A	0.177816	0.000314398	POLG	0.281131	0.000260637	INTS10	-0.281161	8.04136e-05
1871	ATP5F1A	0.0577024	0.0262473	ANKRD26	-0.182715	0.0108177	DTD2	-0.195237	0.879478	PPP3CB	-0.265242	0.00228229	LYPLA1	-0.140146	0.000321177	PRPF38A	-0.209392	0.000261507	NSD1	0.133236	8.0668e-05
1872	SELENOF	-0.105953	0.026249	GSE1	0.271551	0.0108378	PLEKHA8	-0.139103	0.879551	COLGALT1	0.210745	0.00228234	CLOCK	0.336752	0.00032281	CYB5RL	-0.380568	0.000262425	COX8A	-0.100667	8.11997e-05
1873	PAFAH1B3	-0.129114	0.0263516	WDR33	-0.164835	0.0110023	SNX5	-0.0449273	0.880423	NUP107	-0.184024	0.00228737	TAF9B	-0.460922	0.000325515	DNASE2	-0.312891	0.000262657	FGFR1OP2	-0.25366	8.12933e-05
1874	C2orf49	0.185934	0.026475	PANX2	0.711248	0.0110078	NDRG1	0.32688	0.880423	SNHG17	-0.223675	0.00228888	EP300	0.205441	0.000326274	OBSL1	0.424604	0.000263476	ZCCHC14	0.433929	8.17306e-05
1875	MBD6	-0.297674	0.0265076	DNAJC10	-0.151827	0.0110689	QDPR	0.145693	0.880423	POLR2A	0.141489	0.00229794	PLIN2	0.23932	0.000326473	PITHD1	-0.239533	0.000265378	NHLRC2	-0.278155	8.20778e-05
1876	CAPRIN1	0.0696811	0.026535	FXYD5	0.190227	0.0111169	HMGN5	0.0547716	0.880423	KIAA1958	0.416362	0.00229858	IDS	0.387337	0.000326473	SRPK2	-0.222752	0.000266995	CDC40	-0.21792	8.21945e-05
1877	APBA3	0.476238	0.0266059	ECHS1	-0.0915956	0.0111259	MIDN	0.094369	0.880423	FOXM1	0.211806	0.00230561	USP16	-0.161379	0.000327141	SLC25A3	0.0637395	0.000269857	HTRA1	0.720206	8.21945e-05
1878	UCK2	0.143829	0.0266582	AVPI1	0.423145	0.0111934	CANX	0.051357	0.883816	CUL5	0.172269	0.00234453	NUDT19	0.569391	0.000327141	GATA2	0.503872	0.000270373	BTG3	0.259368	8.28554e-05
1879	OXR1	0.216606	0.0266991	STX3	0.34046	0.0112398	SIVA1	0.0151204	0.883816	CRCP	-0.291696	0.0023559	HOXB8	-0.334067	0.000328051	SLC1A5	-0.155325	0.000270473	ZNF580	-0.268434	8.28777e-05
1880	AASDHPPT	-0.125698	0.0267036	GPRIN3	0.512785	0.0112398	PLPP1	0.297456	0.885526	SELENOP	0.81315	0.00236752	TOMM34	0.246058	0.0003284	HIBCH	-0.316598	0.000270939	DCAF7	0.183272	8.29059e-05
1881	FOXO3	0.207991	0.026717	HSPA1B	-0.162321	0.0112729	RSF1	-0.0752252	0.887239	PDE12	0.234931	0.00237242	CD55	0.269854	0.000332259	FAM136A	-0.151061	0.000270939	LRRC40	-0.331835	8.29059e-05
1882	OAT	0.0991287	0.026717	MRPL40	0.117534	0.0112937	FAAP100	-0.275619	0.887335	BMT2	0.821321	0.00237358	CTNNA1	0.196426	0.000333265	RHOA	0.0814045	0.000271263	MGAT2	-0.393047	8.39034e-05
1883	DDAH2	-0.50284	0.0267946	CEP135	-0.196444	0.0112951	PYCR3	-0.173757	0.89046	INSR	0.351201	0.00237768	TBC1D20	0.241502	0.000345362	ABI1	-0.283411	0.000271263	UBAP2	0.163146	8.39034e-05
1884	RAF1	-0.196678	0.0274246	TUBB	-0.0702133	0.0113159	NCBP2	-0.0758328	0.892263	IGF1R	0.265187	0.00239144	TTF2	0.189608	0.000346405	H2AFV	-0.148037	0.000271263	POLR1D	0.121715	8.40195e-05
1885	TET1	0.15823	0.0275469	BCCIP	0.0965053	0.0113347	EIF4EBP3	-0.288524	0.892941	COL18A1	0.542183	0.00241655	BEND4	0.589213	0.000351536	PTPRA	0.155533	0.000272295	CSNK2A2	-0.222766	8.40195e-05
1886	PSAT1	0.108267	0.0275798	ME2	0.17212	0.0113347	EXOSC4	0.0800055	0.892941	SNAPIN	-0.230872	0.00242453	UBAP2L	0.118387	0.000352195	KRAS	-0.207612	0.000273823	EEF1D	-0.0827351	8.44606e-05
1887	RNF115	-0.152762	0.0276192	RB1CC1	0.11761	0.0113384	SYNE1	0.451091	0.893505	NEU1	-0.470404	0.00243823	SEC62	0.132162	0.000352453	GTF2E2	-0.258105	0.000273936	SLC7A2	-0.464051	8.45647e-05
1888	ZFC3H1	-0.232197	0.0278289	RHOQ	0.163282	0.0114944	FTSJ3	-0.0583357	0.893505	DNAJA3	-0.171012	0.00245242	HNRNPR	-0.0622311	0.000352453	UBE2N	-0.178838	0.000274155	TCAIM	-0.411652	8.56506e-05
1889	TRIM24	-0.172192	0.0279075	LIX1L	0.224524	0.0115917	COMMD2	-0.0694467	0.893505	AKAP7	0.308725	0.0024692	POP5	-0.159206	0.000357959	PPP1CB	-0.202258	0.000274515	HS3ST3A1	-0.425394	8.56567e-05
1890	AMFR	0.314719	0.0280494	NUFIP1	0.189855	0.0116051	FKBP5	0.082641	0.894046	PHF2	0.375151	0.0024745	ATP11A	-0.957786	0.000358571	ERP29	-0.203148	0.000275791	SH3BGRL	-0.275314	8.6427e-05
1891	PTP4A2	0.0738059	0.0280494	USP46	0.202091	0.0116786	PRKAG1	-0.121014	0.895325	CALM1	-0.068246	0.00247992	SERINC3	0.210073	0.000360193	PIGBOS1	-0.499058	0.000275791	PIP4K2A	-0.34884	8.67413e-05
1892	MYBL1	-0.441063	0.0281304	IRX3	0.367672	0.0116786	RNF111	-0.224466	0.895393	LRIF1	-0.43113	0.00251879	GSK3A	0.215372	0.000363754	UMPS	0.142689	0.000276448	MSANTD3	0.337627	8.75908e-05
1893	ADSS	0.111848	0.028307	PTGFRN	0.292511	0.0117178	C11orf49	-0.200812	0.895393	ABCC4	-0.538416	0.00253234	S100A4	1.84426	0.000366915	AC100810.1	-0.686836	0.00027712	NOP10	-0.163677	8.76874e-05
1894	C1orf35	-0.130876	0.0283305	RAB40C	0.555839	0.0117498	BRPF1	0.194545	0.896759	TMED7	0.317963	0.00253981	BCOR	0.169978	0.000366915	CCNA2	-0.206018	0.000283603	SPECC1L	0.277205	8.76874e-05
1895	FAM241A	0.220096	0.0284987	USP48	-0.124821	0.011771	PTGES2	-0.0864739	0.898084	KIN	-0.243864	0.0025445	GCDH	-0.359331	0.000367557	CTSB	-0.293257	0.000284947	UBA3	-0.280874	8.97418e-05
1896	TMED1	-0.258293	0.0285687	LUC7L	0.174929	0.0118141	SLC25A5	0.0344892	0.898534	UTP6	-0.164654	0.00254607	STK38L	0.266574	0.000367557	HSPH1	-0.118947	0.00028799	LSM8	-0.194105	9.12286e-05
1897	PIGS	0.148025	0.0285687	FAM241A	0.238172	0.0118196	TLE1	-0.0763496	0.898534	NEMF	-0.167765	0.00255056	PSMD3	-0.148487	0.000370343	CENPQ	-0.345061	0.000288146	POLR2C	-0.256488	9.13517e-05
1898	ZNF609	0.267446	0.0287135	TCAF1	0.130548	0.0118231	TMED2	-0.063512	0.899538	FAM199X	-0.210692	0.00256492	AFF4	0.233827	0.00037896	ABLIM1	-0.233565	0.000288204	TOR3A	-0.341894	9.19393e-05
1899	ESF1	-0.0988419	0.0287459	RMI2	0.286107	0.0119262	UTP14A	-0.0787239	0.899538	SLC27A5	0.34809	0.00256574	SMIM10	0.28444	0.000379744	SPRYD7	-0.219488	0.000291611	MRPS2	0.176349	9.35203e-05
1900	RPP38	0.155557	0.0288125	UCHL5	0.101127	0.0119436	PRKCQ-AS1	0.240905	0.899538	USP37	0.297692	0.0025816	DPH6	-0.458133	0.000382835	FAH	-0.631646	0.000291611	NOL11	-0.201516	9.56511e-05
1901	MCM3	-0.0924516	0.0288364	NOL9	0.172139	0.0120485	MTO1	-0.170059	0.899538	KLC1	-0.249829	0.00260514	RNF44	0.594201	0.00038414	HNRNPU	-0.0982121	0.00029162	PPAT	-0.214104	9.57645e-05
1902	FAM210A	0.239769	0.0289404	TAF11	0.105093	0.0120826	SNRNP25	0.0440989	0.899538	RANBP6	-0.358358	0.00260652	TAF13	0.295895	0.000388222	SETX	0.227222	0.000291628	ANKRD37	2.12303	9.62144e-05
1903	FEZ2	0.193715	0.0289663	PRDX3	-0.0858067	0.0121031	GNG5	0.0469184	0.899538	IREB2	0.178395	0.00260681	HMG20B	0.207903	0.000391346	UBAP2L	0.103293	0.000292659	SETD7	-0.3525	9.67501e-05
1904	C16orf72	0.295187	0.02924	MBD6	-0.29547	0.012238	TDP1	0.172938	0.899538	ERICH1	0.220233	0.00260842	CACNG8	-0.532987	0.000395916	TMX2	-0.250544	0.000293843	RTN3	-0.193961	9.67501e-05
1905	ARL6IP5	0.112792	0.0292806	TFPI	0.642952	0.0122383	YTHDC1	-0.061557	0.899538	PCDH7	-0.353337	0.00262896	TMEM123	0.18053	0.000396733	ZRANB2	-0.150907	0.000297508	SPTAN1	0.190983	9.70268e-05
1906	PRRC2A	-0.0936837	0.0297072	MCAT	0.228962	0.0122532	TRAF2	0.24749	0.899538	CYC1	-0.0745921	0.00264139	ADCY3	0.363437	0.00039691	PLRG1	-0.242611	0.000297716	ARCN1	-0.201381	9.8038e-05
1907	TRMT11	-0.185025	0.0298052	DNTTIP2	0.0980274	0.0122685	MSRB3	-0.155888	0.899538	AIF1L	-0.426717	0.00265454	FSCN1	0.34067	0.000400229	ESD	-0.199198	0.000297716	HOXA3	-0.729337	9.92089e-05
1908	RPRD1A	0.173023	0.0301325	DEDD	0.31194	0.0122755	ATM	0.0923306	0.899538	IER3	-0.895156	0.00265483	PSMB7	-0.0671387	0.000402354	C11orf58	0.0733341	0.000298271	WDR75	-0.234284	9.92436e-05
1909	PSTPIP2	0.347056	0.0303671	METTL2B	0.183297	0.0123051	PLAGL1	0.108497	0.899538	PUSL1	-0.284868	0.00265624	SKIL	-0.47671	0.000403689	NOB1	0.191222	0.000298598	RRP8	0.337671	9.95232e-05
1910	TOMM70	0.157516	0.0304111	RBBP4	-0.0727374	0.0123601	FLNB	-0.119652	0.899538	MBNL1	-0.243276	0.00267442	MED6	-0.223725	0.000405733	DCTN2	-0.187376	0.000299168	DANCR	-0.134856	0.000100053
1911	TEX15	-0.306697	0.0304111	RPAIN	-0.129622	0.0123676	MBNL1	-0.0799067	0.899538	PCSK6	0.283474	0.00268571	TMEM14B	0.158574	0.000407309	SFXN5	-0.472922	0.000300237	RMI2	0.438573	0.000101698
1912	PGD	0.108585	0.0304922	CNNM2	0.530551	0.0123737	GTF2I	-0.0507746	0.899538	LMAN1	-0.0973511	0.00268571	RBFOX2	0.180235	0.000413219	PRPSAP1	-0.252025	0.00030181	GTF3C6	0.108209	0.000101952
1913	TCF25	-0.0955361	0.0306427	NMB	0.21483	0.0124608	LPCAT3	0.253716	0.899538	RALBP1	0.145186	0.00268571	NOTCH1	0.730277	0.000415576	IGF2R	-0.275318	0.000304867	MESP1	0.409259	0.000102857
1914	C12orf45	0.144878	0.0306509	SPG7	-0.163519	0.0125784	ITSN2	-0.104509	0.899538	SERPINE2	0.506631	0.00268816	DMKN	-0.125525	0.00041692	LRRC41	0.301439	0.000305799	WASF2	0.151594	0.000103187
1915	BCL7B	-0.25128	0.0306509	IGSF3	0.427366	0.0126138	NIPSNAP2	-0.0716908	0.899538	LYRM4	-0.166828	0.00268948	DYNC1LI1	0.112701	0.000417745	ARRB2	-0.26717	0.000306539	NFYB	-0.29209	0.000103325
1916	CHAC2	0.194869	0.0308517	RBM18	0.201671	0.0126167	WBP11	-0.0542762	0.899538	DEAF1	0.227605	0.00269421	WDR26	0.225779	0.000420737	CHPT1	-0.218496	0.000309453	ENPP1	0.374512	0.00010362
1917	FAM76A	-0.240539	0.0308558	FAM50A	-0.126027	0.0126226	FGD1	0.191096	0.899538	BUB1	0.204819	0.00269678	SH3BGRL	-0.304293	0.000420737	CMTM8	-0.31502	0.000309453	NARS	-0.158278	0.000104633
1918	SLC39A3	-0.200973	0.0309045	ATG3	-0.133754	0.0126353	SP3	-0.142625	0.899538	LSM6	-0.122569	0.00270985	ZBTB44	0.23019	0.000423322	POLR3K	0.105817	0.000313315	TRDMT1	-0.592911	0.000104633
1919	BZW1	-0.0887853	0.0309361	FOSB	0.688705	0.0126571	C12orf10	-0.0898542	0.899538	MSRB3	-0.538747	0.00272355	CAMSAP1	0.387994	0.000425442	GINS1	-0.269728	0.000313551	CLYBL	-1.3972	0.000104633
1920	GTF3A	0.0933463	0.0309361	GLDC	0.449738	0.0128443	C1orf109	0.106433	0.899538	LAS1L	-0.159394	0.00272362	ARL2BP	0.175861	0.000428986	PSME2	-0.212585	0.000317191	SESN2	-0.296841	0.000105022
1921	CENPM	-0.134274	0.0309992	BICD2	0.217397	0.0129336	DCTN5	-0.0611082	0.899538	FDX2	-0.234333	0.00276089	CNOT1	0.162778	0.000432244	DLC1	-0.586878	0.000317471	NIP7	-0.22978	0.000105167
1922	LINC00665	-0.528707	0.0310247	PTTG1	-0.102858	0.0129336	DMC1	0.164872	0.899538	COA8	0.194613	0.00277455	SSH1	0.422674	0.000434599	SP3	-0.332454	0.000317683	HDAC1	-0.156448	0.000105839
1923	L3MBTL3	0.344173	0.0310604	CCNY	0.243705	0.0129336	FBLIM1	-0.370671	0.899538	AC097534.2	0.98307	0.00277455	GALNT14	0.8824	0.00043802	WDR12	-0.202723	0.000318744	MXD4	0.164899	0.000108129
1924	GADD45GIP1	-0.0783764	0.0310636	PAXBP1	0.182534	0.0130017	TIMM10B	0.143507	0.899806	ZDBF2	0.346485	0.00283644	WDR46	-0.239784	0.000442462	NFE2L2	0.187593	0.000318744	RECQL	0.211191	0.00011036
1925	C12orf43	-0.163144	0.0311015	NSD3	-0.109702	0.0131217	NOSIP	-0.0722136	0.899806	GABBR2	0.719243	0.00288444	HOXA6	-0.417671	0.000448167	CLPP	0.11676	0.000320287	GEMIN5	-0.276533	0.000110582
1926	AC090204.1	-0.506876	0.0311015	SRI	-0.0844605	0.0131318	TRIAP1	-0.0990303	0.9001	PCGF5	0.230309	0.00288985	SMARCB1	0.153665	0.000453178	CHCHD5	-0.262999	0.000320528	POLR3C	-0.385797	0.000112929
1927	ALDOA	0.278504	0.03135	NDUFC1	0.0586825	0.0131464	NDUFB9	0.0502442	0.900414	PDCD2	-0.122061	0.00290281	DEF8	-0.135748	0.000454472	NAA16	-0.287396	0.000321601	RRP1	-0.23147	0.000113129
1928	EXPH5	0.490088	0.0313573	NEO1	0.317325	0.013177	RAD51-AS1	-0.370027	0.900494	COX8A	-0.0481606	0.00290325	ARFGAP3	0.221074	0.000460304	PWWP3A	-0.20067	0.000322117	PLPBP	-0.327311	0.000114254
1929	MRPL52	0.0643169	0.0314088	UCP2	-0.372169	0.0132629	MALSU1	-0.0782903	0.900494	CMC2	0.148457	0.0029082	EMG1	-0.199841	0.000461525	SURF4	0.209998	0.00032347	SNAI2	-0.283101	0.000114555
1930	TEDC1	-0.388407	0.031411	MACROD1	0.278433	0.0132727	PHC2	0.140783	0.901082	RNF20	0.185053	0.00292295	EIF4H	0.130346	0.000471389	NCAPH	-0.235295	0.000330997	EPN1	0.23536	0.000115621
1931	RAB2A	-0.100315	0.0314317	ZNF644	-0.130938	0.0132788	HEXA	-0.11145	0.901082	AAAS	-0.238867	0.00292855	HIST4H4	0.902039	0.000472089	CTSH	0.424851	0.000332836	KIF2A	-0.212544	0.000115921
1932	PSMC6	-0.111706	0.0314772	INO80B	0.338866	0.0132818	NR2F6	0.075522	0.901349	AGTRAP	-0.248628	0.00293773	TMEM8B	0.675748	0.000473509	ARCN1	-0.200619	0.000333411	MBOAT2	-0.30405	0.00011609
1933	EIF2B3	0.144397	0.0315041	MRPS28	-0.157578	0.0132921	ZNF200	0.241802	0.901349	PPDPF	0.14767	0.0029624	CLPP	0.149057	0.000474535	PSMB7	-0.124241	0.000336841	TKT	-0.122916	0.000116176
1934	PAFAH1B1	-0.118699	0.0315383	RBM5	-0.159403	0.0133032	MAPKBP1	-0.419944	0.901349	PIGBOS1	-0.589264	0.00299641	COMMD1	-0.345944	0.000475848	NFE2L1	0.241902	0.000337365	PAIP2	0.152709	0.000116859
1935	DNMT3B	-0.632957	0.0316179	TMEM179B	-0.153762	0.0133252	PGAP2	0.214231	0.901349	AGO2	0.206345	0.00299888	POLR2I	-0.120903	0.000486952	B3GAT3	-0.296717	0.000337377	NCAPH	-0.241835	0.000117403
1936	C15orf39	0.219124	0.0317112	SH3BGRL3	0.152247	0.0134092	ID2	0.115707	0.901349	CD3EAP	0.160186	0.00300712	CTSD	0.226641	0.000488181	MBOAT2	-0.282161	0.000337713	UFM1	0.211788	0.000120028
1937	NUDT14	-0.42547	0.0317375	MRPL35	0.155378	0.0134105	HERC4	-0.0932104	0.901349	ELP1	0.216328	0.00301439	CTPS1	-0.176928	0.000489568	DEF8	-0.196489	0.000337713	CRCP	-0.278684	0.000120221
1938	GET3	0.126222	0.0317375	SREBF2	0.28067	0.0134613	CENPK	0.0816114	0.901349	SNHG30	0.203424	0.00303002	BAG3	0.222706	0.000493101	PFAS	-0.333984	0.000338148	TSHZ1	-0.31715	0.000121156
1939	FRG1	0.146033	0.0319325	KCTD12	0.478477	0.0136016	SAP30BP	-0.109138	0.901349	PTPN9	0.303598	0.00306461	ABCC1	0.463598	0.000496203	OGA	0.200902	0.000338148	TIMM44	-0.179156	0.000121389
1940	MRPL13	-0.0959897	0.0319325	MASTL	0.219096	0.0136133	INO80D	-0.16226	0.901349	HDGF	0.102453	0.00306841	ZDHHC20	0.32704	0.000496203	FAM104A	-0.325078	0.000338148	NF2	0.237895	0.000121407
1941	EXOC4	-0.301068	0.0319325	NDUFB2	-0.0724646	0.0136133	DEDD2	-0.205286	0.901349	CDC7	0.259994	0.00309539	ATP6V0C	0.12983	0.000501638	RANBP17	-0.345431	0.000338719	DPF2	-0.239838	0.000121885
1942	STMN3	-0.964943	0.0319674	PPM1F	0.299197	0.0136523	TGFB1	0.380646	0.901349	NRARP	0.25349	0.00310838	CIP2A	-0.249695	0.000503004	TRMT112	-0.123567	0.0003409	PMF1	-0.201097	0.000122384
1943	NCAM1	-0.352809	0.0319674	DSC2	0.437359	0.0136693	RIBC2	0.320353	0.901349	POLR2I	-0.104003	0.00310838	ORC3	-0.256961	0.000503004	ERLIN2	-0.362051	0.000341198	CPSF3	-0.245353	0.000122426
1944	TRIP12	0.123899	0.0320271	GLOD4	-0.159085	0.0136951	SEPTIN2	-0.0514228	0.901349	QDPR	0.251474	0.00312121	TSPAN13	-0.525287	0.000506627	MRPL28	0.137092	0.000341198	PTTG1	-0.160696	0.000122426
1945	MRPL34	0.10674	0.0320378	TMOD1	0.524921	0.0137079	AIMP1	-0.0451994	0.901794	NREP	0.486615	0.00313709	CDC34	0.226253	0.000509748	MCM2	-0.213294	0.000341427	SPCS2	-0.136215	0.00012257
1946	COL6A1	0.29078	0.0321158	POLR3D	0.195059	0.0137495	MED24	-0.100026	0.901794	SGCB	0.249189	0.00315028	DGKE	0.307237	0.000515363	AASDHPPT	-0.197567	0.000342118	CBR1	0.127276	0.000123682
1947	ROBO1	-0.194332	0.0321158	XRCC6	0.0619897	0.0137564	NENF	0.0374996	0.902476	SAMM50	0.188629	0.00318495	MNX1-AS1	0.659957	0.000521866	CNNM3	0.328333	0.000342897	EIF3J	-0.14722	0.000123754
1948	FAAP20	-0.130006	0.0321202	SH3PXD2A	0.169	0.0138242	KPTN	-0.260177	0.902476	PITHD1	-0.201373	0.0031943	DCAF16	0.210495	0.000523593	PAFAH1B1	-0.197934	0.000343272	NDRG3	-0.325141	0.000125594
1949	DENND4A	0.355191	0.0322306	NUDT3	0.169395	0.0138353	NDUFB7	-0.0455105	0.902476	SEPHS2	-0.13026	0.0031943	NSA2	-0.0563384	0.000526561	TRNT1	-0.473187	0.000344534	MMS19	-0.322543	0.000126003
1950	VPS4A	0.127258	0.0322624	MRFAP1	-0.0768558	0.0139199	CREBZF	-0.103761	0.902476	MSL1	0.218783	0.00322115	IRS4	-0.285757	0.000529564	CLYBL	-1.3342	0.00034478	ISOC1	-0.266605	0.000126717
1951	GNE	0.398013	0.0323237	TNFRSF12A	0.382832	0.0139437	CEBPZOS	-0.0632995	0.902476	ILRUN	0.349912	0.00322115	E2F4	0.207625	0.000532712	HARS	-0.23277	0.000345419	MARC1	-0.248462	0.000127434
1952	TDP1	0.262856	0.0323957	INTS13	0.180773	0.013961	FTL	0.0245075	0.902773	NSD1	0.128731	0.00322115	VGLL4	0.29321	0.00053756	NFIL3	0.654462	0.000346162	THUMPD3	-0.2393	0.000130363
1953	SSR2	-0.0811717	0.032491	RPE	-0.244044	0.0139685	GPCPD1	-0.269318	0.903987	LGALS1	-0.760818	0.00322567	INAFM2	0.850421	0.000539765	ATAD1	-0.305417	0.000348345	COX6C	0.0757877	0.000133085
1954	PLAT	-0.551017	0.0327866	HIST1H2AG	0.209351	0.0139919	ADIPOR1	-0.0692722	0.903987	HSD17B10	-0.109093	0.00323181	SF3A3	-0.116418	0.000542649	TPR	-0.116558	0.000352871	RLF	0.371347	0.000133314
1955	SMC1A	-0.085537	0.0328029	GET3	0.136081	0.0140022	CPSF6	-0.0715245	0.903987	GK5	0.303205	0.00324362	RFC3	0.139395	0.000542649	CASC9	-0.440052	0.000355783	PPP3CB	-0.260376	0.000133616
1956	ABI2	-0.160632	0.033045	VARS	-0.157658	0.0140475	C5orf15	-0.108335	0.903987	ACADM	-0.151202	0.00324412	UBE3C	0.213426	0.000543298	C7orf50	-0.225139	0.000361145	GTF2H2C	-0.267426	0.000133689
1957	PXN-AS1	-0.562677	0.0331497	TUG1	0.171069	0.0140521	POMGNT2	0.153942	0.903987	C7orf50	-0.208348	0.00324489	CDX2	0.34322	0.000548172	DPM1	-0.255448	0.00036495	SLC25A5	-0.0675728	0.000137107
1958	BTG1	-0.119185	0.0333519	CAMK2D	0.344028	0.01409	SESTD1	-0.130628	0.904106	UCHL5	-0.119185	0.00325373	KLHL9	0.241859	0.000548979	RAVER1	0.172418	0.000370021	BRMS1	-0.255279	0.000137144
1959	SF3A1	0.12127	0.033363	PSMA5	-0.0902154	0.0140946	MEF2A	-0.0964693	0.904106	SLC25A23	0.160848	0.00325373	ZNF777	0.420627	0.000549984	PUS3	-0.278204	0.00037324	RAC3	-0.213651	0.000138624
1960	HSCB	0.225711	0.0334203	PAQR5	0.629154	0.0141621	SH3GL1	-0.0839903	0.904106	RHOB	0.305199	0.00327731	SNAP29	0.211461	0.000550274	API5	-0.220412	0.000374102	ZNF644	0.14027	0.000138938
1961	OPA1	-0.230808	0.0334203	EPB41L4B	0.50816	0.0141815	ZNF106	-0.0724616	0.904106	GCC2	0.151945	0.00329119	F2R	0.462677	0.000550274	PDLIM3	-0.687032	0.00037555	ING1	-0.792903	0.000139204
1962	MAP3K21	0.221287	0.0334203	NUP205	0.159313	0.0142335	RALA	-0.0503701	0.904106	MTRF1L	0.188197	0.0033043	PRXL2C	0.294159	0.000552419	NXPE3	-0.416909	0.000375785	FAM199X	-0.225849	0.000140721
1963	SELENOW	-0.16561	0.0337047	SPCS2	-0.0947877	0.0142579	CBR4	0.125903	0.904106	BMP2	1.16684	0.00334234	MICALL1	0.313273	0.000552751	RHOC	-0.401308	0.000375846	UFL1	-0.254763	0.000140721
1964	SLC30A1	0.687043	0.0337751	MOV10	0.335502	0.014366	BRIP1	0.193662	0.904106	ZNF281	-0.182451	0.0033728	APEX1	-0.0906553	0.000554378	ZNF768	-0.350672	0.000376144	PRKAG1	-0.277724	0.000144647
1965	GARS	0.0936157	0.033828	PALD1	0.394062	0.0143674	PEBP1	0.0267193	0.904106	HNRNPL	-0.118643	0.00338691	GSS	-0.297103	0.000559079	TXNL1	-0.193105	0.000383273	TARS2	-0.306148	0.000145977
1966	NOP10	0.0647372	0.0339304	HOXA11	-0.391643	0.014484	DCTN4	-0.0768463	0.904106	PRSS23	-0.74696	0.00339629	PGRMC1	-0.113438	0.00056139	ISOC1	-0.259237	0.000383705	GNAI3	-0.194233	0.00014613
1967	ZMYM3	0.288646	0.0339945	COA6	-0.105604	0.014484	SMARCC1	0.028928	0.904106	UBE2D1	0.253528	0.00340428	IQGAP2	-0.303617	0.000567359	AL035446.1	-0.282939	0.000384865	HNRNPH2	-0.211233	0.00014613
1968	CBWD5	0.279385	0.0340077	SLBP	0.110559	0.0145483	RAB11FIP1	0.122212	0.904753	PDCL3	0.187907	0.00340481	NDUFB8	-0.0509016	0.000568554	ADAMTS1	0.530027	0.000386563	TM2D2	-0.29579	0.000146728
1969	CUL3	-0.135295	0.0340077	PSMA3-AS1	-0.215632	0.0145843	PDCD5	-0.0309679	0.904753	DNPH1	-0.115547	0.00340548	SELENOO	0.293106	0.000579109	TRAPPC2B	1.06101	0.000389263	COPE	-0.132168	0.000146951
1970	CPNE1	-0.154304	0.0340077	PLA2G12A	-0.143266	0.0145843	VPS26A	-0.0592047	0.904753	REV1	-0.342286	0.0034159	POLDIP3	0.231987	0.000597723	SLC3A2	-0.211845	0.000392211	SYPL1	-0.22802	0.000148612
1971	AGBL5	-0.370769	0.0340103	CDK4	-0.0701232	0.014617	HDAC8	-0.0802264	0.906567	CNPY2	-0.104762	0.00341756	SLC7A6	0.265676	0.000600752	DPY19L4	-0.740018	0.000393066	PSD3	-0.45392	0.000149568
1972	IKBIP	-0.16273	0.0340283	SNRPD3	0.0772697	0.014617	PRDX4	0.0561679	0.906567	RNF11	0.293725	0.00347573	AK2	0.144421	0.000601254	CCNH	-0.294598	0.000401621	UBE2V2	-0.185979	0.000149859
1973	PRR14L	0.154867	0.0340353	COQ7	-0.389561	0.0146203	NSF	-0.095265	0.906567	MFGE8	0.256557	0.00349197	NAA50	-0.131328	0.000609971	TCAIM	-0.360198	0.000402494	PPP1R12A	-0.212674	0.000153013
1974	HSPA14.1	-0.121132	0.034097	TRAPPC8	0.223022	0.0146203	GID8	-0.101434	0.906567	BID	0.188067	0.00350814	SNAPC4	0.319889	0.000625886	PDE8A	-0.654055	0.000402594	GALNT7	-0.380904	0.000153727
1975	CPSF6	0.140672	0.034097	EXPH5	0.458934	0.0146458	NIT2	0.125305	0.906567	FNBP1	0.21389	0.00352828	ARV1	-0.236635	0.000626308	PAGR1	-0.155439	0.000406027	HMGN2	-0.0482066	0.000154685
1976	CTBP2	0.122441	0.034097	ZNRD2	0.147548	0.0146595	TOMM20	-0.029366	0.906567	SOD2	0.135942	0.00352828	ANGEL2	0.262516	0.000631904	PRPF6	-0.197646	0.000410277	GGPS1	-0.253399	0.00015516
1977	PRRC2C	-0.0653323	0.034097	TTF1	0.147488	0.0147092	MAGED1	0.0727892	0.906567	EIF2D	0.269239	0.00353233	MGAT4B	0.258277	0.000638499	DTWD1	-0.344366	0.000412995	MSTO1	-0.393621	0.000155431
1978	TOX4	0.150483	0.034097	MEX3A	0.268707	0.0147358	UBN1	-0.0874135	0.906567	TMEM223	-0.200312	0.00353463	METTL9	0.17783	0.000639809	FURIN	0.652077	0.000415311	RAP1GDS1	-0.294739	0.000157201
1979	BCL9	0.380466	0.034097	ZDHHC21	0.316245	0.0147362	SCOC	-0.0815448	0.906567	NKIRAS2	-0.253395	0.00355877	ATP5PF	-0.0356972	0.000640366	NEK1	-0.265235	0.000415311	SERP1	-0.177179	0.000157201
1980	NKIRAS2	-0.196233	0.034097	PPP3CB	-0.211258	0.0147653	C2orf49	-0.0852543	0.906567	TMEM184B	0.31265	0.00358882	MACF1	0.188782	0.000642436	RMI2	0.443783	0.000416352	PAK4	-0.377196	0.00015775
1981	DBNL	-0.22535	0.034097	KPNA6	0.142375	0.0147658	NPDC1	0.166446	0.906567	FAR1	0.199044	0.00360139	DIS3	0.153574	0.000643753	HOOK1	-0.271478	0.000419055	AC005261.1	0.439562	0.000160812
1982	RUFY1	-0.187918	0.0341074	SGMS2	0.470957	0.0147786	FAM189B	-0.0793449	0.906567	CACNG8	-0.491514	0.00360463	HES6	-0.600036	0.000650975	LPAR3	-0.739254	0.000419737	HARS	-0.231987	0.000161529
1983	TUFM	0.0544083	0.03412	PPP5C	-0.156279	0.0148614	FOXD1	0.108693	0.906567	FBXO42	0.360489	0.00361901	CRYBG3	0.272191	0.000651899	FEN1	-0.206225	0.000420648	MYO19	-0.282239	0.000162369
1984	EVI5	0.182405	0.0341326	CEP350	0.139495	0.0148858	ZNF451	0.124435	0.906567	SH3BP5	-0.280634	0.00361901	FAM171B	0.456855	0.000662031	TNPO3	-0.226528	0.000420928	CNN2	-0.355667	0.000162615
1985	CACNG8	-0.349645	0.0341457	BCR	0.233116	0.0148903	MTG1	-0.098977	0.906567	GLUL	0.128288	0.00362465	RNF10	0.186009	0.000662918	SNAPC1	0.371301	0.000422547	AC068587.4	-0.469608	0.000162759
1986	PPP1R12A	-0.123223	0.0341457	PRRC2A	-0.117193	0.0149112	ARFGAP2	-0.109226	0.906567	TFAM	0.167152	0.00365703	ACBD6	-0.163778	0.000664405	DYNLT3	-0.251843	0.0004276	LRRC61	-0.458036	0.000163188
1987	CD9	-0.269173	0.0342646	NDUFS4	-0.144372	0.0149161	MFHAS1	0.164873	0.906567	PEPD	-0.254161	0.00367088	EIF4G1	0.121514	0.000667385	JMJD6	0.322179	0.0004276	VAV2	1.11206	0.000163207
1988	PRKX	0.280623	0.0343016	PDIA6	-0.10415	0.0149161	ZNF260	-0.409579	0.906567	GALNT18	0.65738	0.0036901	TP53BP2	-0.217114	0.000670797	GNB2	-0.187715	0.000431144	MYO6	-0.250006	0.000163923
1989	SEPTIN11	-0.0994258	0.0344632	MTPN	-0.0767357	0.0149776	CYTOR	0.123918	0.906567	SCFD1	-0.145121	0.00370742	C8orf88	-0.327637	0.000678437	WRNIP1	0.320599	0.000437076	PPIL3	-0.412281	0.000163923
1990	PRR5	0.320148	0.0345395	IDH3B	-0.115867	0.0149926	XIAP	-0.0913506	0.906567	KRT18	-0.164745	0.00371013	PPP3CA	0.235413	0.000682543	DYNC2LI1	-0.441843	0.000437076	TMEM246	0.474911	0.000165958
1991	THAP4	0.233735	0.0346763	UROD	0.167036	0.0150313	MED27	-0.0696939	0.906913	NPDC1	0.298248	0.00371408	DDX39B	-0.0840814	0.000695188	SLC35F1	1.12452	0.000442036	HOXA7	-0.40943	0.000166125
1992	NCOA4	0.133901	0.0347328	HOXB4	-0.508793	0.0150313	NPTX2	0.339978	0.907187	SLC37A4	0.287556	0.00374919	VPS4B	0.211325	0.000695188	FOXD1	0.281178	0.00044664	TTLL12	0.223274	0.000168192
1993	TSEN34	-0.148373	0.0348158	MRPL9	-0.128966	0.015066	PSMC5	-0.0558356	0.907187	FBRSL1	0.236861	0.00376522	SDC3	0.582917	0.000696661	TRMT10A	0.284146	0.000446676	MPLKIP	-0.191484	0.000168238
1994	JOSD1	0.208158	0.0348158	MCRIP1	-0.216741	0.0150896	LASP1	0.295603	0.907187	DCUN1D1	0.280711	0.00377635	SELENOK	-0.0984489	0.000697401	VPS72	0.229846	0.000447065	PRPF31	-0.196608	0.000168791
1995	BCL7C	-0.123712	0.035027	ZNHIT1	0.0987658	0.0151078	PPP2R3C	-0.0791148	0.907187	ROCK1	-0.104153	0.00381186	CDS1	0.394819	0.000705352	ARFIP1	-0.3007	0.000447399	DUS3L	-0.391601	0.000169078
1996	RFK	0.118298	0.0351984	LYN	0.230412	0.0151523	GGH	0.108983	0.907187	NSL1	-0.164546	0.0038382	SZRD1	0.163273	0.000715675	LRRFIP2	-0.237687	0.00045033	CSPP1	-0.300897	0.000169654
1997	RNF167	-0.147626	0.0352432	NR2F2	-0.118846	0.0152034	DTWD1	-0.126308	0.907521	IPMK	0.54806	0.00384653	ANAPC16	0.110285	0.000718253	RDH11	-0.229894	0.000450404	MPHOSPH6	-0.206876	0.0001697
1998	MRPL1	0.0858255	0.0353756	CFL2	0.14028	0.015208	CIB1	0.060583	0.907521	TMEM8B	0.623205	0.00385851	RFWD3	0.220189	0.000721769	TMEM106C	-0.190573	0.000455525	RNASET2	0.298916	0.000170528
[truncated: 8,831 more rows]
